# Supplementary material for: Expanding the Menu: Are Polyphagy and Gene Family Expansions Linked across Lepidoptera?
Source: Genome Biol Evol. 2021 Dec 24;14(1):evab283. doi: 10.1093/gbe/evab283 (PMC8725640; doi:10.1093/gbe/evab283)
Supplement: evab283_Supplementary_Data [file evab283_supplementary_data.zip]

Archive with 2 entries (2 files):
- Suppl_table6B_.xlsx
- Supplementary datafiles.docx
