# Supplementary material for: Expanding the Menu: Are Polyphagy and Gene Family Expansions Linked across Lepidoptera?
Source: Genome Biol Evol. 2021 Dec 24;14(1):evab283. doi: 10.1093/gbe/evab283 (PMC8725640; doi:10.1093/gbe/evab283)
Supplement: evab283_Supplementary_Data [file evab283_supplementary_data.zip › Suppl_table6B_.xlsx]

## Sheet: Pfam_annotations
Supplementary Table 6B. Orthogroups identified using OrthoFinder v. 2.2.7 including translated proteins from all 37 Lepidoptera, and single Trichoptera species as included in this study and linked to Pfam annotations, Interpro identifiers, and Uniref50 clusters.
Orthogroup	Pfam ID
OG0000000	PF00379	PF00690	PF00050
OG0000001	PF00078	PF04500	PF02137	PF08447	PF01505	PF08487	PF00110	PF05347	PF00096	PF06482	PF00050	PF10267	PF00001	PF00057	PF06585	PF07686	PF06087	PF10477	PF16078	PF05485	PF00071	PF00379	PF05335	PF04003	PF10561	PF00151	PF18147	PF00439	PF01576	PF08725	PF00055	PF03901	PF01496
OG0000002	PF18701	PF05380	PF17921	PF05585	PF03564	PF00665	PF13650	PF00078	PF12353	PF00230	PF00535	PF00194	PF04858	PF13359	PF12259	PF00089	PF00098
OG0000003	PF00089	PF18569	PF13855
OG0000004	PF00232	PF01536	PF00335	PF00069	PF07782	PF09801
OG0000005	PF03258	PF14529	PF00628	PF00078	PF00067	PF13843	PF00005	PF07648	PF16866	PF00945	PF00888	PF00151
OG0000006	PF07993	PF03015	PF01230	PF00106	PF03600
OG0000007	PF00078	PF14529	PF00089	PF01434	PF00011	PF00227	PF09731	PF12455	PF01111	PF01826	PF13873	PF00362	PF13855	PF03372	PF00650	PF00324	PF13920	PF13896	PF13193	PF05380
OG0000008	PF00089	PF00096	PF00078	PF08205
OG0000009	PF00106	PF13561	PF00005	PF10168	PF00650
OG0000010	PF04500	PF00105	PF13842	PF05225
OG0000011	PF02995	PF01498	PF01607	PF00096	PF07898	PF03564	PF02833	PF12796	PF07993	PF07776	PF00089	PF13965	PF05028	PF02935	PF08926	PF00001
OG0000012	PF13359	PF05380	PF00011	PF00379	PF00078	PF13613	PF10545	PF14632
OG0000013	PF00201	PF00089
OG0000014	PF14223	PF13961	PF00098	PF01974	PF07727	PF00665	PF13976	PF17820	PF00078	PF03184	PF00084	PF00111
OG0000015	PF00248	PF10215	PF12937	PF01541	PF07776
OG0000016
OG0000017	PF00379
OG0000018	PF13975	PF17921	PF17919	PF13650	PF00078	PF00098	PF00665	PF17917	PF00089	PF12384	PF13855	PF08284	PF05225
OG0000019	PF01826	PF14529	PF12931	PF05029	PF00232	PF00027	PF00078	PF18124	PF00013	PF01395
OG0000020	PF00078	PF14529	PF16197	PF13873	PF00076	PF00858	PF00561	PF00194	PF03372	PF13912	PF00628
OG0000021	PF00650	PF00503	PF17921	PF01359	PF08615
OG0000022	PF13843	PF13873	PF10545	PF01359	PF00047	PF04500	PF05225	PF03221
OG0000023	PF01723	PF01469
OG0000024	PF14529	PF00078	PF03372	PF04083	PF00098	PF02949	PF14214	PF07569	PF05874	PF00014	PF00732	PF07776	PF02363
OG0000025	PF03372	PF00656	PF13177	PF14529	PF00059	PF00995	PF02949	PF00153	PF10545	PF08395
OG0000026	PF07690	PF00083	PF01529	PF07885
OG0000027	PF13843	PF13842	PF00096	PF05585	PF00083	PF05699	PF00602	PF10545	PF04500
OG0000028	PF03258	PF00628	PF16086	PF10267	PF00130	PF00001	PF05485
OG0000029	PF03258	PF00078	PF11932	PF07993	PF00153	PF05380	PF15280
OG0000030	PF10545	PF02944	PF12874
OG0000031	PF03184	PF03221	PF05225	PF00883	PF12017	PF13843
OG0000032	PF07993	PF00856
OG0000033	PF00135	PF00078
OG0000034	PF00201
OG0000035	PF00067	PF14291
OG0000036	PF00078	PF03372	PF01448	PF01048	PF07776	PF00105	PF16087	PF14529	PF01607	PF00743	PF00089	PF00135
OG0000037	PF00098	PF00561	PF07686	PF14529	PF06151
OG0000038	PF00067	PF00405
OG0000039	PF00335	PF00089	PF14529	PF01161	PF05327
OG0000040	PF00078	PF03372	PF00876	PF00665	PF14529	PF13855	PF00047	PF13843
OG0000041	PF00012	PF06723	PF01400	PF13843	PF10268	PF13359	PF00005
OG0000042	PF17039	PF00852
OG0000043	PF05699	PF02892	PF04937	PF10683	PF03098	PF13843	PF09731	PF10545	PF14372
OG0000044	PF13855	PF13358	PF16212	PF05699
OG0000045
OG0000046	PF03184	PF13358	PF00078	PF05225	PF02892	PF13359	PF05485	PF13843
OG0000047	PF00011	PF00525	PF05485
OG0000048	PF13551	PF13358	PF00078	PF00868	PF00400	PF00431	PF12874
OG0000049	PF13359
OG0000050	PF01151
OG0000051	PF13193	PF00501	PF13855	PF00083
OG0000052	PF00111	PF03450	PF02738	PF00941	PF01315	PF01799	PF00271	PF00096
OG0000053	PF00067	PF08395
OG0000054	PF00078	PF13561	PF05485	PF00096	PF13374
OG0000055	PF00379
OG0000056	PF00067	PF00083	PF00076	PF10601
OG0000057	PF00067	PF15092
OG0000058	PF03392
OG0000059	PF13359	PF14223	PF00665	PF18701	PF04827	PF08205	PF10545
OG0000060	PF00135	PF00335	PF00096	PF00379
OG0000061	PF00091	PF03953	PF02351
OG0000062	PF00096	PF07776	PF12874	PF13912	PF05225	PF13894	PF12756	PF00098
OG0000063	PF00135	PF00008	PF01546
OG0000064	PF00292	PF00046	PF00941
OG0000065	PF12874	PF07776	PF00096	PF05485	PF13912	PF12171	PF13894	PF13465	PF00057
OG0000066	PF00078	PF14529	PF03372	PF08385	PF00043	PF05699
OG0000067	PF05199	PF00732	PF05834
OG0000068	PF00078	PF14529	PF03372	PF00057	PF00089	PF00248	PF00106	PF00069	PF03067	PF00001
OG0000069	PF00078	PF00348	PF15613	PF00458	PF01873	PF00083	PF00153	PF13843	PF14529	PF16030	PF00097	PF08572	PF11467	PF00089	PF00412	PF02826	PF00096
OG0000070	PF06441	PF00561	PF00255	PF00078	PF06585
OG0000071	PF00089
OG0000072	PF04500	PF05225	PF04939
OG0000073	PF00246	PF02244	PF00001	PF00435
OG0000074	PF00732	PF05199	PF00067
OG0000075	PF00078	PF13975	PF03732	PF17919	PF00077	PF14529	PF09668	PF17921	PF02178	PF14291	PF05970	PF08284	PF17917	PF00098	PF13358
OG0000076	PF00379
OG0000077	PF05485	PF12017	PF13975	PF06522	PF13843	PF01111	PF02944	PF00232	PF13873
OG0000078	PF00089	PF00230
OG0000079	PF02244	PF00194
OG0000080	PF00208	PF00665	PF00078	PF13164	PF13843	PF00067	PF05253	PF05585
OG0000081	PF00501	PF13193	PF00888
OG0000082	PF00096	PF13843	PF00612	PF00083	PF04500	PF00089	PF06068
OG0000083	PF00487	PF12796
OG0000084	PF00379
OG0000085	PF02798	PF13410	PF13417	PF00043	PF14497
OG0000086	PF00049
OG0000087	PF00075	PF14529	PF01443	PF00078	PF13837	PF00974
OG0000088	PF14529	PF00078	PF03372	PF04558	PF13976	PF07530	PF00538
OG0000089	PF00046	PF03826	PF00373
OG0000090	PF00246	PF02244	PF01839
OG0000091	PF00078	PF00665	PF17919	PF17921	PF17917	PF00098	PF13975
OG0000092	PF00078	PF14529	PF12780	PF17921	PF00002	PF08246	PF00400	PF01715	PF03372	PF01067	PF00852
OG0000093	PF01757
OG0000094	PF00089	PF18322
OG0000095	PF01498	PF13358	PF13518	PF13551	PF13384	PF00287	PF00135	PF00855
OG0000096	PF00078	PF14529	PF04500	PF13966	PF00075	PF13561	PF00171	PF09808	PF16012
OG0000097	PF01723	PF06403	PF01744
OG0000098	PF00078	PF13650	PF00665	PF17917	PF00001	PF17921	PF17919	PF00049	PF13696	PF00083	PF03732	PF13975	PF00316
OG0000099	PF13637	PF00178	PF00566	PF06883
OG0000100	PF00078	PF13231	PF01391
OG0000101	PF00106	PF13561
OG0000102	PF00096	PF13857	PF05693	PF01347	PF00180	PF13896
OG0000103	PF00685	PF00876
OG0000104	PF02801	PF00698	PF00109	PF16197	PF13602	PF14765	PF00975	PF00107	PF08659	PF05585
OG0000105	PF05485	PF03184	PF00096	PF12874	PF13909	PF07776
OG0000106	PF00171
OG0000107	PF13359	PF05485	PF13613	PF13842	PF01057	PF13873	PF03184	PF13843
OG0000108	PF00078	PF03600	PF16187
OG0000109	PF00151
OG0000110	PF00665	PF00078	PF17919	PF17921	PF17917	PF00406	PF00077
OG0000111	PF00450	PF02990
OG0000112	PF12874	PF00096	PF12171	PF13912	PF13894	PF16622	PF07776
OG0000113	PF03098	PF00075
OG0000114	PF00128
OG0000115	PF02689	PF05970	PF14214	PF00067	PF03392	PF13538
OG0000116	PF08395
OG0000117	PF00002	PF06652	PF01534
OG0000118	PF00160	PF00076	PF13181	PF12895	PF00515	PF13613
OG0000119	PF10545
OG0000120	PF16087	PF13412	PF13358	PF13843	PF01498
OG0000121	PF07690	PF01813
OG0000122	PF00083	PF07690
OG0000123	PF02958	PF00079
OG0000124	PF00078	PF00075	PF14529	PF00326
OG0000125	PF16884	PF00107	PF00664	PF13602	PF01035	PF00632
OG0000126	PF00067	PF17189	PF09453
OG0000127	PF00089	PF12032
OG0000128	PF10601
OG0000129	PF00059	PF05970
OG0000130	PF01608	PF16511	PF09379	PF08913	PF09141	PF00373	PF02174	PF01044	PF02944
OG0000131	PF13873
OG0000132	PF01026	PF10058	PF01723	PF05485	PF02412
OG0000133	PF01546	PF07687	PF04500	PF00096	PF00135
OG0000134	PF00022
OG0000135	PF02931	PF02932	PF13920
OG0000136	PF02770	PF14749	PF01756	PF00441
OG0000137	PF00089	PF00057	PF00084	PF00335	PF10034
OG0000138	PF07690
OG0000139	PF08395
OG0000140	PF00079	PF01826
OG0000141	PF14529	PF00078	PF00075	PF12781	PF03372	PF01753
OG0000142	PF01757
OG0000143	PF00089	PF13887
OG0000144	PF06585
OG0000145	PF07686	PF13927	PF07679	PF00047
OG0000146	PF00014	PF00089	PF07679
OG0000147	PF00089
OG0000148	PF17906	PF01359	PF13358	PF08279
OG0000149	PF00106	PF13561	PF08659
OG0000150	PF03564	PF05585	PF05380	PF13650	PF18701	PF00379	PF14223
OG0000151	PF00245
OG0000152	PF01151	PF07993	PF13927	PF00614	PF00050	PF12780	PF17857
OG0000153	PF00041	PF13927	PF07679	PF13895	PF00078
OG0000154	PF07690	PF09767
OG0000155	PF07648	PF00050
OG0000156	PF13873	PF02949	PF00096	PF02944	PF02892	PF10545	PF07690
OG0000157	PF14529	PF17919	PF10545	PF01826	PF02806
OG0000158	PF14497	PF02798	PF13417	PF05485
OG0000159	PF00916	PF01740	PF13466
OG0000160	PF08385	PF03028	PF18198	PF12774	PF18199	PF12777	PF12780	PF17852	PF08393	PF12781	PF17857	PF12775	PF07728
OG0000161	PF00096	PF07776	PF13894	PF13912	PF12874	PF12907
OG0000162	PF12259	PF18701	PF05585	PF17921	PF05380
OG0000163	PF13927	PF08205	PF07686	PF00047	PF07679	PF10607
OG0000164	PF00151
OG0000165	PF00078	PF14529	PF13855	PF02892	PF07645
OG0000166	PF05649
OG0000167	PF00078	PF14529	PF00232	PF01926	PF00225
OG0000168	PF06459	PF00443	PF04998	PF08926	PF00069	PF00083	PF00194
OG0000169
OG0000170	PF01490	PF01798
OG0000171	PF00501	PF13193
OG0000172	PF01607	PF06131
OG0000173	PF03184	PF05225	PF05347	PF00112	PF13843	PF04218	PF10545	PF05585	PF07776	PF03015
OG0000174	PF00106
OG0000175	PF00083	PF00089
OG0000176	PF00005	PF12698	PF01061	PF13304	PF04500
OG0000177	PF01510	PF13912	PF06585	PF00089
OG0000178	PF03392
OG0000179	PF01074	PF17677	PF09261	PF07748
OG0000180	PF00271	PF00270	PF10545
OG0000181	PF10545
OG0000182	PF03564	PF05585	PF17921	PF05380	PF13650	PF14529	PF18701
OG0000183	PF01496	PF10561
OG0000184	PF13927	PF07679	PF08205	PF07686	PF00047	PF13895	PF00008
OG0000185	PF00433	PF00069	PF07714
OG0000186	PF00083	PF07690
OG0000187	PF05485	PF00589
OG0000188	PF09588	PF01771	PF05699	PF10551
OG0000189	PF01826	PF00079	PF00018
OG0000190
OG0000191	PF05485	PF13613	PF13359	PF09588
OG0000192	PF00089	PF02840
OG0000193	PF00089
OG0000194	PF00046	PF12407
OG0000195	PF00083	PF07690
OG0000196	PF00067
OG0000197	PF00173
OG0000198	PF00067
OG0000199	PF13499	PF00036	PF14658	PF13833
OG0000200	PF13419	PF00702
OG0000201	PF03221	PF03184	PF04218	PF12874	PF00096	PF00270
OG0000202	PF00650
OG0000203	PF01443	PF00978	PF00089	PF13855	PF00075	PF00078
OG0000204	PF00091	PF03953	PF13561
OG0000205	PF02949	PF00589
OG0000206	PF00067	PF00561
OG0000207	PF14529	PF03258	PF00078	PF16086	PF07859	PF00076	PF08628	PF15868
OG0000208	PF01365	PF08454	PF06459	PF08709	PF02026	PF00520	PF13499	PF00622	PF02815	PF00450	PF00400
OG0000209	PF00664	PF00005	PF05676
OG0000210	PF00089	PF12032
OG0000211	PF12775	PF18198	PF03028	PF12780	PF12781	PF12777	PF17857	PF08393	PF12774	PF17852	PF18199
OG0000212	PF08385	PF03028	PF18199	PF12775	PF12777	PF12781	PF12774	PF08393	PF17857	PF17852	PF18198	PF12780
OG0000213	PF00272	PF05699	PF00211	PF02582	PF13855	PF06371	PF01321	PF14678
OG0000214	PF00106
OG0000215	PF00379
OG0000216	PF14291	PF05699	PF13873	PF01246	PF00017	PF10545
OG0000217	PF08659	PF14765	PF16197	PF02801	PF13602	PF00975	PF00698	PF00550	PF00109	PF00107	PF10457
OG0000218	PF13965	PF00155
OG0000219	PF13520	PF13906	PF00324	PF05699
OG0000220	PF00112	PF08127	PF01033
OG0000221
OG0000222	PF08246
OG0000223	PF00650	PF10390
OG0000224	PF01757	PF07727
OG0000225	PF15886	PF00722	PF16206
OG0000226	PF01490	PF13927
OG0000227	PF00083	PF07690	PF01553
OG0000228	PF07679	PF00041	PF13927	PF00047	PF13895
OG0000229	PF00884
OG0000230	PF00291	PF01842	PF00585	PF03401
OG0000231	PF00520	PF12796	PF00023	PF08344	PF13637
OG0000232	PF02958	PF13843
OG0000233	PF00696
OG0000234	PF00096	PF07776	PF12874	PF13912	PF13894	PF05225
OG0000235	PF01757	PF03219
OG0000236	PF05970	PF14214	PF01025	PF04843	PF02689
OG0000237	PF14529	PF00078	PF07530	PF01428	PF00400	PF00636
OG0000238	PF00089	PF00078	PF00201	PF00167	PF00704	PF02257	PF02931
OG0000239	PF00501	PF13193	PF00083
OG0000240	PF00001	PF00078
OG0000241	PF17917	PF00078	PF13456	PF05869	PF00589	PF14529
OG0000242	PF04083	PF00561
OG0000243	PF07648
OG0000244	PF00112	PF08246	PF03051
OG0000245	PF00067	PF00780
OG0000246	PF05699	PF14291	PF00078	PF10545
OG0000247	PF00078	PF00089	PF00379	PF00650	PF00467
OG0000248	PF00853	PF00246
OG0000249	PF00651	PF13912	PF12874	PF13909	PF00096
OG0000250	PF02949
OG0000251
OG0000252	PF00458	PF00248	PF01151	PF05918
OG0000253	PF00151	PF00431
OG0000254
OG0000255	PF15868
OG0000256	PF00626
OG0000257	PF00561	PF12697	PF12146
OG0000258	PF00135	PF00835
OG0000259	PF14529	PF00078	PF07530	PF03564	PF17921	PF05380	PF00307	PF00091	PF03372
OG0000260	PF00083	PF07690
OG0000261	PF12057	PF01599	PF00240	PF01020
OG0000262	PF02944	PF10545
OG0000263	PF00071
OG0000264	PF07898	PF08083
OG0000265	PF13843	PF13842	PF04500	PF10545
OG0000266	PF07993	PF03015
OG0000267	PF00435	PF00018	PF15410	PF14604	PF00307	PF05585
OG0000268	PF02841	PF02263
OG0000269	PF01395
OG0000270	PF13650	PF00077	PF03732	PF00665	PF17921	PF00171	PF13843
OG0000271	PF17852	PF03028	PF08385	PF12780	PF08393	PF18198	PF12774	PF12775	PF12777	PF18199	PF12781	PF17857
OG0000272	PF16499	PF17450	PF17801	PF12937	PF08356
OG0000273	PF00561	PF04083
OG0000274
OG0000275	PF03103
OG0000276	PF08205
OG0000277	PF04500	PF13843
OG0000278	PF07562	PF00003	PF01094
OG0000279	PF00057	PF07645	PF00058	PF12662	PF14670	PF08450
OG0000280	PF00078	PF00665	PF17917	PF17921	PF03732	PF13650	PF09668	PF13975	PF00098
OG0000281	PF11901
OG0000282	PF00876
OG0000283	PF17655	PF01007
OG0000284
OG0000285	PF00025
OG0000286	PF00089	PF00078
OG0000287	PF00272
OG0000288	PF03522	PF00324
OG0000289	PF05741
OG0000290	PF00083	PF00665	PF07177
OG0000291	PF00651	PF04500
OG0000292	PF12017	PF00076	PF05485	PF17921
OG0000293	PF02995
OG0000294	PF07530	PF15511	PF14529	PF01127	PF05699	PF00078
OG0000295	PF00348
OG0000296	PF06151	PF00078
OG0000297	PF02958	PF05375
OG0000298	PF06585	PF07648
OG0000299	PF00059
OG0000300	PF01510	PF00858
OG0000301	PF04527
OG0000302	PF02055	PF17189	PF00067
OG0000303	PF07690	PF00083
OG0000304	PF13927	PF07679	PF00047	PF02738
OG0000305	PF00230
OG0000306	PF00005	PF13304	PF12698	PF18701
OG0000307	PF01161	PF08395
OG0000308	PF00379
OG0000309	PF00083	PF07690
OG0000310
OG0000311	PF03769	PF03768
OG0000312	PF00008	PF00054	PF12661	PF07645
OG0000313	PF00907
OG0000314	PF00006	PF02874
OG0000315	PF00043	PF14497	PF13417	PF13410	PF02798
OG0000316	PF03600
OG0000317	PF10545
OG0000318	PF00176	PF00271	PF14447	PF01145	PF17297	PF13358
OG0000319	PF00078
OG0000320	PF05199	PF00732	PF00149	PF00151
OG0000321	PF13959	PF00270	PF00271	PF00075
OG0000322	PF03184	PF05225	PF00628	PF15882	PF03221	PF04500	PF05721	PF07993
OG0000323	PF00191	PF00005
OG0000324	PF10523
OG0000325	PF04389
OG0000326	PF06701	PF11515	PF03256	PF00632	PF00415	PF00173	PF13540	PF18346	PF01321
OG0000327	PF02889	PF00270	PF18149	PF00271
OG0000328	PF08742	PF13330	PF00093	PF01826	PF00094	PF00754	PF01607	PF07974	PF00007	PF07546	PF10545
OG0000329	PF01593	PF13450
OG0000330	PF01569
OG0000331	PF00078	PF07776	PF03392	PF01400	PF13843	PF00050	PF00858	PF00135
OG0000332	PF00155
OG0000333	PF01510	PF15811
OG0000334	PF01359	PF17906	PF13358	PF13565	PF00078	PF05970	PF14529	PF01575	PF12619	PF04065
OG0000335	PF14529	PF00078	PF07530	PF13358	PF00089	PF00075
OG0000336	PF01483	PF09588	PF02037	PF17286	PF13843	PF01771	PF10545	PF00209	PF00098
OG0000337	PF07530
OG0000338	PF08515	PF00069	PF07714	PF01064
OG0000339	PF05605	PF00096	PF13912	PF12874	PF13894	PF00083	PF07776
OG0000340	PF00650	PF03765
OG0000341	PF00018	PF00017	PF07714
OG0000342	PF08246	PF00112
OG0000343	PF06602	PF12335	PF03456	PF00169	PF02141	PF00130	PF02893	PF03455
OG0000344	PF06585	PF00105
OG0000345	PF01204	PF07162	PF00112
OG0000346	PF01607	PF00704
OG0000347	PF08005	PF08239	PF13639	PF13540	PF00415	PF00089
OG0000348	PF02803	PF00108	PF08223
OG0000349	PF14844	PF02138	PF00078	PF00096
OG0000350	PF07993	PF03015
OG0000351	PF01569
OG0000352	PF05380	PF05585	PF17921	PF00665	PF03564	PF18701
OG0000353	PF00390	PF03949
OG0000354
OG0000355	PF01395
OG0000356
OG0000357	PF13927	PF13895
OG0000358	PF00135
OG0000359	PF00083	PF07690
OG0000360	PF16031	PF01607	PF00112
OG0000361	PF00096	PF07776	PF12874	PF13894	PF13912
OG0000362	PF00149	PF04083
OG0000363	PF01066
OG0000364	PF11018
OG0000365	PF00173	PF00487	PF01359
OG0000366	PF01151
OG0000367	PF06650	PF16910	PF16909	PF12624	PF16908
OG0000368	PF00962	PF08451
OG0000369	PF00001
OG0000370	PF00089	PF00078	PF14529	PF01846	PF04564	PF03372	PF00067	PF10174
OG0000371	PF00287
OG0000372	PF06585
OG0000373	PF00583	PF00067	PF05970	PF02230
OG0000374	PF12698	PF00005	PF13304
OG0000375	PF16211	PF00125
OG0000376	PF07530	PF00078	PF14529	PF00665	PF05679	PF01302
OG0000377	PF03723	PF03722	PF00372
OG0000378	PF02806	PF00128	PF00155	PF00041	PF00078
OG0000379	PF00650
OG0000380	PF00379
OG0000381	PF18701	PF12874	PF00096	PF00001
OG0000382
OG0000383	PF13927	PF08205	PF00047	PF05735	PF07686
OG0000384	PF00041	PF00069	PF13927	PF00047	PF07679	PF02434
OG0000385	PF02949	PF00078
OG0000386	PF00289	PF08326	PF02786	PF01039	PF00364	PF02785
OG0000387	PF00732	PF05199	PF00083
OG0000388	PF00328	PF00151	PF05485
OG0000389	PF13489	PF13649	PF08241	PF13847	PF03031
OG0000390	PF10324	PF10277	PF00001
OG0000391	PF10495
OG0000392	PF09279	PF06631	PF00388	PF00387	PF08703	PF17787	PF00168
OG0000393	PF08204	PF00047	PF00151	PF07686
OG0000394	PF00201	PF03311
OG0000395	PF00385	PF01393
OG0000396	PF08450
OG0000397	PF00083	PF07690
OG0000398	PF00151
OG0000399
OG0000400	PF09172	PF01347	PF06448	PF00094	PF01048
OG0000401	PF10417	PF00578	PF07993
OG0000402	PF04083	PF12146	PF00561
OG0000403	PF01055
OG0000404	PF08393	PF12775	PF03028	PF08385	PF18199	PF18198	PF12774	PF12780	PF12777	PF12781	PF17857	PF07728
OG0000405	PF00246	PF02244	PF06585
OG0000406
OG0000407	PF01400
OG0000408	PF00005	PF00664
OG0000409	PF10545	PF07714	PF12470	PF00636	PF10509
OG0000410	PF13927	PF01223	PF07679	PF13895	PF13519
OG0000411	PF00487	PF00078
OG0000412	PF02949
OG0000413	PF00153
OG0000414	PF00178	PF02198
OG0000415	PF00636	PF00271	PF02170	PF03368	PF00041
OG0000416	PF03392
OG0000417	PF00149	PF02872
OG0000418	PF14429	PF06920	PF07653	PF16172	PF14604	PF00514
OG0000419	PF01607	PF07776	PF13896
OG0000420	PF00078	PF14529
OG0000421	PF02770	PF00441	PF01756
OG0000422	PF00083	PF01432	PF02493	PF07690	PF02126
OG0000423	PF03638	PF00856	PF01145	PF01399
OG0000424	PF07679	PF13927	PF07686	PF00047	PF00757
OG0000425	PF01044	PF09141
OG0000426	PF00078	PF00090
OG0000427	PF00571
OG0000428	PF11629	PF00069	PF06840
OG0000429	PF14651	PF00061	PF00698
OG0000430	PF00474	PF07776
OG0000431	PF00062
OG0000432
OG0000433	PF00005	PF00664	PF00151
OG0000434
OG0000435	PF00503	PF02809
OG0000436	PF12624	PF16909	PF16908	PF07727	PF05970	PF01490
OG0000437	PF00348
OG0000438	PF00069	PF00579	PF12330	PF06644
OG0000439	PF13716	PF07679	PF00069	PF00621	PF00435
OG0000440	PF01595
OG0000441	PF14314	PF08429	PF14318	PF13873	PF00397	PF13359
OG0000442	PF16529	PF13202	PF10545
OG0000443	PF07966	PF08395	PF18199	PF00458	PF00041	PF00435	PF03015	PF00057	PF16206	PF00026	PF11594
OG0000444	PF05497	PF00049
OG0000445	PF00168	PF08372
OG0000446	PF00232
OG0000447	PF16092	PF10545
OG0000448	PF14225	PF14222	PF14228
OG0000449	PF07679	PF13927	PF00047	PF00106
OG0000450	PF00431	PF01391
OG0000451	PF03133	PF05804	PF02178
OG0000452	PF02815	PF00520	PF08454	PF08709	PF04841	PF01365
OG0000453
OG0000454	PF00616	PF13716	PF14228	PF14223	PF07776
OG0000455	PF14291	PF05699	PF02892	PF00431	PF00995	PF10545
OG0000456	PF01145
OG0000457	PF10545	PF02944
OG0000458	PF04750
OG0000459	PF00071	PF10276
OG0000460	PF00209	PF08711
OG0000461	PF00561	PF12697	PF03722
OG0000462
OG0000463	PF06628	PF00199
OG0000464	PF00957	PF07648
OG0000465	PF00169
OG0000466	PF18199	PF12775	PF12781	PF12780	PF08385	PF08393	PF07728	PF03028	PF12774	PF12777	PF17852	PF18198
OG0000467	PF00090	PF00078	PF00135
OG0000468	PF01843	PF00612	PF00002	PF00063	PF01773
OG0000469	PF13202	PF13499	PF13833
OG0000470	PF05060	PF00004
OG0000471	PF02949
OG0000472	PF13764	PF02207	PF14214
OG0000473	PF00676	PF16870	PF02779	PF16078
OG0000474	PF05649	PF01431	PF16884
OG0000475	PF02615	PF13927
OG0000476	PF04083	PF00561
OG0000477	PF00118	PF01504	PF00610	PF01363	PF00431
OG0000478	PF02516	PF01490
OG0000479	PF00151	PF00728
OG0000480	PF04083	PF00561
OG0000481	PF00858
OG0000482	PF01425	PF02878
OG0000483	PF16188	PF01321	PF16189	PF00557	PF04729	PF00096
OG0000484	PF11838	PF01433	PF17900
OG0000485	PF13410	PF13417	PF14497	PF13409	PF00043	PF02312
OG0000486	PF00090	PF08686	PF05986	PF00078
OG0000487	PF00089	PF01244
OG0000488	PF12781	PF00053	PF07728	PF18199	PF00055	PF12777	PF08393	PF12774	PF12780	PF10545	PF18198
OG0000489	PF02709	PF13733	PF18701
OG0000490	PF00400	PF16300	PF08953
OG0000491	PF12355	PF07679	PF13927	PF00041	PF00047	PF00063
OG0000492	PF00307	PF13401	PF01553	PF05434
OG0000493	PF00379
OG0000494	PF00089	PF13417	PF12259
OG0000495	PF14598	PF00010	PF13426
OG0000496	PF01490	PF00970
OG0000497	PF00583
OG0000498	PF00379
OG0000499	PF13975	PF00098	PF13650	PF00078	PF17921	PF00665	PF02037	PF05585
OG0000500	PF12356	PF00653	PF00179	PF13976	PF07727	PF16192	PF16909
OG0000501	PF08429	PF01388	PF02928	PF00628	PF02373	PF02375
OG0000502	PF00271	PF04408	PF07717	PF09848	PF01443	PF18398
OG0000503	PF17900	PF01433	PF11838
OG0000504	PF00005	PF12698	PF12134	PF15928
OG0000505	PF00080	PF01751
OG0000506	PF00013	PF12796	PF13637	PF00023
OG0000507	PF15868
OG0000508	PF00135
OG0000509	PF03951	PF00120
OG0000510	PF08212	PF03973	PF00061
OG0000511	PF01825	PF02210	PF00053	PF00002	PF00028	PF00008	PF16489
OG0000512	PF00251	PF08244	PF04083
OG0000513	PF00083	PF07690
OG0000514	PF13873	PF13843
OG0000515	PF01395	PF01062
OG0000516	PF12348	PF11640	PF02985	PF08400	PF03245	PF10381	PF06254	PF01695
OG0000517	PF01124
OG0000518	PF01826
OG0000519	PF01826
OG0000520	PF00083	PF07690
OG0000521	PF00130	PF00018
OG0000522	PF00743	PF13450	PF12237
OG0000523	PF10193	PF01417	PF02809
OG0000524	PF13520	PF03222
OG0000525	PF00379	PF01359
OG0000526	PF00001
OG0000527	PF03820	PF00096
OG0000528	PF01044
OG0000529	PF00083	PF00069	PF07690
OG0000530	PF13499	PF13833
OG0000531	PF01553
OG0000532	PF08264	PF00133	PF10458	PF00056
OG0000533	PF02931	PF02932
OG0000534	PF12372	PF02985	PF00232
OG0000535	PF08205	PF13927	PF07686	PF00041	PF07679
OG0000536	PF07690	PF00083	PF00106
OG0000537	PF00379
OG0000538	PF09324	PF16206	PF12783	PF16213
OG0000539	PF16095	PF08477	PF13855	PF00069	PF12796	PF13551	PF00078	PF00023	PF07714	PF13637	PF13606
OG0000540	PF00046	PF03798
OG0000541	PF00028	PF00008	PF02210	PF07645
OG0000542	PF00096	PF12874	PF07776	PF13912
OG0000543	PF04500	PF05375	PF00651
OG0000544	PF00001	PF10324
OG0000545	PF00005	PF00664	PF01926
OG0000546	PF13516
OG0000547	PF00151
OG0000548	PF17862	PF09336	PF00004
OG0000549	PF13087	PF13086
OG0000550	PF12796	PF13637	PF00089
OG0000551	PF00014	PF05986	PF08686	PF00095	PF00090	PF13927	PF07679	PF13895
OG0000552	PF00050	PF07648
OG0000553	PF09588
OG0000554	PF04096	PF12110	PF13634	PF10545
OG0000555	PF17902	PF00435	PF13499	PF00681	PF02187	PF00307	PF13833
OG0000556	PF07645	PF00008	PF12662	PF00100
OG0000557	PF00149	PF02872
OG0000558	PF00089
OG0000559	PF13499	PF00036	PF13405	PF13833
OG0000560	PF03067
OG0000561	PF16910	PF16909	PF12624	PF16908	PF06650	PF09333
OG0000562	PF01846	PF00397
OG0000563	PF00067
OG0000564	PF00069
OG0000565	PF10545	PF00945
OG0000566	PF02949
OG0000567	PF05978	PF07690
OG0000568	PF03435	PF17917
OG0000569	PF13975	PF00098
OG0000570	PF07159	PF05994	PF00458
OG0000571	PF07690	PF05485
OG0000572	PF03142	PF18755	PF00198
OG0000573	PF05018	PF02036
OG0000574	PF00199	PF06628
OG0000575	PF00149	PF16891
OG0000576	PF11901	PF12248	PF02949
OG0000577	PF16124	PF00271	PF09382	PF00270	PF00570
OG0000578	PF01244	PF00089
OG0000579	PF16905	PF00520	PF08763	PF16885
OG0000580	PF07530
OG0000581	PF02210
OG0000582	PF05485	PF00063	PF16009	PF02234	PF01074	PF01510
OG0000583	PF06333	PF11597	PF18296	PF13936
OG0000584	PF13516	PF00560	PF12799
OG0000585	PF00201
OG0000586	PF00209
OG0000587	PF06482	PF01391
OG0000588	PF00083	PF07690	PF13621
OG0000589	PF09731	PF00067
OG0000590	PF10479	PF00078
OG0000591	PF00089
OG0000592	PF04500	PF10551	PF13843
OG0000593	PF10351	PF10344	PF10347	PF00226	PF10293	PF06148
OG0000594	PF00400	PF13927	PF09731
OG0000595	PF06451
OG0000596	PF00061
OG0000597	PF00400	PF12894	PF17814	PF14529
OG0000598	PF00060
OG0000599	PF02574	PF15739	PF00400
OG0000600	PF17921	PF00665	PF04500	PF02944
OG0000601	PF02221
OG0000602	PF00096	PF00078
OG0000603	PF13499	PF00435	PF00018	PF08726	PF00036
OG0000604	PF00339	PF02752	PF14604	PF11175	PF01557
OG0000605	PF00089
OG0000606	PF00675	PF05193
OG0000607	PF08696	PF03453	PF13087	PF03454	PF13086	PF00994	PF00089
OG0000608	PF00076
OG0000609	PF16043	PF01607
OG0000610	PF06337	PF00443	PF13202
OG0000611	PF14776
OG0000612
OG0000613	PF12171	PF00089	PF07748	PF02944
OG0000614	PF00168	PF00454	PF00794	PF00787	PF00613	PF00792
OG0000615	PF04734	PF17048
OG0000616	PF15430
OG0000617	PF00626	PF02209	PF00019
OG0000618	PF00083	PF07690	PF14223
OG0000619	PF00083	PF07690	PF00025
OG0000620	PF01395	PF14765
OG0000621	PF15492	PF08314	PF00411	PF10236
OG0000622	PF13646	PF02985	PF13513	PF00619
OG0000623	PF00096	PF07776	PF05605	PF12874
OG0000624	PF01395
OG0000625	PF06585
OG0000626	PF02425
OG0000627	PF10545	PF02944
OG0000628
OG0000629	PF00001	PF18701
OG0000630
OG0000631	PF00621	PF00018	PF13716	PF00169
OG0000632	PF07679	PF02789	PF00883	PF00041	PF00076
OG0000633	PF03137	PF06585	PF02671
OG0000634	PF00014	PF07686	PF08205	PF13895
OG0000635	PF15886	PF00722
OG0000636	PF00078	PF03372	PF00474	PF10545	PF14529
OG0000637	PF00271
OG0000638	PF10545	PF00071
OG0000639	PF00089
OG0000640	PF12455	PF01302
OG0000641	PF15868	PF00110
OG0000642	PF04500
OG0000643	PF00211	PF08376	PF07701
OG0000644	PF13843	PF17919	PF03732	PF17921	PF00665	PF17744	PF12259
OG0000645	PF01835	PF07703	PF12248	PF07678	PF00207	PF07677
OG0000646	PF00890	PF02910	PF00076
OG0000647	PF15928	PF13365	PF12698	PF00085
OG0000648	PF00201	PF01847
OG0000649	PF01223	PF00232
OG0000650	PF05225
OG0000651	PF03920	PF00400	PF00078
OG0000652	PF01740	PF00916
OG0000653	PF00230	PF01062	PF13912
OG0000654	PF00208	PF02812	PF01105	PF01391
OG0000655	PF00249	PF01723
OG0000656	PF01094	PF00060	PF10613
OG0000657	PF01403	PF01437	PF14895
OG0000658	PF00096	PF07776	PF13912	PF12874	PF13894	PF12171	PF00806
OG0000659	PF01393	PF00069
OG0000660	PF00795
OG0000661	PF16197	PF00109	PF02801
OG0000662	PF00962
OG0000663	PF00412	PF06297	PF01498	PF00179
OG0000664	PF01156	PF07690
OG0000665	PF00094	PF09172	PF01347	PF00096
OG0000666	PF04923
OG0000667
OG0000668	PF00780	PF00433	PF15796	PF00069	PF01391	PF00130	PF08826
OG0000669	PF00400	PF02138	PF15787	PF14844	PF01363	PF07714
OG0000670	PF00929	PF01395	PF03104	PF10639
OG0000671	PF14429	PF11878	PF06920
OG0000672	PF00621	PF14604	PF00018
OG0000673	PF00701	PF17763	PF05485
OG0000674	PF02826	PF00389
OG0000675	PF12756	PF12874	PF07535	PF11702
OG0000676	PF12662	PF07645	PF12947	PF00683	PF00335	PF12661	PF14670	PF11838
OG0000677	PF00106	PF03096	PF13234
OG0000678	PF00443
OG0000679	PF00278	PF02784	PF00992
OG0000680
OG0000681	PF00096
OG0000682	PF00667	PF00258	PF02898	PF00175
OG0000683	PF13279	PF00751	PF00111
OG0000684	PF10517	PF03351
OG0000685	PF09995
OG0000686	PF00307	PF00630	PF06585
OG0000687	PF00041	PF07679	PF06583	PF13927
OG0000688	PF00178
OG0000689	PF04851	PF00271	PF00636	PF02170	PF14622	PF00035	PF03368	PF00270
OG0000690
OG0000691	PF12474	PF00069
OG0000692	PF00735	PF03193
OG0000693	PF00001
OG0000694	PF13927	PF00047	PF00008	PF07679	PF01825	PF13895
OG0000695	PF00412	PF00595	PF15936	PF17820
OG0000696	PF03221	PF05225	PF02944	PF03184	PF09762
OG0000697	PF06477
OG0000698	PF07678	PF00207	PF17791	PF00057	PF07677	PF07703	PF01835
OG0000699	PF00078	PF13873	PF04930
OG0000700	PF00640
OG0000701	PF08241	PF13489	PF01331	PF13847	PF08242
OG0000702	PF00001
OG0000703	PF00168
OG0000704	PF08572	PF06544
OG0000705	PF07993	PF03015	PF01344
OG0000706	PF01263	PF00112
OG0000707	PF00106
OG0000708	PF00001
OG0000709	PF00042	PF00076
OG0000710	PF00690	PF00122	PF00689	PF00702	PF13246
OG0000711
OG0000712	PF04389	PF02225	PF10545
OG0000713	PF05485	PF00569	PF10545	PF07776	PF02944	PF00096
OG0000714	PF05699	PF01215	PF05405	PF17917
OG0000715	PF00001
OG0000716	PF08336	PF13640	PF17846	PF07719	PF03171
OG0000717	PF03189	PF02958
OG0000718	PF03055	PF00106
OG0000719	PF00370	PF02782	PF00646
OG0000720	PF12874	PF00096	PF13912	PF12171	PF13894	PF16622
OG0000721	PF03096
OG0000722	PF00854	PF02991
OG0000723	PF00595	PF00791	PF07653	PF00625
OG0000724	PF02019	PF07714
OG0000725	PF11865	PF00454	PF02260	PF02259	PF08771
OG0000726	PF07841
OG0000727	PF01048
OG0000728	PF01926	PF02824	PF16897
OG0000729	PF13927	PF07679	PF13895	PF00092	PF00090	PF07645	PF13519	PF00047
OG0000730	PF00027	PF00520	PF00106	PF07885
OG0000731	PF04750
OG0000732	PF00330	PF00694	PF06305
OG0000733	PF03950	PF00458	PF09180	PF03129	PF00749	PF14497	PF00587
OG0000734	PF00083	PF07690
OG0000735	PF14008	PF16656	PF00149
OG0000736	PF00013
OG0000737	PF00400	PF12234	PF00232
OG0000738
OG0000739	PF06920	PF14429	PF11878	PF00169
OG0000740	PF01582	PF13855	PF13676	PF01391	PF13306	PF13516	PF01463	PF00560
OG0000741	PF16363	PF01370
OG0000742	PF12906	PF18720
OG0000743	PF00096	PF07776	PF13909	PF13912	PF12171
OG0000744	PF07686	PF08205	PF00089	PF01365
OG0000745	PF00028
OG0000746	PF02931	PF02932
OG0000747	PF03258	PF14529	PF00078	PF00083
OG0000748	PF00135
OG0000749	PF15982	PF02466
OG0000750	PF12202	PF00069	PF07714
OG0000751	PF00271	PF12054	PF00176
OG0000752	PF08174	PF16018	PF00169	PF00621
OG0000753	PF01403	PF01437
OG0000754	PF02149	PF00069
OG0000755	PF00061	PF08212
OG0000756	PF16187	PF00675	PF05193
OG0000757	PF03828	PF01909	PF01885	PF00076
OG0000758	PF13927	PF00047	PF07679
OG0000759	PF00106
OG0000760	PF01062
OG0000761	PF07530
OG0000762	PF13894	PF16009	PF02210
OG0000763	PF15917	PF12166
OG0000764	PF00620	PF16512	PF00071	PF00096
OG0000765	PF01476	PF07534	PF00171
OG0000766	PF00928	PF18136	PF01217	PF00380	PF00476
OG0000767
OG0000768	PF00180	PF15296
OG0000769	PF00402	PF00307
OG0000770	PF07690	PF06779	PF01112
OG0000771	PF04500
OG0000772	PF00122	PF00403	PF00702	PF02666	PF08282
OG0000773	PF16399	PF13087	PF13086
OG0000774	PF00628	PF01429	PF02791	PF00439	PF15613	PF01607
OG0000775	PF07714	PF14604	PF00069	PF00018
OG0000776	PF00106	PF13561
OG0000777	PF13927	PF07679	PF00041	PF00078	PF00047
OG0000778	PF00135	PF07859
OG0000779	PF00067
OG0000780	PF08490	PF03104	PF00136	PF03564	PF04004
OG0000781	PF00975	PF13602	PF00698	PF02801	PF08659	PF00107
OG0000782	PF00089
OG0000783	PF00850
OG0000784	PF02197	PF00027	PF03564
OG0000785	PF02145
OG0000786	PF17917	PF00079	PF17921
OG0000787	PF00373	PF09380	PF09379	PF00769
OG0000788	PF03165	PF03166
OG0000789	PF07738	PF00632	PF13857	PF12796	PF06701	PF13606
OG0000790	PF00001
OG0000791	PF03022	PF00650	PF18701
OG0000792	PF13561	PF00106
OG0000793	PF00069	PF17667	PF15882
OG0000794	PF05033	PF00856	PF12796
OG0000795	PF03723	PF00372	PF03722
OG0000796	PF00149
OG0000797	PF04091	PF01753	PF12874
OG0000798	PF02617	PF02207	PF14529
OG0000799	PF00153	PF02893	PF00057	PF00089
OG0000800	PF15993
OG0000801	PF12796	PF13191	PF13637	PF13857	PF00023
OG0000802	PF00328	PF00805	PF07017
OG0000803	PF00929	PF13975	PF01612
OG0000804	PF01403	PF13417
OG0000805	PF01237	PF00169
OG0000806	PF16009
OG0000807	PF14721	PF07992	PF08393
OG0000808	PF00728	PF00151
OG0000809	PF00194	PF17039
OG0000810	PF16214	PF00211	PF06327
OG0000811	PF01485
OG0000812	PF00083
OG0000813	PF00454	PF00613	PF16897	PF05380
OG0000814	PF11952	PF01424	PF01585
OG0000815	PF00583
OG0000816	PF00078	PF01490	PF03392	PF00083	PF03564
OG0000817	PF00274
OG0000818	PF00270	PF00271	PF01448
OG0000819	PF13520
OG0000820	PF00346	PF00171	PF13855	PF00146
OG0000821	PF00083	PF07690
OG0000822	PF03022
OG0000823	PF02140
OG0000824	PF01603	PF00612
OG0000825	PF01433	PF11838	PF17900
OG0000826	PF00135
OG0000827	PF14783	PF00899	PF14782	PF14781
OG0000828	PF01504
OG0000829	PF03542	PF11864	PF02145
OG0000830	PF00069	PF03630
OG0000831	PF06585
OG0000832	PF01799	PF00111	PF03450	PF00941	PF02738	PF01381
OG0000833	PF17838	PF00621
OG0000834	PF13927	PF07679	PF07686	PF13895	PF00047
OG0000835	PF13927	PF08205	PF07686
OG0000836	PF08442	PF00549	PF02932
OG0000837	PF10433	PF03178
OG0000838	PF07165
OG0000839	PF03281	PF10545
OG0000840	PF00320
OG0000841	PF04427	PF00667	PF00258	PF00175
OG0000842	PF02204	PF00616
OG0000843	PF08150	PF00168	PF16165	PF08151
OG0000844	PF00244
OG0000845	PF02210	PF00053	PF00054	PF00052
OG0000846	PF00439	PF09247	PF12157	PF02178	PF15288
OG0000847	PF00169	PF00618	PF02389	PF00617	PF00621
OG0000848	PF10609
OG0000849	PF00046	PF03826
OG0000850	PF18385	PF00621	PF00568	PF00169	PF02196
OG0000851	PF00013	PF00078	PF12349
OG0000852	PF02889	PF18149	PF00270	PF00271
OG0000853
OG0000854	PF12783	PF16213	PF01369	PF03564
OG0000855	PF00083	PF07690
OG0000856	PF07690
OG0000857	PF00107	PF08240	PF01163
OG0000858	PF07686	PF07679	PF13927	PF00075
OG0000859	PF18199	PF18198	PF03028	PF12781
OG0000860	PF03732	PF00665	PF00089	PF12259
OG0000861	PF04135
OG0000862	PF00151	PF04750
OG0000863	PF12848	PF00005	PF13833
OG0000864	PF00270	PF00271	PF13862
OG0000865	PF00664	PF00005	PF01532
OG0000866	PF03258	PF03104	PF00130	PF00628
OG0000867	PF00566	PF04855	PF13927
OG0000868	PF00078	PF13551
OG0000869	PF00250
OG0000870	PF13768	PF00092	PF02743	PF08399	PF13519	PF08473
OG0000871	PF01734	PF00027
OG0000872	PF09203	PF03318
OG0000873	PF00708	PF00274	PF05764
OG0000874	PF00307	PF00435
OG0000875	PF14529	PF00075	PF00078	PF07776	PF10357	PF04752
OG0000876	PF05485	PF00096	PF01000	PF07776	PF13894	PF13909	PF12874	PF02990
OG0000877	PF13001
OG0000878	PF00089
OG0000879	PF00168	PF06398
OG0000880	PF10793
OG0000881	PF00876
OG0000882	PF00282	PF00078
OG0000883	PF13510	PF00384	PF10588	PF09326
OG0000884	PF03456	PF03455	PF02141
OG0000885	PF01401
OG0000886	PF00231	PF17136
OG0000887	PF00903	PF13669
OG0000888	PF15998
OG0000889	PF07679	PF00041	PF13927
OG0000890	PF00400
OG0000891	PF00151
OG0000892	PF00784	PF00063	PF00612	PF00153	PF00373
OG0000893	PF16214	PF00211	PF06327
OG0000894	PF00198	PF00364	PF00200	PF13533
OG0000895	PF00041	PF00102	PF17907
OG0000896	PF13857	PF17763	PF00710	PF12796	PF13637	PF01343
OG0000897	PF00001
OG0000898	PF15409	PF01237	PF01781	PF01053
OG0000899	PF03144	PF03143	PF00009	PF13896	PF00467
OG0000900	PF08205	PF07686	PF00078	PF13895	PF00047
OG0000901	PF00379
OG0000902	PF12348	PF13646	PF07294
OG0000903	PF01607
OG0000904	PF00083	PF07690
OG0000905	PF16087	PF13551	PF13358
OG0000906	PF00441	PF02771	PF02770	PF05485
OG0000907	PF00248	PF02990
OG0000908	PF00481	PF00240	PF01406
OG0000909	PF00089	PF00057	PF05380	PF01392	PF00078
OG0000910	PF01463	PF00008	PF13855	PF00054	PF01462	PF00007	PF02210
OG0000911	PF05705
OG0000912	PF05375
OG0000913	PF00261	PF12718
OG0000914	PF12810	PF07714	PF00629	PF00057
OG0000915	PF01237	PF00169
OG0000916	PF15430	PF00248
OG0000917	PF07992	PF14691	PF01645	PF01493	PF00310	PF04898
OG0000918	PF00656
OG0000919	PF00291	PF00571
OG0000920	PF01522	PF00078
OG0000921	PF00060
OG0000922	PF00194
OG0000923	PF02210	PF00054
OG0000924	PF02137	PF00035	PF08017
OG0000925	PF00001	PF13873
OG0000926	PF12432	PF00075
OG0000927	PF02383	PF08952	PF03372	PF01020	PF01151
OG0000928	PF00106	PF13561	PF01395	PF00096
OG0000929	PF00001	PF10324
OG0000930	PF00621
OG0000931	PF03344
OG0000932
OG0000933	PF01522	PF00057	PF01607
OG0000934	PF04147
OG0000935	PF00188
OG0000936	PF00620	PF17820	PF15410
OG0000937	PF17820	PF00595
OG0000938	PF01223	PF00096
OG0000939	PF00153
OG0000940	PF03131
OG0000941	PF12859	PF18122	PF01851	PF00505
OG0000942	PF00209	PF09069	PF00569
OG0000943	PF00352	PF10075	PF05577
OG0000944	PF00010	PF14598	PF00989	PF08447
OG0000945	PF01607
OG0000946	PF00089	PF05585	PF03564	PF07177
OG0000947	PF03188
OG0000948	PF00689
OG0000949	PF01490
OG0000950	PF13637	PF00788
OG0000951	PF00069
OG0000952	PF11901
OG0000953	PF02944	PF10545	PF00373	PF09379
OG0000954	PF00076
OG0000955	PF08366	PF00957	PF08596
OG0000956	PF00732	PF05199
OG0000957	PF00071
OG0000958	PF05383
OG0000959	PF07064	PF13412
OG0000960	PF03967	PF01744
OG0000961	PF00001	PF00171
OG0000962	PF16030	PF00089	PF03761
OG0000963	PF00989	PF08447
OG0000964	PF12796	PF13927	PF00041	PF07679	PF13606
OG0000965	PF00078	PF14529	PF01607
OG0000966	PF08205	PF07686	PF13927	PF00047	PF07679
OG0000967	PF13414	PF08409	PF13181	PF16009	PF13431	PF00515	PF07719
OG0000968	PF03098
OG0000969	PF11894	PF01728	PF16033
OG0000970	PF16367	PF16366
OG0000971	PF14604	PF00620	PF16746
OG0000972	PF07679	PF13927	PF08205
OG0000973	PF00155
OG0000974	PF00209
OG0000975	PF08395
OG0000976	PF00227
OG0000977	PF00285	PF16114	PF00549	PF02629	PF08442
OG0000978	PF01490
OG0000979	PF00044	PF02800	PF01848
OG0000980	PF00595	PF17820	PF16063
OG0000981	PF07678	PF01835	PF00207	PF07703	PF07677	PF17789
OG0000982	PF02696
OG0000983	PF00567	PF00270	PF00271	PF02784	PF04408	PF16087
OG0000984	PF02535	PF14969
OG0000985	PF12624	PF13329	PF09333
OG0000986	PF16687	PF13934
OG0000987	PF00168	PF06292	PF10540	PF00130
OG0000988	PF00400	PF03451
OG0000989	PF12796	PF00520	PF00023	PF13857	PF13637
OG0000990	PF00057	PF12662
OG0000991	PF08801	PF03177
OG0000992	PF00046
OG0000993	PF00632	PF02825
OG0000994	PF00754	PF01648	PF02210	PF00008
OG0000995	PF13417	PF14497	PF02798	PF13409	PF00043	PF03015
OG0000996	PF07653	PF02208	PF14604	PF00595	PF00018
OG0000997	PF00652	PF00535	PF02709
OG0000998	PF01424	PF12752
OG0000999	PF07679	PF00069	PF00041	PF00621	PF07714	PF14529
OG0001000	PF01582	PF13855	PF13306	PF13676	PF00560
OG0001001	PF00102	PF00650
OG0001002	PF12796	PF00023	PF00644	PF00536	PF13857	PF07647	PF13637	PF13606
OG0001003	PF13534	PF13085
OG0001004	PF14895	PF03155
OG0001005	PF00111	PF02738	PF00941	PF01799	PF01315	PF03450
OG0001006	PF00178	PF02198
OG0001007	PF10629	PF16199	PF00583	PF04055	PF13358
OG0001008	PF00082	PF12583	PF12580
OG0001009	PF04790
OG0001010	PF04857
OG0001011	PF00151
OG0001012	PF12717
OG0001013	PF00225	PF00787
OG0001014	PF05153	PF09750	PF01805
OG0001015	PF01534	PF01392
OG0001016	PF08445
OG0001017	PF05721
OG0001018	PF00076
OG0001019	PF00621
OG0001020	PF13639	PF02845	PF18442
OG0001021	PF00067
OG0001022	PF14702	PF06202	PF14701	PF14699	PF00075
OG0001023	PF04083	PF00561
OG0001024	PF02931	PF02932
OG0001025	PF05378	PF02538	PF01968	PF07145
OG0001026
OG0001027	PF00180
OG0001028	PF00069
OG0001029	PF00379
OG0001030	PF06585
OG0001031	PF00179	PF13646
OG0001032	PF04547	PF07714
OG0001033	PF15511	PF00125	PF01607	PF00078	PF02969
OG0001034	PF01053	PF09335	PF00632
OG0001035	PF16012
OG0001036	PF00348	PF04750
OG0001037	PF00106	PF13561
OG0001038	PF00400	PF11715
OG0001039	PF10545
OG0001040	PF15035	PF07111	PF10506
OG0001041	PF14843	PF00082	PF16470	PF01483	PF15913
OG0001042
OG0001043	PF01607	PF00704
OG0001044	PF16062
OG0001045	PF00096	PF13894
OG0001046	PF00063	PF00784	PF00612	PF01398	PF00373	PF09379	PF00254
OG0001047	PF03133	PF15346
OG0001048	PF05920	PF16493
OG0001049	PF12624
OG0001050	PF01699	PF10918
OG0001051	PF00071
OG0001052	PF01363	PF00023	PF13857	PF00651	PF13637	PF12796	PF00130
OG0001053	PF09457
OG0001054	PF00125	PF00538	PF15511
OG0001055	PF01869	PF13365	PF17820
OG0001056	PF00071	PF00078	PF08477	PF07776
OG0001057	PF06974
OG0001058	PF12259	PF17921	PF00077
OG0001059	PF00675	PF05193	PF16187
OG0001060	PF00617	PF00621	PF00618	PF00125	PF01443
OG0001061	PF10523	PF05485
OG0001062	PF00536	PF00169	PF10534	PF17820
OG0001063	PF02862	PF02825	PF01498
OG0001064	PF00104	PF00105	PF00292	PF01498	PF04500
OG0001065	PF02949	PF07776
OG0001066	PF00173
OG0001067	PF00595	PF13855
OG0001068	PF01217	PF14570
OG0001069	PF07690
OG0001070	PF07993	PF00650	PF12032	PF00250	PF09380	PF13975	PF00732
OG0001071	PF13414	PF13844	PF13424	PF13374	PF13432	PF00515
OG0001072	PF02949
OG0001073	PF01510
OG0001074	PF00125	PF16211
OG0001075	PF12838	PF00037	PF12800
OG0001076	PF01607
OG0001077	PF02260	PF00454	PF08163	PF00078
OG0001078	PF00005	PF12698
OG0001079	PF00725	PF02737
OG0001080	PF10324
OG0001081	PF04408	PF00035	PF00271	PF07717
OG0001082	PF00067
OG0001083	PF00664	PF00005
OG0001084	PF00067
OG0001085	PF02251	PF13904	PF02252
OG0001086	PF10350	PF16087
OG0001087	PF00027
OG0001088	PF10477
OG0001089	PF01395
OG0001090	PF00355	PF13419	PF07993	PF04843
OG0001091
OG0001092	PF00326	PF01593	PF00282	PF00930
OG0001093	PF00179
OG0001094	PF00201
OG0001095	PF06883	PF00562	PF04561	PF04560	PF04563	PF04565
OG0001096	PF00153
OG0001097	PF08397	PF10545
OG0001098	PF02181	PF06371	PF06345	PF06367	PF00075	PF18201
OG0001099	PF03145	PF13920
OG0001100	PF02436	PF02786	PF00289	PF02785	PF00682	PF00364
OG0001101	PF13574	PF01562	PF00200	PF13688
OG0001102	PF00153	PF17793	PF03366	PF00078
OG0001103	PF00226	PF14237
OG0001104	PF06470	PF02463	PF00013
OG0001105	PF02843	PF02769	PF00551	PF00586	PF01071	PF02844
OG0001106
OG0001107	PF00293	PF18290
OG0001108	PF00089	PF01223
OG0001109	PF00130	PF00169	PF00621	PF00307	PF00018	PF00017	PF13843	PF00096	PF15411
OG0001110	PF00372	PF03723	PF03722
OG0001111	PF01284
OG0001112	PF05154	PF08914	PF00379
OG0001113	PF02949
OG0001114	PF09741
OG0001115	PF13639
OG0001116	PF00096	PF12874	PF13894	PF00179
OG0001117	PF02209	PF00412	PF16182	PF13848
OG0001118	PF12796	PF00023	PF16009
OG0001119	PF16878	PF00046	PF05920
OG0001120	PF03635
OG0001121	PF01437	PF00431	PF13854	PF07974	PF13415	PF00053	PF13418
OG0001122	PF00041	PF13895	PF07679	PF13927	PF00002
OG0001123	PF00069
OG0001124	PF00335	PF02949
OG0001125	PF00041	PF15902	PF15901	PF00058	PF00057
OG0001126	PF00596
OG0001127	PF00063	PF06017
OG0001128	PF12799
OG0001129	PF13772
OG0001130	PF03351	PF00057	PF01359	PF02535
OG0001131
OG0001132	PF16172	PF14429	PF06920
OG0001133	PF02437
OG0001134	PF15927	PF12366
OG0001135	PF13519	PF13414	PF14559	PF13193	PF00515	PF13431	PF08409	PF13424	PF13181	PF13432	PF13374
OG0001136	PF01557	PF00067
OG0001137	PF00787	PF13091	PF00614
OG0001138	PF10174
OG0001139	PF03810	PF07679
OG0001140	PF16863	PF01055	PF00088	PF13802	PF17137
OG0001141	PF01597
OG0001142
OG0001143	PF00583
OG0001144	PF17820	PF02318	PF00168
OG0001145
OG0001146	PF12478
OG0001147	PF00069	PF13233
OG0001148	PF00023	PF07693	PF13857	PF12796	PF13637
OG0001149	PF01257	PF15928
OG0001150	PF00052	PF02210	PF00054	PF00053	PF13927	PF00008	PF00057	PF07679	PF00047
OG0001151	PF00090	PF08686	PF07679
OG0001152	PF00620	PF07653	PF00083
OG0001153	PF12698	PF00005	PF13304
OG0001154	PF07645	PF01390	PF07974
OG0001155	PF00076	PF01480
OG0001156	PF00291	PF07264
OG0001157	PF00402	PF00307
OG0001158	PF06585
OG0001159	PF16212	PF00122	PF16209	PF00702	PF13246
OG0001160	PF03637
OG0001161	PF00307	PF08214
OG0001162	PF08450	PF05964
OG0001163	PF11764	PF00856	PF00076
OG0001164	PF01483	PF00082	PF16470
OG0001165	PF07898
OG0001166	PF01553
OG0001167	PF06470	PF02463	PF00076
OG0001168	PF00581
OG0001169	PF00076
OG0001170
OG0001171	PF00254
OG0001172	PF13561	PF01146
OG0001173	PF01230	PF11969
OG0001174	PF13202	PF13499	PF13833	PF00036
OG0001175	PF00397	PF00125	PF01498	PF02737
OG0001176	PF02824	PF00587	PF07973	PF03129
OG0001177	PF00930	PF00326	PF00089
OG0001178	PF00566	PF07534
OG0001179	PF10613	PF00060	PF00497
OG0001180	PF07728
OG0001181	PF00337
OG0001182	PF03952	PF00113	PF00010
OG0001183	PF17123	PF13639
OG0001184	PF05873
OG0001185	PF03227
OG0001186	PF00098
OG0001187	PF00096	PF13912	PF07776	PF12874	PF13894	PF04780	PF08790
OG0001188	PF03148	PF00858	PF00561
OG0001189	PF04997	PF04998	PF05000	PF00623	PF04983	PF05699
OG0001190	PF00611	PF14604	PF00018
OG0001191	PF01843	PF00498	PF00788	PF00595
OG0001192	PF00063	PF00784	PF00612	PF00373
OG0001193	PF03381	PF02872
OG0001194	PF02889	PF00271	PF00270
OG0001195	PF02944
OG0001196	PF17180	PF13696
OG0001197	PF11265	PF11232	PF04500
OG0001198	PF01530
OG0001199	PF13927	PF07679	PF08205	PF00041	PF00211
OG0001200	PF00667	PF00175
OG0001201	PF02936	PF00089
OG0001202	PF13857	PF00023	PF13637	PF12796	PF05729
OG0001203	PF15262	PF16009
OG0001204	PF07716
OG0001205	PF01590	PF00233
OG0001206	PF00092	PF08487	PF04241	PF13519	PF13768	PF01070
OG0001207	PF00664	PF00005	PF00083
OG0001208	PF03143	PF00009	PF03144
OG0001209	PF08638
OG0001210	PF07679	PF13927	PF00047	PF07686
OG0001211	PF01151
OG0001212	PF02141	PF03456	PF00096
OG0001213	PF00017	PF08416	PF10409	PF05970
OG0001214	PF13516	PF13621	PF14580	PF12799
OG0001215	PF01187	PF07808
OG0001216	PF01562	PF17771	PF00090	PF01421
OG0001217	PF02949
OG0001218	PF00782
OG0001219	PF02135	PF02172	PF00439	PF00569	PF09030	PF06001	PF08214
OG0001220	PF00621	PF17820	PF09128	PF00130	PF00595
OG0001221	PF03915
OG0001222	PF00939	PF13903	PF03600
OG0001223	PF13561	PF00106
OG0001224	PF04916	PF13843
OG0001225	PF06582	PF07679	PF14604	PF00041
OG0001226	PF07885
OG0001227	PF17095	PF11971	PF08683
OG0001228	PF03909
OG0001229	PF00443	PF08969	PF00581	PF04503
OG0001230	PF07679	PF00047	PF13927
OG0001231	PF18129	PF18332	PF03159	PF00004	PF17846
OG0001232	PF00431	PF01400	PF14670	PF07645
OG0001233	PF07992
OG0001234	PF01400
OG0001235	PF07974	PF08725	PF00362	PF18372	PF17205	PF00498
OG0001236	PF01562	PF07974	PF00200	PF08516	PF01421
OG0001237	PF00433	PF00069	PF00130	PF00755
OG0001238	PF12624	PF06650	PF16909	PF16910	PF16908	PF00665
OG0001239	PF02949	PF00328	PF05406
OG0001240	PF12780	PF18199	PF18198	PF17852	PF08393	PF03028	PF17857	PF12781	PF12774	PF12775	PF12777
OG0001241	PF08514
OG0001242	PF07741	PF00382	PF08271	PF13358
OG0001243	PF00069	PF00780
OG0001244	PF00928
OG0001245	PF00046	PF03826
OG0001246	PF01436
OG0001247	PF02174
OG0001248	PF10607	PF00622	PF08513
OG0001249	PF00010
OG0001250	PF07645	PF00058	PF00057	PF12662	PF00008
OG0001251
OG0001252	PF00076
OG0001253	PF00067	PF00342
OG0001254	PF01058
OG0001255	PF00083	PF07690
OG0001256	PF01130	PF05380
OG0001257	PF15778	PF12937
OG0001258	PF02762	PF02262	PF02761	PF14447	PF00627
OG0001259	PF03073
OG0001260	PF01853	PF17772	PF01530
OG0001261	PF02793	PF00002
OG0001262	PF16474	PF02205
OG0001263	PF11830	PF00566	PF00640	PF00348	PF01359
OG0001264	PF02199	PF03489	PF05184	PF13650
OG0001265	PF00609	PF13499	PF00130	PF14513	PF00781
OG0001266	PF00632	PF00397	PF00168
OG0001267	PF04053	PF00400	PF06957	PF12894	PF00078
OG0001268	PF02463	PF06470
OG0001269	PF07679	PF00102	PF13927	PF00041	PF00047
OG0001270	PF00397	PF18436	PF00632	PF16562
OG0001271	PF07776	PF12756	PF00096	PF13894	PF13912	PF12874
OG0001272	PF00010	PF00927
OG0001273	PF00069	PF02210
OG0001274
OG0001275	PF00063	PF06017	PF00612
OG0001276	PF00169	PF00784	PF00373
OG0001277	PF04628	PF00338	PF13843
OG0001278	PF00076	PF02536	PF00642
OG0001279	PF00626	PF13855	PF13516	PF12799	PF00560
OG0001280	PF00062
OG0001281	PF04821	PF05029
OG0001282	PF02864	PF02865	PF00017	PF01017	PF13551	PF00287
OG0001283	PF05625	PF00335
OG0001284	PF06367	PF06371	PF02181
OG0001285	PF00435	PF00307
OG0001286	PF15784	PF00249
OG0001287	PF01027
OG0001288	PF07738
OG0001289	PF03635
OG0001290	PF00454	PF00613	PF00792
OG0001291	PF05773	PF13393	PF00069	PF07714	PF07093
OG0001292	PF13716	PF01661	PF00078
OG0001293	PF04572	PF04488
OG0001294	PF03167	PF04845	PF02178
OG0001295	PF00102	PF00017
OG0001296	PF00211	PF16214
OG0001297	PF09799
OG0001298	PF00654	PF00571
OG0001299	PF00685	PF12062	PF17297
OG0001300	PF00498	PF00169	PF12473	PF16183	PF00225	PF12423
OG0001301	PF07690	PF03392
OG0001302	PF00643	PF00628	PF00439	PF00097
OG0001303	PF08213	PF00675	PF05193
OG0001304	PF00621	PF00620	PF09036	PF00168	PF10408
OG0001305	PF08612	PF00089
OG0001306
OG0001307	PF14572	PF13793	PF00156	PF13417
OG0001308	PF08205	PF07679
OG0001309	PF00505	PF08347
OG0001310	PF06747
OG0001311
OG0001312	PF12371
OG0001313	PF05903	PF08324
OG0001314	PF00887
OG0001315	PF00153
OG0001316	PF01400
OG0001317	PF12697	PF12146	PF00561	PF00342	PF00379
OG0001318
OG0001319	PF13895	PF13927	PF08205	PF00047	PF07679	PF15050
OG0001320	PF03456	PF02141	PF03455
OG0001321	PF01388	PF04218
OG0001322	PF13561	PF00106
OG0001323	PF15936	PF00595
OG0001324	PF12738	PF00533
OG0001325	PF00078	PF00665	PF03732	PF17921	PF17919	PF00077	PF00098	PF09668	PF13650
OG0001326	PF01111
OG0001327	PF17857	PF12775	PF03028	PF12774	PF12780	PF18198	PF08393	PF17852	PF12777	PF12781	PF18199
OG0001328	PF00400	PF00439
OG0001329	PF10525	PF00046
OG0001330	PF01130
OG0001331	PF03853	PF02747	PF00705
OG0001332	PF07651	PF01608	PF00005	PF00637
OG0001333	PF17820	PF00169	PF00595
OG0001334	PF00568	PF08776
OG0001335	PF02949
OG0001336	PF04679	PF13181	PF04675	PF14559	PF13432	PF01068	PF00533	PF11411	PF13174
OG0001337
OG0001338
OG0001339	PF00001	PF04142
OG0001340	PF07647	PF16533	PF00117
OG0001341	PF00011
OG0001342	PF01027	PF18098	PF00083	PF15886
OG0001343	PF10358	PF12130	PF00307	PF13359
OG0001344	PF02221
OG0001345	PF02214	PF11879	PF00520	PF11601
OG0001346	PF13833	PF01067	PF00648	PF01546
OG0001347
OG0001348	PF18086	PF00328	PF13913
OG0001349	PF05693	PF09103
OG0001350	PF00940	PF14700	PF13041	PF13812
OG0001351	PF11938	PF00053	PF05380
OG0001352
OG0001353	PF00083	PF07690
OG0001354	PF07645	PF15950	PF01390
OG0001355	PF00067	PF00225	PF04500
OG0001356	PF11901	PF00057
OG0001357	PF00188
OG0001358	PF00622	PF13920
OG0001359	PF00069	PF00400	PF00096	PF06979
OG0001360	PF09412	PF05761	PF17207
OG0001361	PF07648	PF00008	PF00053	PF02210	PF00054	PF00050
OG0001362	PF03259	PF00096
OG0001363	PF01826	PF00079
OG0001364	PF01391	PF02191	PF00566	PF04434
OG0001365	PF00307	PF00063
OG0001366	PF00645	PF02877	PF08063	PF00644	PF05406	PF00533	PF00005
OG0001367	PF05517
OG0001368	PF00640	PF00595
OG0001369	PF03770
OG0001370	PF00595	PF00536	PF17817
OG0001371	PF01426	PF00505	PF00439
OG0001372	PF01145	PF15975
OG0001373	PF00105	PF00104
OG0001374	PF11715
OG0001375	PF08205	PF13927	PF06652	PF07679
OG0001376	PF00651	PF00096	PF03184	PF02178
OG0001377	PF02935	PF18136
OG0001378	PF18016	PF04516
OG0001379	PF18076	PF13507	PF02769	PF18072	PF00586	PF01697
OG0001380	PF00651	PF02892	PF00096	PF13894	PF12874
OG0001381	PF06151
OG0001382	PF12240	PF07776
OG0001383	PF10584	PF03188	PF00227
OG0001384	PF05110
OG0001385	PF00626	PF04815	PF08033	PF04811	PF04810
OG0001386
OG0001387	PF14529	PF00078
OG0001388	PF00858
OG0001389	PF13927	PF07679	PF13855
OG0001390	PF00957	PF13774
OG0001391	PF03712	PF03351	PF01082
OG0001392	PF00520	PF02214	PF10545
OG0001393	PF00042
OG0001394	PF05405
OG0001395	PF05071
OG0001396	PF00096
OG0001397	PF01429	PF12937
OG0001398	PF06371	PF06367	PF02181
OG0001399	PF04707	PF00650	PF03765
OG0001400	PF00887	PF13897	PF00005	PF00664
OG0001401	PF00856	PF18359	PF18358	PF01429	PF05033
OG0001402	PF01391	PF01413	PF14808
OG0001403	PF12423	PF00498	PF16183	PF00225	PF01302	PF12473
OG0001404	PF04750
OG0001405	PF06337	PF00443	PF02148
OG0001406	PF07690
OG0001407	PF02798	PF14497
OG0001408	PF16178	PF04547	PF03216
OG0001409	PF08241
OG0001410	PF00083
OG0001411	PF15361
OG0001412	PF13871	PF13872
OG0001413	PF00999	PF03009
OG0001414	PF14977	PF13347
OG0001415	PF00096
OG0001416	PF01682	PF13927	PF00041	PF00047	PF07679
OG0001417	PF01582	PF13306	PF13855	PF00560
OG0001418	PF03446	PF14833	PF00855
OG0001419	PF00083	PF07690
OG0001420	PF06728
OG0001421	PF00069	PF07714	PF10350	PF01112
OG0001422	PF12202	PF00069
OG0001423
OG0001424	PF00024	PF00160	PF14295	PF00098
OG0001425	PF00176	PF00271	PF00385
OG0001426	PF13639	PF11793
OG0001427	PF07679	PF13927	PF00041	PF06209	PF00083
OG0001428	PF00008	PF02210
OG0001429	PF00431	PF00059	PF00008
OG0001430
OG0001431	PF10468	PF00282
OG0001432	PF00250	PF16676
OG0001433	PF09379	PF00373	PF09380	PF08736
OG0001434	PF12490
OG0001435	PF01363
OG0001436	PF00169	PF02174
OG0001437	PF01130	PF18701
OG0001438	PF00620	PF00169
OG0001439	PF00612
OG0001440	PF00400
OG0001441	PF00628	PF00078
OG0001442	PF00151
OG0001443	PF02363
OG0001444	PF00400	PF12931	PF00106
OG0001445	PF07786	PF16401
OG0001446	PF18035	PF05529	PF13236
OG0001447	PF02207	PF04712
OG0001448
OG0001449	PF04117
OG0001450	PF01412	PF00071	PF16087
OG0001451	PF00089
OG0001452	PF00018	PF14604	PF12763	PF07653
OG0001453	PF00636	PF14622	PF00035
OG0001454	PF04675	PF04679	PF01068
OG0001455	PF00025	PF00083
OG0001456	PF01395
OG0001457	PF00069	PF12063
OG0001458	PF13176	PF13414	PF13432	PF08409	PF08926	PF13424	PF00515	PF07721
OG0001459	PF02847	PF02854	PF02020
OG0001460	PF00089
OG0001461	PF13873
OG0001462	PF00617
OG0001463	PF00003
OG0001464	PF00036	PF13499	PF13833	PF13202
OG0001465	PF17900	PF01433	PF11838	PF05649
OG0001466	PF01694
OG0001467	PF18485	PF09334	PF00458	PF10436	PF00043	PF13410	PF17171	PF14497	PF01498
OG0001468	PF01055	PF13802	PF17137	PF02949
OG0001469	PF02210	PF00028	PF00008	PF00054
OG0001470	PF03166
OG0001471	PF16026	PF03098
OG0001472	PF00628	PF00201
OG0001473	PF07555
OG0001474	PF00102	PF00089
OG0001475	PF12171	PF12874	PF16058
OG0001476	PF00505	PF16090	PF03098	PF00071
OG0001477	PF03645
OG0001478	PF00293	PF00050
OG0001479	PF04718
OG0001480	PF12031	PF01388
OG0001481	PF00514	PF09995	PF13513
OG0001482	PF09730
OG0001483	PF00168	PF17820
OG0001484	PF00487
OG0001485	PF01433	PF11838	PF17900
OG0001486	PF14838	PF14837
OG0001487	PF16879	PF02671	PF08295
OG0001488	PF18084	PF00135	PF00644
OG0001489	PF00612	PF00130	PF00063	PF00620	PF00788	PF01602
OG0001490	PF07651	PF00057
OG0001491	PF12448	PF04849
OG0001492	PF00628	PF09011	PF13771
OG0001493	PF00005	PF00664
OG0001494	PF00105	PF00104
OG0001495	PF14845	PF00728
OG0001496	PF00378	PF00096
OG0001497
OG0001498	PF01248	PF16058
OG0001499	PF00794	PF02192	PF00454	PF00613	PF00792
OG0001500	PF05826
OG0001501	PF00907
OG0001502
OG0001503	PF00632	PF00630	PF03973
OG0001504	PF00583	PF04218
OG0001505	PF08473	PF00092	PF13519	PF08399	PF13768
OG0001506	PF00350
OG0001507
OG0001508	PF01745	PF12874	PF01715	PF01256	PF12171
OG0001509	PF00326
OG0001510	PF08159
OG0001511	PF13516	PF13855	PF00560	PF13306
OG0001512	PF07690	PF01365
OG0001513	PF00168
OG0001514	PF00096	PF07776	PF12874	PF13894
OG0001515	PF02872	PF00149
OG0001516	PF00630
OG0001517	PF12662	PF07645	PF14670
OG0001518	PF11717	PF08169	PF01388
OG0001519	PF13927	PF07679	PF00041
OG0001520	PF01532
OG0001521	PF00687	PF18382
OG0001522
OG0001523	PF17856	PF06068	PF00078	PF13912
OG0001524	PF01215	PF09808
OG0001525	PF00096	PF07776	PF13912	PF12874	PF05485	PF13894
OG0001526	PF14779
OG0001527	PF05843	PF00575
OG0001528	PF17820
OG0001529	PF00400	PF01392	PF01534	PF00067
OG0001530	PF07347
OG0001531	PF05679	PF02434
OG0001532	PF07690
OG0001533	PF07690	PF03260
OG0001534	PF16042
OG0001535	PF05920	PF00406
OG0001536	PF10541	PF07993	PF05380	PF14732
OG0001537	PF01963	PF14529	PF03781
OG0001538	PF00041	PF13895	PF07679	PF13927	PF00160	PF00047
OG0001539	PF01562	PF00200	PF01421	PF08516
OG0001540	PF14635	PF00575	PF14633	PF14641	PF14639	PF14632	PF17674
OG0001541	PF02078	PF02750
OG0001542	PF04969
OG0001543	PF01553	PF13833	PF13412
OG0001544	PF00206	PF10415
OG0001545	PF00520	PF00027
OG0001546	PF02984	PF00134
OG0001547	PF02257	PF01388
OG0001548	PF13855
OG0001549	PF00439
OG0001550	PF01839	PF00357	PF08441
OG0001551	PF00225
OG0001552	PF00665
OG0001553	PF02463	PF13476	PF13175	PF13555
OG0001554	PF14538	PF13646	PF02985
OG0001555	PF04547	PF16178
OG0001556	PF10358
OG0001557	PF07776	PF00096	PF13912	PF13894	PF12874
OG0001558	PF00060	PF00106
OG0001559	PF07714	PF00757	PF01030	PF00041	PF12640
OG0001560	PF03943	PF12799	PF00098	PF02136	PF13855
OG0001561	PF00013	PF00567
OG0001562	PF01363
OG0001563	PF09742	PF12722
OG0001564	PF00612
OG0001565	PF00400
OG0001566	PF00076	PF11835	PF13893
OG0001567	PF03022
OG0001568	PF07716
OG0001569	PF11461	PF09744
OG0001570	PF01171	PF05970	PF12167
OG0001571	PF00651	PF13894	PF00096
OG0001572
OG0001573	PF13365
OG0001574	PF02949
OG0001575	PF08389	PF03810
OG0001576	PF16056	PF17820	PF00621	PF00595	PF00168
OG0001577	PF00679	PF03144	PF16004	PF00009	PF03764	PF14492
OG0001578	PF12530	PF11229
OG0001579	PF07521	PF16661	PF00753	PF11718	PF10996
OG0001580	PF13843
OG0001581	PF05434
OG0001582	PF00096	PF15296
OG0001583	PF01826
OG0001584	PF00001
OG0001585	PF01094	PF00211	PF07714	PF12774	PF00108
OG0001586	PF00400	PF08662	PF12894	PF00379
OG0001587	PF05478	PF00078
OG0001588	PF02736	PF16521	PF00063	PF00612
OG0001589	PF00130	PF00069	PF00169
OG0001590	PF09316	PF00249	PF13921
OG0001591	PF15964
OG0001592	PF17226	PF00320	PF01426	PF01448	PF00249
OG0001593
OG0001594	PF00168	PF10540
OG0001595	PF06293	PF01163	PF00069	PF07973
OG0001596	PF01347	PF09172
OG0001597	PF13855	PF00560	PF13516	PF00046	PF14937
OG0001598	PF00625	PF00595	PF12017
OG0001599	PF01507	PF02475
OG0001600	PF06367	PF02181
OG0001601	PF10597	PF08084	PF10598	PF00488	PF08082	PF01398	PF08083	PF12134	PF10596
OG0001602	PF04930
OG0001603	PF01652
OG0001604	PF00780	PF00069	PF16455	PF07714
OG0001605	PF00046
OG0001606	PF00435	PF15410	PF00307	PF00089
OG0001607	PF00078
OG0001608	PF00078	PF05153	PF13456
OG0001609	PF01088
OG0001610	PF00335	PF10545
OG0001611	PF02995	PF06916
OG0001612	PF10265	PF13873
OG0001613	PF00651
OG0001614	PF00069
OG0001615	PF00514
OG0001616	PF00135
OG0001617	PF01048
OG0001618	PF00621	PF17838
OG0001619	PF00079
OG0001620	PF00009
OG0001621
OG0001622	PF00574	PF10431
OG0001623	PF04434
OG0001624	PF02897	PF00326	PF01326	PF00069
OG0001625	PF00620
OG0001626	PF01388	PF02375	PF02373	PF02928
OG0001627	PF13855	PF00560	PF13306	PF13516
OG0001628	PF01248	PF00642	PF00098	PF14608	PF15663	PF18044
OG0001629	PF00076	PF07744
OG0001630	PF00561	PF01738
OG0001631
OG0001632	PF08312	PF15230
OG0001633	PF00595	PF00041
OG0001634	PF00431
OG0001635	PF00096	PF12874	PF13894	PF13912
OG0001636	PF04736	PF14492	PF03764
OG0001637	PF01256
OG0001638	PF11923	PF05833	PF05670	PF05225
OG0001639	PF00112	PF08246	PF01263
OG0001640	PF02207	PF05048	PF13229	PF12937
OG0001641	PF01061	PF00005
OG0001642	PF12770	PF13181	PF13424	PF07721	PF13176	PF07719
OG0001643	PF12068	PF02759	PF00566
OG0001644	PF00046
OG0001645	PF15336	PF13551
OG0001646	PF00858
OG0001647	PF00651	PF04500
OG0001648	PF00652	PF00535	PF02709
OG0001649	PF00958	PF00117	PF02540
OG0001650	PF11789	PF13359
OG0001651	PF10613	PF00060	PF01094	PF00497
OG0001652	PF00520	PF12796	PF13857	PF00023	PF00089	PF14776
OG0001653	PF00225
OG0001654	PF07763
OG0001655	PF00106	PF13561
OG0001656	PF05835	PF03381
OG0001657
OG0001658	PF06886	PF00790	PF12214	PF12210	PF01363	PF01007
OG0001659	PF00326	PF16294	PF00930
OG0001660	PF00089	PF12032
OG0001661	PF09497	PF12145
OG0001662
OG0001663	PF06466	PF00583	PF00439	PF00001
OG0001664	PF13639	PF17123	PF02225	PF02847
OG0001665	PF08395
OG0001666	PF00473
OG0001667	PF13424	PF14559	PF13432	PF13176	PF13174	PF12799	PF00515
OG0001668	PF08752	PF16381	PF01602
OG0001669	PF00400	PF04003	PF00562	PF12894	PF05694
OG0001670	PF00162
OG0001671	PF16179	PF00554
OG0001672	PF18377	PF07714	PF00017	PF18379
OG0001673	PF13432
OG0001674	PF01424	PF01422	PF12494
OG0001675	PF11831	PF13921
OG0001676	PF09405	PF00112
OG0001677	PF00728	PF14845	PF01490
OG0001678	PF03392
OG0001679	PF14214	PF05970	PF10545	PF05485	PF13358	PF12017	PF18701	PF00096	PF07776	PF01403
OG0001680	PF00443
OG0001681	PF02194	PF00615	PF00787
OG0001682	PF00787	PF02348
OG0001683	PF00520
OG0001684
OG0001685	PF00005	PF06472	PF00651
OG0001686	PF02368
OG0001687	PF06470	PF02463	PF00078
OG0001688	PF12171
OG0001689
OG0001690	PF11502
OG0001691	PF02221	PF12874
OG0001692	PF00001	PF00078
OG0001693	PF00689	PF00122	PF00690	PF00702	PF13246	PF08282	PF15886	PF04810
OG0001694	PF16077
OG0001695	PF00188	PF14291	PF10523
OG0001696	PF01066
OG0001697	PF00179
OG0001698	PF00023	PF00554	PF16179	PF12796	PF13857	PF13637	PF00067	PF15031
OG0001699	PF00106	PF02036	PF01575
OG0001700	PF00246	PF02244
OG0001701	PF07647	PF14223	PF00536
OG0001702	PF00249	PF04433	PF16496	PF16495	PF16498	PF08450
OG0001703	PF00176	PF00271	PF05485
OG0001704	PF07534	PF00651	PF07707	PF01423
OG0001705	PF00710	PF00795
OG0001706	PF13832	PF13831	PF00439	PF00855	PF10513	PF13771
OG0001707	PF03067	PF03351	PF07974
OG0001708	PF16511	PF12796	PF14604	PF07653	PF17820	PF00595	PF00018	PF13857	PF01798
OG0001709	PF00112	PF08246
OG0001710	PF00046
OG0001711	PF00130	PF00168
OG0001712	PF18027	PF00246
OG0001713	PF00648	PF00641
OG0001714	PF00732	PF05199
OG0001715	PF01762
OG0001716	PF14738	PF13965
OG0001717	PF12762	PF12017	PF10545	PF17921
OG0001718	PF13637	PF00023	PF12796	PF13857	PF13606
OG0001719	PF14529	PF00002	PF00078
OG0001720
OG0001721	PF00454	PF02259	PF02260
OG0001722	PF16808	PF00027	PF00069
OG0001723
OG0001724	PF02453
OG0001725
OG0001726	PF00884	PF12548	PF01071
OG0001727	PF00651	PF05605	PF13894	PF00096
OG0001728	PF02738
OG0001729	PF00615	PF00787	PF02194	PF08628
OG0001730	PF18399	PF00089	PF18322
OG0001731	PF00505
OG0001732	PF01762	PF03015
OG0001733	PF00090	PF00665
OG0001734	PF00400	PF02138	PF00215
OG0001735
OG0001736	PF00078	PF00089
OG0001737	PF17855	PF14551	PF00493	PF17207	PF17921	PF00005
OG0001738	PF00651	PF13606	PF00023	PF12796	PF00613	PF01443
OG0001739	PF01699
OG0001740	PF05380
OG0001741	PF00230
OG0001742	PF01576
OG0001743	PF17771	PF13582	PF13574
OG0001744	PF05347
OG0001745	PF17064	PF00021
OG0001746	PF01619
OG0001747	PF02466
OG0001748	PF02931	PF07690	PF00226
OG0001749	PF00536	PF07647
OG0001750	PF05699	PF13634	PF12894	PF00106	PF05154
OG0001751	PF00052	PF02210	PF00055	PF00054	PF00053	PF06009	PF07810
OG0001752	PF03102	PF07690
OG0001753	PF00118
OG0001754	PF01284
OG0001755	PF14691	PF14697	PF01180	PF13450	PF07992
OG0001756	PF00160	PF00627
OG0001757	PF00169	PF01852
OG0001758	PF01388
OG0001759	PF00620
OG0001760	PF00096	PF13912	PF07776	PF12874	PF12756	PF13894
OG0001761	PF00611	PF00620
OG0001762
OG0001763	PF13476	PF06470	PF02463	PF13175
OG0001764	PF00080	PF05827
OG0001765	PF00554	PF16179
OG0001766	PF03148	PF00520	PF08344	PF12796
OG0001767
OG0001768	PF00595
OG0001769	PF18424	PF05454	PF05345	PF17780	PF01585
OG0001770	PF07779	PF15868
OG0001771	PF05188	PF01624	PF05192	PF05190	PF00488	PF01756	PF00881	PF01979	PF00132
OG0001772	PF05773	PF00271	PF00270	PF18044	PF04408	PF07717	PF13401	PF00642	PF16131	PF00089	PF00380
OG0001773	PF00814
OG0001774	PF16203	PF09696	PF13625	PF04851
OG0001775	PF03127	PF00790
OG0001776	PF00078
OG0001777	PF00611	PF07714	PF00017	PF06093
OG0001778	PF07690	PF00089
OG0001779	PF00089
OG0001780	PF04928	PF04926	PF01909
OG0001781	PF00329
OG0001782	PF07898
OG0001783	PF03810	PF08506	PF03378	PF00805
OG0001784	PF00076	PF03184
OG0001785	PF00168
OG0001786	PF00067
OG0001787	PF02949
OG0001788	PF02822	PF00014	PF00086	PF00095	PF14625
OG0001789	PF00017	PF00788	PF02204	PF04912
OG0001790	PF01347	PF00094	PF09172	PF06448
OG0001791	PF01094	PF00003
OG0001792	PF01494
OG0001793
OG0001794	PF00078	PF00089	PF00049	PF00028	PF14598	PF01545
OG0001795	PF14529	PF00078	PF07530	PF00916
OG0001796	PF02949	PF18199
OG0001797	PF00917	PF00643
OG0001798	PF00856
OG0001799	PF16077
OG0001800	PF04750
OG0001801	PF11540	PF00400
OG0001802	PF00443	PF00400	PF01070	PF00076	PF03999
OG0001803	PF13374	PF13424
OG0001804	PF01130
OG0001805	PF02351
OG0001806	PF10267
OG0001807	PF00046	PF00157
OG0001808	PF00520
OG0001809	PF09069	PF09068	PF00569	PF00209
OG0001810	PF00096	PF12874
OG0001811	PF10373	PF13638	PF10374
OG0001812	PF08205	PF13927
OG0001813	PF01094	PF00211	PF07714	PF05585	PF07701	PF09773
OG0001814	PF01852	PF10457
OG0001815	PF00856	PF09273
OG0001816	PF00505
OG0001817	PF00754	PF07714	PF02005
OG0001818	PF14924	PF14709
OG0001819	PF08238	PF00089
OG0001820	PF16470	PF00082	PF01483	PF00485
OG0001821	PF09742
OG0001822	PF00013	PF00536	PF00089
OG0001823	PF00168	PF12004	PF00616
OG0001824	PF07714	PF00041	PF00069
OG0001825	PF00096	PF13912
OG0001826	PF00041	PF16066
OG0001827	PF14719
OG0001828	PF00850
OG0001829	PF00568
OG0001830	PF01457	PF05485	PF01443
OG0001831	PF00002	PF01825	PF16489	PF02140
OG0001832	PF00400	PF08799
OG0001833	PF00233
OG0001834	PF00028	PF00027
OG0001835	PF00018	PF00779	PF07714	PF00017	PF00169
OG0001836
OG0001837	PF00096	PF13912	PF07776	PF12874	PF12756	PF13894
OG0001838	PF16984	PF06585	PF05434
OG0001839	PF07690	PF13599	PF00083	PF01757
OG0001840	PF10168	PF00858
OG0001841	PF11987	PF00009	PF01926
OG0001842	PF00008	PF02210	PF00054	PF12661
OG0001843	PF10433	PF03178	PF13520
OG0001844	PF07718	PF01602	PF14806	PF00069
OG0001845	PF00567	PF01753	PF00076
OG0001846	PF16003	PF14924
OG0001847	PF00069	PF10409	PF00226	PF12330
OG0001848	PF04831
OG0001849	PF12330
OG0001850	PF16061
OG0001851	PF00096	PF13912	PF12874	PF00503
OG0001852	PF12349	PF16414	PF02460
OG0001853	PF00732	PF05199	PF13450
OG0001854	PF07528	PF12874
OG0001855	PF18037	PF00627
OG0001856	PF00069
OG0001857	PF03097	PF02185	PF00595	PF17820	PF06585
OG0001858	PF01753	PF07531	PF08788
OG0001859	PF16207	PF09079	PF13923	PF13401	PF17872	PF00004
OG0001860	PF16214	PF00211
OG0001861	PF13884	PF05224	PF13887	PF13888
OG0001862	PF02854	PF09090	PF09088	PF02146
OG0001863	PF00001
OG0001864	PF00076	PF15801
OG0001865	PF00060
OG0001866	PF01602	PF14796	PF03619
OG0001867	PF09757	PF10496	PF07819	PF00561
OG0001868	PF14214
OG0001869	PF06733	PF13307	PF06777
OG0001870	PF08064	PF00454	PF02260	PF02259
OG0001871	PF02883	PF01602
OG0001872	PF00149
OG0001873	PF00520	PF03493	PF07885
OG0001874	PF00076
OG0001875	PF10254
OG0001876	PF11547	PF00658	PF00632
OG0001877	PF06585
OG0001878	PF00168	PF17047
OG0001879	PF09596
OG0001880	PF03221	PF03184	PF05225	PF07776
OG0001881	PF00888	PF10557
OG0001882	PF00474
OG0001883	PF01699	PF16494	PF03160
OG0001884	PF00076
OG0001885	PF12931	PF12932
OG0001886	PF10377	PF04108
OG0001887
OG0001888	PF14675	PF14680	PF14678	PF14676	PF14677	PF14679	PF00876
OG0001889	PF08240	PF00107	PF13602
OG0001890	PF12662	PF07645	PF14670
OG0001891	PF04818
OG0001892	PF00621
OG0001893	PF00773	PF17849	PF13638	PF17216	PF17215
OG0001894	PF04116
OG0001895	PF01841	PF00927	PF00868
OG0001896	PF09814	PF05652	PF11969
OG0001897	PF13671	PF02037	PF00622	PF13843
OG0001898	PF12706	PF13691
OG0001899	PF05891
OG0001900	PF03144	PF00856	PF00009	PF05033	PF09173	PF00385
OG0001901	PF13516	PF02833
OG0001902	PF07885	PF10561
OG0001903	PF00849	PF00078
OG0001904	PF16737	PF00628	PF00498
OG0001905	PF02174
OG0001906	PF10409	PF00782
OG0001907
OG0001908	PF10257
OG0001909	PF13181	PF07719	PF13432
OG0001910	PF06327	PF00211	PF16214
OG0001911	PF08519	PF00004	PF00533	PF06585
OG0001912	PF13516	PF07834	PF00375
OG0001913	PF00168	PF00387	PF00788	PF00388	PF09279
OG0001914	PF05044
OG0001915	PF17034
OG0001916	PF10613	PF01094	PF00060	PF00497
OG0001917	PF16471	PF09744	PF08477
OG0001918
OG0001919	PF00169
OG0001920	PF04418
OG0001921	PF00397	PF00639
OG0001922	PF09258	PF03016
OG0001923	PF00156	PF13522	PF01053
OG0001924	PF01390	PF00057
OG0001925	PF04791
OG0001926	PF15410	PF01369	PF17820	PF00595
OG0001927	PF14681	PF00485
OG0001928	PF01130	PF00501	PF16493
OG0001929	PF02036	PF00106
OG0001930	PF17035	PF17105	PF00439
OG0001931	PF17867	PF00092	PF07728	PF17865	PF01630
OG0001932	PF13832	PF00628	PF13771
OG0001933	PF00149	PF13202	PF00612	PF13499	PF00001
OG0001934	PF07714	PF00069	PF10557	PF17906
OG0001935	PF08801	PF03177	PF01979
OG0001936	PF01979	PF07969
OG0001937	PF07714	PF13543	PF00130
OG0001938
OG0001939	PF02171	PF02170	PF00078
OG0001940	PF03133	PF16450
OG0001941	PF13181	PF12569
OG0001942	PF13831	PF13832
OG0001943	PF02213
OG0001944	PF02880	PF02878	PF00408	PF02879
OG0001945	PF00620	PF00784	PF08395	PF00397
OG0001946	PF00400
OG0001947	PF09445	PF00201
OG0001948	PF07776	PF00096	PF13894	PF12874	PF13912
OG0001949	PF01576	PF00063	PF02736	PF00612
OG0001950	PF13621	PF17811	PF16866	PF12937	PF13516	PF00646	PF02008
OG0001951
OG0001952	PF04527
OG0001953	PF17888	PF13516	PF16000	PF08766	PF05679
OG0001954	PF03098
OG0001955
OG0001956	PF07885
OG0001957	PF00567	PF12872
OG0001958	PF01477	PF03456	PF03455	PF02759	PF02141	PF16905
OG0001959	PF00400
OG0001960	PF05485
OG0001961	PF00046
OG0001962	PF08161
OG0001963	PF00078
OG0001964	PF03810	PF08389
OG0001965	PF04212	PF00069	PF00787
OG0001966	PF08441	PF01839
OG0001967	PF12895	PF13181	PF13424	PF14559	PF13176
OG0001968
OG0001969	PF00550	PF00501	PF13193
OG0001970	PF16043	PF00132
OG0001971	PF06218
OG0001972	PF01426	PF18115
OG0001973	PF00335
OG0001974	PF13405
OG0001975	PF00326	PF00930
OG0001976	PF05018	PF13620
OG0001977	PF00567	PF00145	PF01391
OG0001978	PF07776
OG0001979	PF15300	PF13519
OG0001980	PF06292	PF03127
OG0001981	PF10200
OG0001982	PF00293	PF04266	PF09415
OG0001983	PF00270	PF00271	PF12937	PF01429
OG0001984	PF00053	PF12661	PF07546	PF00078	PF00008	PF02363	PF06305
OG0001985	PF02149	PF00069
OG0001986	PF00010
OG0001987	PF13927	PF17921	PF08205	PF07686
OG0001988	PF07714	PF00041
OG0001989	PF00083	PF06487	PF07690
OG0001990	PF00168
OG0001991	PF17900	PF11838	PF01433	PF06664
OG0001992	PF06565
OG0001993	PF14381	PF00514	PF00096
OG0001994	PF16209	PF00702	PF00122	PF13246	PF16212
OG0001995	PF00076
OG0001996	PF12451	PF13923	PF02709	PF13733	PF00637
OG0001997	PF03528	PF09311	PF01363
[truncated: 19,612 more rows]

## Sheet: InterproID_annotations
Orthogroup	InterPro ID
OG0000000	IPR000618	IPR004014	IPR002350
OG0000001	IPR000477	IPR007588	IPR002466	IPR013655	IPR041139	IPR013694	IPR005817	IPR008011	IPR013087	IPR010515	IPR002350	IPR019394	IPR000276	IPR002172	IPR010562	IPR013106	IPR010347	IPR018862	IPR032106	IPR006612	IPR001806	IPR000618	IPR007999	IPR007148	IPR018881	IPR013818	IPR041082	IPR001487	IPR002928	IPR014836	IPR008211	IPR005599	IPR002490
OG0000002	IPR040676	IPR008042	IPR041588	IPR008737	IPR005312	IPR001584	IPR000477	IPR024675	IPR000425	IPR001173	IPR001148	IPR006942	IPR027806	IPR022048	IPR001254	IPR001878
OG0000003	IPR001254	IPR041503	IPR001611
OG0000004	IPR001360	IPR001985	IPR018499	IPR000719	IPR012858	IPR019185
OG0000005	IPR004941	IPR005135	IPR019787	IPR000477	IPR001128	IPR029526	IPR003439	IPR002350	IPR000448	IPR001373	IPR013818
OG0000006	IPR013120	IPR033640	IPR001310	IPR002347	IPR004680
OG0000007	IPR000477	IPR005135	IPR001254	IPR000642	IPR002068	IPR001353	IPR019133	IPR022157	IPR000789	IPR002919	IPR028002	IPR002369	IPR001611	IPR001251	IPR004841	IPR025110	IPR008042
OG0000008	IPR001254	IPR013087	IPR000477	IPR013162
OG0000009	IPR002347	IPR003439	IPR019321	IPR001251
OG0000010	IPR007588	IPR001628	IPR032718	IPR007889
OG0000011	IPR004245	IPR002492	IPR002557	IPR013087	IPR012464	IPR005312	IPR004097	IPR020683	IPR013120	IPR012934	IPR001254	IPR025958	IPR007724	IPR004202	IPR015022	IPR000276
OG0000012	IPR027806	IPR008042	IPR002068	IPR000618	IPR000477	IPR027805	IPR006578	IPR028083
OG0000013	IPR002213	IPR001254
OG0000014	IPR025314	IPR001878	IPR006677	IPR013103	IPR001584	IPR025724	IPR041489	IPR000477	IPR004875	IPR000436	IPR001041
OG0000015	IPR023210	IPR018943	IPR001810	IPR000305	IPR012934
OG0000016
OG0000017	IPR000618
OG0000018	IPR041588	IPR041577	IPR000477	IPR001878	IPR001584	IPR041373	IPR001254	IPR024650	IPR001611	IPR007889
OG0000019	IPR002919	IPR005135	IPR024298	IPR007725	IPR001360	IPR000595	IPR000477	IPR040790	IPR004088	IPR006170
OG0000020	IPR000477	IPR005135	IPR032821	IPR028002	IPR000504	IPR001873	IPR000073	IPR001148	IPR019787
OG0000021	IPR001251	IPR001019	IPR041588	IPR001888	IPR013924
OG0000022	IPR029526	IPR028002	IPR006578	IPR001888	IPR013151	IPR007588	IPR007889	IPR006600
OG0000023	IPR002635	IPR002989
OG0000024	IPR005135	IPR000477	IPR006693	IPR001878	IPR004117	IPR025476	IPR011494	IPR008730	IPR002223	IPR000172	IPR012934	IPR003341
OG0000025	IPR005135	IPR001304	IPR001619	IPR004117	IPR018108	IPR006578	IPR013604
OG0000026	IPR011701	IPR005828	IPR001594	IPR013099
OG0000027	IPR029526	IPR032718	IPR013087	IPR008737	IPR005828	IPR008906	IPR001407	IPR006578	IPR007588
OG0000028	IPR004941	IPR019787	IPR032134	IPR019394	IPR002219	IPR000276	IPR006612
OG0000029	IPR004941	IPR000477	IPR016866	IPR013120	IPR018108	IPR008042	IPR023252
OG0000030	IPR006578	IPR004210
OG0000031	IPR004875	IPR006600	IPR007889	IPR000819	IPR021896	IPR029526
OG0000032	IPR013120	IPR001214
OG0000033	IPR002018	IPR000477
OG0000034	IPR002213
OG0000035	IPR001128	IPR025398
OG0000036	IPR000477	IPR005135	IPR000949	IPR000845	IPR012934	IPR001628	IPR032135	IPR002557	IPR020946	IPR001254	IPR002018
OG0000037	IPR001878	IPR000073	IPR013106	IPR005135	IPR009318
OG0000038	IPR001128	IPR001156
OG0000039	IPR018499	IPR001254	IPR005135	IPR008914	IPR007991
OG0000040	IPR000477	IPR005135	IPR000990	IPR001584	IPR001611	IPR013151	IPR029526
OG0000041	IPR013126	IPR004753	IPR001506	IPR029526	IPR019395	IPR027806	IPR003439
OG0000042	IPR031481	IPR001503
OG0000043	IPR008906	IPR003656	IPR007021	IPR018473	IPR019791	IPR029526	IPR019133	IPR006578	IPR025525
OG0000044	IPR001611	IPR038717	IPR032630	IPR008906
OG0000045
OG0000046	IPR004875	IPR038717	IPR000477	IPR007889	IPR003656	IPR027806	IPR006612	IPR029526
OG0000047	IPR002068	IPR003090	IPR006612
OG0000048	IPR038717	IPR000477	IPR001102	IPR001680	IPR000859
OG0000049	IPR027806
OG0000050	IPR002076
OG0000051	IPR025110	IPR000873	IPR001611	IPR005828
OG0000052	IPR001041	IPR005107	IPR008274	IPR002346	IPR000674	IPR002888	IPR001650	IPR013087
OG0000053	IPR001128	IPR013604
OG0000054	IPR000477	IPR006612	IPR013087
OG0000055	IPR000618
OG0000056	IPR001128	IPR005828	IPR000504	IPR006629
OG0000057	IPR001128	IPR027885
OG0000058	IPR005055
OG0000059	IPR027806	IPR001584	IPR040676	IPR006912	IPR013162	IPR006578
OG0000060	IPR002018	IPR018499	IPR013087	IPR000618
OG0000061	IPR003008	IPR018316	IPR016017
OG0000062	IPR013087	IPR012934	IPR007889	IPR041661	IPR001878
OG0000063	IPR002018	IPR000742	IPR002933
OG0000064	IPR001523	IPR001356	IPR002346
OG0000065	IPR012934	IPR013087	IPR006612	IPR022755	IPR002172
OG0000066	IPR000477	IPR005135	IPR013594	IPR004046	IPR008906
OG0000067	IPR007867	IPR000172
OG0000068	IPR000477	IPR005135	IPR002172	IPR001254	IPR023210	IPR002347	IPR000719	IPR004302	IPR000276
OG0000069	IPR000477	IPR000092	IPR028941	IPR000738	IPR002735	IPR005828	IPR018108	IPR029526	IPR005135	IPR031986	IPR018957	IPR013881	IPR021567	IPR001254	IPR001781	IPR006140	IPR013087
OG0000070	IPR010497	IPR000073	IPR000889	IPR000477	IPR010562
OG0000071	IPR001254
OG0000072	IPR007588	IPR007889	IPR007023
OG0000073	IPR000834	IPR003146	IPR000276	IPR002017
OG0000074	IPR000172	IPR007867	IPR001128
OG0000075	IPR000477	IPR005162	IPR041577	IPR018061	IPR005135	IPR019103	IPR041588	IPR017956	IPR025398	IPR010285	IPR041373	IPR001878	IPR038717
OG0000076	IPR000618
OG0000077	IPR006612	IPR021896	IPR010530	IPR029526	IPR000789	IPR004210	IPR001360	IPR028002
OG0000078	IPR001254	IPR000425
OG0000079	IPR003146	IPR001148
OG0000080	IPR006096	IPR001584	IPR000477	IPR025061	IPR029526	IPR001128	IPR022776	IPR008737
OG0000081	IPR000873	IPR025110	IPR001373
OG0000082	IPR013087	IPR029526	IPR000048	IPR005828	IPR007588	IPR001254	IPR010339
OG0000083	IPR005804	IPR020683
OG0000084	IPR000618
OG0000085	IPR004045	IPR004046
OG0000086	IPR016179
OG0000087	IPR002156	IPR005135	IPR027351	IPR000477	IPR001903
OG0000088	IPR005135	IPR000477	IPR007639	IPR025724	IPR006579	IPR005818
OG0000089	IPR001356	IPR003654	IPR019748
OG0000090	IPR000834	IPR003146	IPR013517
OG0000091	IPR000477	IPR001584	IPR041577	IPR041588	IPR041373	IPR001878
OG0000092	IPR000477	IPR005135	IPR024317	IPR041588	IPR000832	IPR013201	IPR001680	IPR018022	IPR022682	IPR001503
OG0000093	IPR002656
OG0000094	IPR001254	IPR041515
OG0000095	IPR002492	IPR038717	IPR000402	IPR002018	IPR000313
OG0000096	IPR000477	IPR005135	IPR007588	IPR026960	IPR002156	IPR015590	IPR019188	IPR031961
OG0000097	IPR002635	IPR009437	IPR008164
OG0000098	IPR000477	IPR001584	IPR041373	IPR000276	IPR041588	IPR041577	IPR016179	IPR025829	IPR005828	IPR005162	IPR033391
OG0000099	IPR000418	IPR000195	IPR009674
OG0000100	IPR000477	IPR038731	IPR008160
OG0000101	IPR002347
OG0000102	IPR013087	IPR008631	IPR001747	IPR024084
OG0000103	IPR000863	IPR000990
OG0000104	IPR014031	IPR014043	IPR014030	IPR032821	IPR020807	IPR001031	IPR013149	IPR013968	IPR008737
OG0000105	IPR006612	IPR004875	IPR013087	IPR012934
OG0000106	IPR015590
OG0000107	IPR027806	IPR006612	IPR027805	IPR032718	IPR001257	IPR028002	IPR004875	IPR029526
OG0000108	IPR000477	IPR004680	IPR032632
OG0000109	IPR013818
OG0000110	IPR001584	IPR000477	IPR041577	IPR041588	IPR041373	IPR018061
OG0000111	IPR001563	IPR004240
OG0000112	IPR013087	IPR022755	IPR041697	IPR012934
OG0000113	IPR019791	IPR002156
OG0000114	IPR006047
OG0000115	IPR003840	IPR010285	IPR025476	IPR001128	IPR005055	IPR027785
OG0000116	IPR013604
OG0000117	IPR000832	IPR010596	IPR000539
OG0000118	IPR002130	IPR000504	IPR019734	IPR001440	IPR027805
OG0000119	IPR006578
OG0000120	IPR032135	IPR038717	IPR029526	IPR002492
OG0000121	IPR011701	IPR002699
OG0000122	IPR005828	IPR011701
OG0000123	IPR004119	IPR023796
OG0000124	IPR000477	IPR002156	IPR005135	IPR001375
OG0000125	IPR041694	IPR013149	IPR011527	IPR014048	IPR000569
OG0000126	IPR001128	IPR033452	IPR019015
OG0000127	IPR001254	IPR022700
OG0000128	IPR006629
OG0000129	IPR001304	IPR010285
OG0000130	IPR002558	IPR032425	IPR018979	IPR015009	IPR015224	IPR019748	IPR002404	IPR006077	IPR004210
OG0000131	IPR028002
OG0000132	IPR001130	IPR019273	IPR002635	IPR006612	IPR003367
OG0000133	IPR002933	IPR011650	IPR007588	IPR013087	IPR002018
OG0000134	IPR004000
OG0000135	IPR006202	IPR006029
OG0000136	IPR006091	IPR029320	IPR002655	IPR009075
OG0000137	IPR001254	IPR002172	IPR000436	IPR018499	IPR018732
OG0000138	IPR011701
OG0000139	IPR013604
OG0000140	IPR023796	IPR002919
OG0000141	IPR005135	IPR000477	IPR002156	IPR035706	IPR002893
OG0000142	IPR002656
OG0000143	IPR001254	IPR026932
OG0000144	IPR010562
OG0000145	IPR013106	IPR013098	IPR013151
OG0000146	IPR002223	IPR001254	IPR013098
OG0000147	IPR001254
OG0000148	IPR041426	IPR001888	IPR038717	IPR013196
OG0000149	IPR002347	IPR013968
OG0000150	IPR005312	IPR008737	IPR008042	IPR040676	IPR000618
OG0000151	IPR001952
OG0000152	IPR002076	IPR013120	IPR001736	IPR002350	IPR024317	IPR041589
OG0000153	IPR003961	IPR013098	IPR007110	IPR000477
OG0000154	IPR011701	IPR019164
OG0000155	IPR002350
OG0000156	IPR028002	IPR004117	IPR013087	IPR004210	IPR003656	IPR006578	IPR011701
OG0000157	IPR005135	IPR041577	IPR006578	IPR002919	IPR006048
OG0000158	IPR004046	IPR004045	IPR006612
OG0000159	IPR011547	IPR002645
OG0000160	IPR013594	IPR004273	IPR041658	IPR035699	IPR041228	IPR024743	IPR024317	IPR041466	IPR013602	IPR035706	IPR041589	IPR011704
OG0000161	IPR013087	IPR012934	IPR039438
OG0000162	IPR022048	IPR040676	IPR008737	IPR041588	IPR008042
OG0000163	IPR013162	IPR013106	IPR013151	IPR013098	IPR024964
OG0000164	IPR013818
OG0000165	IPR000477	IPR005135	IPR001611	IPR003656	IPR001881
OG0000166	IPR008753
OG0000167	IPR000477	IPR005135	IPR001360	IPR006073	IPR001752
OG0000168	IPR009460	IPR001394	IPR007081	IPR015022	IPR000719	IPR005828	IPR001148
OG0000169
OG0000170	IPR013057	IPR002687
OG0000171	IPR000873	IPR025110
OG0000172	IPR002557	IPR009306
OG0000173	IPR004875	IPR007889	IPR008011	IPR000668	IPR029526	IPR006578	IPR008737	IPR012934	IPR033640
OG0000174	IPR002347
OG0000175	IPR005828	IPR001254
OG0000176	IPR003439	IPR013525	IPR003959	IPR007588
OG0000177	IPR002502	IPR010562	IPR001254
OG0000178	IPR005055
OG0000179	IPR000602	IPR041147	IPR015341	IPR011682
OG0000180	IPR001650	IPR011545	IPR006578
OG0000181	IPR006578
OG0000182	IPR005312	IPR008737	IPR041588	IPR008042	IPR005135	IPR040676
OG0000183	IPR002490	IPR018881
OG0000184	IPR013098	IPR013162	IPR013106	IPR013151	IPR007110	IPR000742
OG0000185	IPR017892	IPR000719	IPR001245
OG0000186	IPR005828	IPR011701
OG0000187	IPR006612	IPR002104
OG0000188	IPR019080	IPR034720	IPR008906	IPR018289
OG0000189	IPR002919	IPR023796	IPR001452
OG0000190
OG0000191	IPR006612	IPR027805	IPR027806	IPR019080
OG0000192	IPR001254	IPR004098
OG0000193	IPR001254
OG0000194	IPR001356	IPR022132
OG0000195	IPR005828	IPR011701
OG0000196	IPR001128
OG0000197	IPR001199
OG0000198	IPR001128
OG0000199	IPR002048	IPR039508
OG0000200	IPR041492
OG0000201	IPR006600	IPR004875	IPR007889	IPR013087	IPR011545
OG0000202	IPR001251
OG0000203	IPR027351	IPR001788	IPR001254	IPR001611	IPR002156	IPR000477
OG0000204	IPR003008	IPR018316
OG0000205	IPR004117	IPR002104
OG0000206	IPR001128	IPR000073
OG0000207	IPR005135	IPR004941	IPR000477	IPR032134	IPR013094	IPR000504	IPR013937	IPR031734
OG0000208	IPR000699	IPR013662	IPR009460	IPR014821	IPR003032	IPR005821	IPR002048	IPR003877	IPR016093	IPR001563	IPR001680
OG0000209	IPR011527	IPR003439	IPR008698
OG0000210	IPR001254	IPR022700
OG0000211	IPR041658	IPR004273	IPR024317	IPR035706	IPR024743	IPR041589	IPR013602	IPR035699	IPR041466	IPR041228
OG0000212	IPR013594	IPR004273	IPR041228	IPR024743	IPR035706	IPR035699	IPR013602	IPR041589	IPR041466	IPR041658	IPR024317
OG0000213	IPR000875	IPR008906	IPR001054	IPR003734	IPR001611	IPR010473	IPR000587	IPR029314
OG0000214	IPR002347
OG0000215	IPR000618
OG0000216	IPR025398	IPR008906	IPR028002	IPR000988	IPR000980	IPR006578
OG0000217	IPR013968	IPR020807	IPR032821	IPR014031	IPR001031	IPR014043	IPR009081	IPR014030	IPR013149	IPR019498
OG0000218	IPR025958	IPR004839
OG0000219	IPR002293	IPR029485	IPR004841	IPR008906
OG0000220	IPR000668	IPR012599	IPR001212
OG0000221
OG0000222	IPR013201
OG0000223	IPR001251	IPR019464
OG0000224	IPR002656	IPR013103
OG0000225	IPR031756	IPR000757	IPR032817
OG0000226	IPR013057
OG0000227	IPR005828	IPR011701	IPR002123
OG0000228	IPR013098	IPR003961	IPR013151	IPR007110
OG0000229	IPR000917
OG0000230	IPR001926	IPR002912	IPR001721	IPR005064
OG0000231	IPR005821	IPR020683	IPR002110	IPR013555
OG0000232	IPR004119	IPR029526
OG0000233	IPR001048
OG0000234	IPR013087	IPR012934	IPR007889
OG0000235	IPR002656	IPR004667
OG0000236	IPR010285	IPR025476	IPR000740	IPR006928	IPR003840
OG0000237	IPR005135	IPR000477	IPR006579	IPR000058	IPR001680	IPR000999
OG0000238	IPR001254	IPR000477	IPR002213	IPR002209	IPR001223	IPR003150	IPR006202
OG0000239	IPR000873	IPR025110	IPR005828
OG0000240	IPR000276	IPR000477
OG0000241	IPR041373	IPR000477	IPR002156	IPR008593	IPR002104	IPR005135
OG0000242	IPR006693	IPR000073
OG0000243	IPR002350
OG0000244	IPR000668	IPR013201	IPR004134
OG0000245	IPR001128	IPR001180
OG0000246	IPR008906	IPR025398	IPR000477	IPR006578
OG0000247	IPR000477	IPR001254	IPR000618	IPR001251	IPR005824
OG0000248	IPR013524	IPR000834
OG0000249	IPR000210	IPR013087
OG0000250	IPR004117
OG0000251
OG0000252	IPR000738	IPR023210	IPR002076	IPR008383
OG0000253	IPR013818	IPR000859
OG0000254
OG0000255	IPR031734
OG0000256	IPR007123
OG0000257	IPR000073	IPR022742
OG0000258	IPR002018	IPR000928
OG0000259	IPR005135	IPR000477	IPR006579	IPR005312	IPR041588	IPR008042	IPR001715	IPR003008
OG0000260	IPR005828	IPR011701
OG0000261	IPR021925	IPR002906	IPR000626	IPR001975
OG0000262	IPR004210	IPR006578
OG0000263	IPR001806
OG0000264	IPR012464	IPR012592
OG0000265	IPR029526	IPR032718	IPR007588	IPR006578
OG0000266	IPR013120	IPR033640
OG0000267	IPR002017	IPR001452	IPR041681	IPR001715	IPR008737
OG0000268	IPR003191	IPR015894
OG0000269	IPR006170
OG0000270	IPR018061	IPR005162	IPR001584	IPR041588	IPR015590	IPR029526
OG0000271	IPR041466	IPR004273	IPR013594	IPR024317	IPR013602	IPR041658	IPR035699	IPR024743	IPR041228	IPR035706	IPR041589
OG0000272	IPR002241	IPR035373	IPR041233	IPR001810	IPR013567
OG0000273	IPR000073	IPR006693
OG0000274
OG0000275	IPR004145
OG0000276	IPR013162
OG0000277	IPR007588	IPR029526
OG0000278	IPR011500	IPR017978	IPR001828
OG0000279	IPR002172	IPR001881	IPR000033	IPR026823	IPR013658
OG0000280	IPR000477	IPR001584	IPR041373	IPR041588	IPR005162	IPR019103	IPR001878
OG0000281	IPR024518
OG0000282	IPR000990
OG0000283	IPR041647	IPR040445
OG0000284
OG0000285	IPR006689
OG0000286	IPR001254	IPR000477
OG0000287	IPR000875
OG0000288	IPR018491	IPR004841
OG0000289	IPR024161
OG0000290	IPR005828	IPR001584	IPR006573
OG0000291	IPR000210	IPR007588
OG0000292	IPR021896	IPR000504	IPR006612	IPR041588
OG0000293	IPR004245
OG0000294	IPR006579	IPR035425	IPR005135	IPR000701	IPR008906	IPR000477
OG0000295	IPR000092
OG0000296	IPR009318	IPR000477
OG0000297	IPR004119	IPR008037
OG0000298	IPR010562	IPR002350
OG0000299	IPR001304
OG0000300	IPR002502	IPR001873
OG0000301	IPR007614
OG0000302	IPR033453	IPR033452	IPR001128
OG0000303	IPR011701	IPR005828
OG0000304	IPR013098	IPR013151	IPR008274
OG0000305	IPR000425
OG0000306	IPR003439	IPR003959	IPR040676
OG0000307	IPR008914	IPR013604
OG0000308	IPR000618
OG0000309	IPR005828	IPR011701
OG0000310
OG0000311	IPR005521	IPR005520
OG0000312	IPR000742	IPR001791	IPR013032	IPR001881
OG0000313	IPR001699
OG0000314	IPR000194	IPR004100
OG0000315	IPR004046	IPR004045
OG0000316	IPR004680
OG0000317	IPR006578
OG0000318	IPR000330	IPR001650	IPR001107	IPR035078	IPR038717
OG0000319	IPR000477
OG0000320	IPR007867	IPR000172	IPR004843	IPR013818
OG0000321	IPR025313	IPR011545	IPR001650	IPR002156
OG0000322	IPR004875	IPR007889	IPR019787	IPR031751	IPR006600	IPR007588	IPR008775	IPR013120
OG0000323	IPR018502	IPR003439
OG0000324	IPR018379
OG0000325	IPR007484
OG0000326	IPR010606	IPR021097	IPR004939	IPR000569	IPR000408	IPR001199	IPR040847	IPR000587
OG0000327	IPR004179	IPR011545	IPR041094	IPR001650
OG0000328	IPR014853	IPR025155	IPR001007	IPR002919	IPR001846	IPR000421	IPR002557	IPR013111	IPR006208	IPR011489	IPR006578
OG0000329	IPR002937
OG0000330	IPR000326
OG0000331	IPR000477	IPR012934	IPR005055	IPR001506	IPR029526	IPR002350	IPR001873	IPR002018
OG0000332	IPR004839
OG0000333	IPR002502	IPR031632
OG0000334	IPR001888	IPR041426	IPR038717	IPR000477	IPR010285	IPR005135	IPR002539	IPR008045	IPR007207
OG0000335	IPR005135	IPR000477	IPR006579	IPR038717	IPR001254	IPR002156
OG0000336	IPR002884	IPR019080	IPR003034	IPR035248	IPR029526	IPR034720	IPR006578	IPR000175	IPR001878
OG0000337	IPR006579
OG0000338	IPR003605	IPR000719	IPR001245	IPR000472
OG0000339	IPR008598	IPR013087	IPR005828	IPR012934
OG0000340	IPR001251	IPR011074
OG0000341	IPR001452	IPR000980	IPR001245
OG0000342	IPR013201	IPR000668
OG0000343	IPR010569	IPR022096	IPR005113	IPR001849	IPR001194	IPR002219	IPR004182	IPR005112
OG0000344	IPR010562	IPR001628
OG0000345	IPR001661	IPR010796	IPR000668
OG0000346	IPR002557	IPR001223
OG0000347	IPR012983	IPR003646	IPR001841	IPR000408	IPR001254
OG0000348	IPR020617	IPR020616	IPR013225
OG0000349	IPR023362	IPR000409	IPR000477	IPR013087
OG0000350	IPR013120	IPR033640
OG0000351	IPR000326
OG0000352	IPR008042	IPR008737	IPR041588	IPR001584	IPR005312	IPR040676
OG0000353	IPR012301	IPR012302
OG0000354
OG0000355	IPR006170
OG0000356
OG0000357	IPR007110
OG0000358	IPR002018
OG0000359	IPR005828	IPR011701
OG0000360	IPR002557	IPR000668
OG0000361	IPR013087	IPR012934
OG0000362	IPR004843	IPR006693
OG0000363	IPR000462
OG0000364	IPR022727
OG0000365	IPR001199	IPR005804	IPR001888
OG0000366	IPR002076
OG0000367	IPR009543	IPR031642	IPR031645	IPR026854	IPR031646
OG0000368	IPR001365	IPR013659
OG0000369	IPR000276
OG0000370	IPR001254	IPR000477	IPR005135	IPR002713	IPR003613	IPR001128	IPR019323
OG0000371	IPR000402
OG0000372	IPR010562
OG0000373	IPR000182	IPR001128	IPR010285	IPR003140
OG0000374	IPR003439	IPR003959
OG0000375	IPR032454	IPR007125
OG0000376	IPR006579	IPR000477	IPR005135	IPR001584	IPR008428	IPR000938
OG0000377	IPR005203	IPR005204	IPR000896
OG0000378	IPR006048	IPR006047	IPR004839	IPR003961	IPR000477
OG0000379	IPR001251
OG0000380	IPR000618
OG0000381	IPR040676	IPR013087	IPR000276
OG0000382
OG0000383	IPR013162	IPR013151	IPR008859	IPR013106
OG0000384	IPR003961	IPR000719	IPR013151	IPR013098	IPR003378
OG0000385	IPR004117	IPR000477
OG0000386	IPR005481	IPR013537	IPR005479	IPR034733	IPR000089	IPR005482
OG0000387	IPR000172	IPR007867	IPR005828
OG0000388	IPR000560	IPR013818	IPR006612
OG0000389	IPR041698	IPR013216	IPR025714	IPR004274
OG0000390	IPR019427	IPR019402	IPR000276
OG0000391	IPR019528
OG0000392	IPR015359	IPR009535	IPR000909	IPR001711	IPR014815	IPR037862	IPR000008
OG0000393	IPR013270	IPR013151	IPR013818	IPR013106
OG0000394	IPR002213	IPR003377
OG0000395	IPR023780	IPR008251
OG0000396	IPR013658
OG0000397	IPR005828	IPR011701
OG0000398	IPR013818
OG0000399
OG0000400	IPR015255	IPR001747	IPR009454	IPR001846	IPR000845
OG0000401	IPR019479	IPR000866	IPR013120
OG0000402	IPR006693	IPR022742	IPR000073
OG0000403	IPR000322
OG0000404	IPR013602	IPR004273	IPR013594	IPR041228	IPR041658	IPR035699	IPR024317	IPR024743	IPR035706	IPR041589	IPR011704
OG0000405	IPR000834	IPR003146	IPR010562
OG0000406
OG0000407	IPR001506
OG0000408	IPR003439	IPR011527
OG0000409	IPR006578	IPR001245	IPR024314	IPR000999	IPR019539
OG0000410	IPR001604	IPR013098	IPR007110	IPR002035
OG0000411	IPR005804	IPR000477
OG0000412	IPR004117
OG0000413	IPR018108
OG0000414	IPR000418	IPR003118
OG0000415	IPR000999	IPR001650	IPR003100	IPR005034	IPR003961
OG0000416	IPR005055
OG0000417	IPR004843	IPR008334
OG0000418	IPR027007	IPR010703	IPR001452	IPR032376	IPR000225
OG0000419	IPR002557	IPR012934
OG0000420	IPR000477	IPR005135
OG0000421	IPR006091	IPR009075	IPR002655
OG0000422	IPR005828	IPR001567	IPR003409	IPR011701	IPR001559
OG0000423	IPR005172	IPR001214	IPR001107	IPR000717
OG0000424	IPR013098	IPR013106	IPR013151	IPR006211
OG0000425	IPR006077	IPR015224
OG0000426	IPR000477	IPR000884
OG0000427	IPR000644
OG0000428	IPR024205	IPR000719
OG0000429	IPR000566	IPR014043
OG0000430	IPR001734	IPR012934
OG0000431	IPR001916
OG0000432
OG0000433	IPR003439	IPR011527	IPR013818
OG0000434
OG0000435	IPR001019	IPR003903
OG0000436	IPR026854	IPR031645	IPR031646	IPR013103	IPR010285	IPR013057
OG0000437	IPR000092
OG0000438	IPR000719	IPR002305	IPR010591
OG0000439	IPR001251	IPR013098	IPR000719	IPR000219	IPR002017
OG0000440	IPR002550
OG0000441	IPR039530	IPR013637	IPR026890	IPR028002	IPR001202	IPR027806
OG0000442	IPR032401	IPR002048	IPR006578
OG0000443	IPR012848	IPR013604	IPR041228	IPR000738	IPR003961	IPR002017	IPR033640	IPR002172	IPR032817	IPR033121
OG0000444	IPR008597	IPR016179
OG0000445	IPR000008	IPR013583
OG0000446	IPR001360
OG0000447	IPR032151	IPR006578
OG0000448	IPR025481	IPR025614	IPR029473
OG0000449	IPR013098	IPR013151	IPR002347
OG0000450	IPR000859	IPR008160
OG0000451	IPR004344	IPR017956
OG0000452	IPR016093	IPR005821	IPR013662	IPR014821	IPR006926	IPR000699
OG0000453
OG0000454	IPR001936	IPR001251	IPR029473	IPR012934
OG0000455	IPR025398	IPR008906	IPR003656	IPR000859	IPR001619	IPR006578
OG0000456	IPR001107
OG0000457	IPR006578	IPR004210
OG0000458	IPR006838
OG0000459	IPR001806	IPR019401
OG0000460	IPR000175	IPR017923
OG0000461	IPR000073	IPR005204
OG0000462
OG0000463	IPR010582	IPR011614
OG0000464	IPR001388	IPR002350
OG0000465	IPR001849
OG0000466	IPR041228	IPR035706	IPR024317	IPR013594	IPR013602	IPR011704	IPR004273	IPR035699	IPR024743	IPR041466	IPR041658
OG0000467	IPR000884	IPR000477	IPR002018
OG0000468	IPR002710	IPR000048	IPR000832	IPR001609	IPR002668
OG0000469	IPR002048
OG0000470	IPR007754	IPR003959
OG0000471	IPR004117
OG0000472	IPR025704	IPR003126	IPR025476
OG0000473	IPR001017	IPR031717	IPR005475	IPR032106
OG0000474	IPR008753	IPR018497	IPR041694
OG0000475	IPR003767
OG0000476	IPR006693	IPR000073
OG0000477	IPR002423	IPR002498	IPR000591	IPR000306	IPR000859
OG0000478	IPR003674	IPR013057
OG0000479	IPR013818	IPR015883
OG0000480	IPR006693	IPR000073
OG0000481	IPR001873
OG0000482	IPR023631	IPR005844
OG0000483	IPR032416	IPR000587	IPR000994	IPR006818	IPR013087
OG0000484	IPR024571	IPR014782
OG0000485	IPR004045	IPR004046	IPR003417
OG0000486	IPR000884	IPR010909	IPR010294	IPR000477
OG0000487	IPR001254	IPR008257
OG0000488	IPR035706	IPR002049	IPR011704	IPR041228	IPR008211	IPR024743	IPR013602	IPR035699	IPR024317	IPR006578	IPR041658
OG0000489	IPR027791	IPR027995	IPR040676
OG0000490	IPR001680	IPR015048
OG0000491	IPR021012	IPR013098	IPR003961	IPR013151	IPR001609
OG0000492	IPR001715	IPR003593	IPR002123	IPR008853
OG0000493	IPR000618
OG0000494	IPR001254	IPR004045	IPR022048
OG0000495	IPR011598	IPR000014
OG0000496	IPR013057	IPR008333
OG0000497	IPR000182
OG0000498	IPR000618
OG0000499	IPR001878	IPR000477	IPR041588	IPR001584	IPR003034	IPR008737
OG0000500	IPR022103	IPR001370	IPR000608	IPR025724	IPR013103	IPR032421	IPR031645
OG0000501	IPR013637	IPR001606	IPR004198	IPR019787	IPR003347	IPR003349
OG0000502	IPR001650	IPR007502	IPR011709	IPR018647	IPR027351	IPR040479
OG0000503	IPR014782	IPR024571
OG0000504	IPR003439	IPR021983	IPR031827
OG0000505	IPR001424	IPR006171
OG0000506	IPR004088	IPR020683	IPR002110
OG0000507	IPR031734
OG0000508	IPR002018
OG0000509	IPR008147	IPR008146
OG0000510	IPR000566	IPR005657
OG0000511	IPR000203	IPR001791	IPR002049	IPR000832	IPR002126	IPR000742	IPR032471
OG0000512	IPR013148	IPR013189	IPR006693
OG0000513	IPR005828	IPR011701
OG0000514	IPR028002	IPR029526
OG0000515	IPR006170	IPR021134
OG0000516	IPR024395	IPR021668	IPR000357	IPR013609	IPR004929	IPR019461	IPR009364	IPR002611
OG0000517	IPR001129
OG0000518	IPR002919
OG0000519	IPR002919
OG0000520	IPR005828	IPR011701
OG0000521	IPR002219	IPR001452
OG0000522	IPR020946	IPR022035
OG0000523	IPR019337	IPR013809	IPR003903
OG0000524	IPR002293	IPR018227
OG0000525	IPR000618	IPR001888
OG0000526	IPR000276
OG0000527	IPR004686	IPR013087
OG0000528	IPR006077
OG0000529	IPR005828	IPR000719	IPR011701
OG0000530	IPR002048
OG0000531	IPR002123
OG0000532	IPR013155	IPR002300	IPR019499	IPR001236
OG0000533	IPR006202	IPR006029
OG0000534	IPR024613	IPR000357	IPR001360
OG0000535	IPR013162	IPR013106	IPR003961	IPR013098
OG0000536	IPR011701	IPR005828	IPR002347
OG0000537	IPR000618
OG0000538	IPR015403	IPR032817	IPR032691	IPR032629
OG0000539	IPR032171	IPR001611	IPR000719	IPR020683	IPR000477	IPR002110	IPR001245
OG0000540	IPR001356	IPR006634
OG0000541	IPR002126	IPR000742	IPR001791	IPR001881
OG0000542	IPR013087	IPR012934
OG0000543	IPR007588	IPR008037	IPR000210
OG0000544	IPR000276	IPR019427
OG0000545	IPR003439	IPR011527	IPR006073
OG0000546	IPR001611
OG0000547	IPR013818
OG0000548	IPR041569	IPR015415	IPR003959
OG0000549	IPR041679	IPR041677
OG0000550	IPR020683	IPR001254
OG0000551	IPR002223	IPR010294	IPR010909	IPR008197	IPR000884	IPR013098	IPR007110
OG0000552	IPR002350
OG0000553	IPR019080
OG0000554	IPR007230	IPR021967	IPR025574	IPR006578
OG0000555	IPR041615	IPR002017	IPR002048	IPR001101	IPR003108	IPR001715
OG0000556	IPR001881	IPR000742	IPR026823	IPR001507
OG0000557	IPR004843	IPR008334
OG0000558	IPR001254
OG0000559	IPR002048
OG0000560	IPR004302
OG0000561	IPR031642	IPR031645	IPR026854	IPR031646	IPR009543	IPR015412
OG0000562	IPR002713	IPR001202
OG0000563	IPR001128
OG0000564	IPR000719
OG0000565	IPR006578	IPR000448
OG0000566	IPR004117
OG0000567	IPR010291	IPR011701
OG0000568	IPR005097	IPR041373
OG0000569	IPR001878
OG0000570	IPR009828	IPR008081	IPR000738
OG0000571	IPR011701	IPR006612
OG0000572	IPR040843	IPR001078
OG0000573	IPR007714	IPR003033
OG0000574	IPR011614	IPR010582
OG0000575	IPR004843	IPR031675
OG0000576	IPR024518	IPR022041	IPR004117
OG0000577	IPR032284	IPR001650	IPR018982	IPR011545	IPR002121
OG0000578	IPR008257	IPR001254
OG0000579	IPR031649	IPR005821	IPR014873	IPR031688
OG0000580	IPR006579
OG0000581	IPR001791
OG0000582	IPR006612	IPR001609	IPR031959	IPR003175	IPR000602	IPR002502
OG0000583	IPR009401	IPR021643	IPR041285	IPR025246
OG0000584	IPR001611	IPR025875
OG0000585	IPR002213
OG0000586	IPR000175
OG0000587	IPR010515	IPR008160
OG0000588	IPR005828	IPR011701	IPR041667
OG0000589	IPR019133	IPR001128
OG0000590	IPR018863	IPR000477
OG0000591	IPR001254
OG0000592	IPR007588	IPR018289	IPR029526
OG0000593	IPR019443	IPR019439	IPR019441	IPR001623	IPR019409	IPR024602
OG0000594	IPR001680	IPR019133
OG0000595	IPR009456
OG0000596	IPR000566
OG0000597	IPR001680	IPR024977	IPR005135
OG0000598	IPR001320
OG0000599	IPR003726	IPR032755	IPR001680
OG0000600	IPR041588	IPR001584	IPR007588	IPR004210
OG0000601	IPR003172
OG0000602	IPR013087	IPR000477
OG0000603	IPR002048	IPR002017	IPR001452	IPR014837
OG0000604	IPR011021	IPR011022	IPR001452	IPR021345	IPR011234
OG0000605	IPR001254
OG0000606	IPR011765	IPR007863
OG0000607	IPR014808	IPR005110	IPR041679	IPR005111	IPR041677	IPR001453	IPR001254
OG0000608	IPR000504
OG0000609	IPR032013	IPR002557
OG0000610	IPR006615	IPR001394	IPR002048
OG0000611
OG0000612
OG0000613	IPR022755	IPR001254	IPR011682	IPR004210
OG0000614	IPR000008	IPR000403	IPR000341	IPR001683	IPR001263	IPR002420
OG0000615	IPR031329	IPR031331
OG0000616	IPR029277
OG0000617	IPR007123	IPR003128	IPR001839
OG0000618	IPR005828	IPR011701
OG0000619	IPR005828	IPR011701	IPR006689
OG0000620	IPR006170	IPR020807
OG0000621	IPR029145	IPR013244	IPR001971	IPR019368
OG0000622	IPR000357	IPR001315
OG0000623	IPR013087	IPR012934	IPR008598
OG0000624	IPR006170
OG0000625	IPR010562
OG0000626	IPR003463
OG0000627	IPR006578	IPR004210
OG0000628
OG0000629	IPR000276	IPR040676
OG0000630
OG0000631	IPR000219	IPR001452	IPR001251	IPR001849
OG0000632	IPR013098	IPR008283	IPR000819	IPR003961	IPR000504
OG0000633	IPR004156	IPR010562	IPR003822
OG0000634	IPR002223	IPR013106	IPR013162	IPR007110
OG0000635	IPR031756	IPR000757
OG0000636	IPR000477	IPR005135	IPR001734	IPR006578
OG0000637	IPR001650
OG0000638	IPR006578	IPR001806
OG0000639	IPR001254
OG0000640	IPR022157	IPR000938
OG0000641	IPR031734	IPR005817
OG0000642	IPR007588
OG0000643	IPR001054	IPR013587	IPR011645
OG0000644	IPR029526	IPR041577	IPR005162	IPR041588	IPR001584	IPR039581	IPR022048
OG0000645	IPR002890	IPR011625	IPR022041	IPR011626	IPR001599	IPR009048
OG0000646	IPR003953	IPR015939	IPR000504
OG0000647	IPR031827	IPR013766
OG0000648	IPR002213	IPR024053
OG0000649	IPR001604	IPR001360
OG0000650	IPR007889
OG0000651	IPR005617	IPR001680	IPR000477
OG0000652	IPR002645	IPR011547
OG0000653	IPR000425	IPR021134
OG0000654	IPR006096	IPR006097	IPR009038	IPR008160
OG0000655	IPR001005	IPR002635
OG0000656	IPR001828	IPR001320	IPR019594
OG0000657	IPR001627	IPR002165	IPR026142
OG0000658	IPR013087	IPR012934	IPR022755	IPR001313
OG0000659	IPR008251	IPR000719
OG0000660	IPR003010
OG0000661	IPR032821	IPR014030	IPR014031
OG0000662	IPR001365
OG0000663	IPR001781	IPR010442	IPR002492	IPR000608
OG0000664	IPR001910	IPR011701
OG0000665	IPR001846	IPR015255	IPR001747	IPR013087
OG0000666	IPR007007
OG0000667
OG0000668	IPR001180	IPR017892	IPR031597	IPR000719	IPR008160	IPR002219	IPR014930
OG0000669	IPR001680	IPR000409	IPR031570	IPR023362	IPR000306	IPR001245
OG0000670	IPR013520	IPR006170	IPR006133	IPR018908
OG0000671	IPR027007	IPR021816	IPR010703
OG0000672	IPR000219	IPR001452
OG0000673	IPR002220	IPR040919	IPR006612
OG0000674	IPR006140	IPR006139
OG0000675	IPR041661	IPR006572	IPR021711
OG0000676	IPR026823	IPR001881	IPR024731	IPR017878	IPR018499	IPR013032	IPR024571
OG0000677	IPR002347	IPR004142	IPR025696
OG0000678	IPR001394
OG0000679	IPR022643	IPR022644	IPR001978
OG0000680
OG0000681	IPR013087
OG0000682	IPR003097	IPR008254	IPR004030	IPR001433
OG0000683	IPR001275	IPR001041
OG0000684	IPR019545	IPR005018
OG0000685	IPR018713
OG0000686	IPR001715	IPR017868	IPR010562
OG0000687	IPR003961	IPR013098	IPR010560
OG0000688	IPR000418
OG0000689	IPR006935	IPR001650	IPR000999	IPR003100	IPR014720	IPR005034	IPR011545
OG0000690
OG0000691	IPR022165	IPR000719
OG0000692	IPR030379	IPR010914
OG0000693	IPR000276
OG0000694	IPR013151	IPR000742	IPR013098	IPR000203	IPR007110
OG0000695	IPR001781	IPR001478	IPR031847	IPR041489
OG0000696	IPR006600	IPR007889	IPR004210	IPR004875	IPR019159
OG0000697	IPR010512
OG0000698	IPR011626	IPR001599	IPR041555	IPR002172	IPR009048	IPR011625	IPR002890
OG0000699	IPR000477	IPR028002	IPR007014
OG0000700	IPR006020
OG0000701	IPR013216	IPR001339	IPR025714	IPR013217
OG0000702	IPR000276
OG0000703	IPR000008
OG0000704	IPR013881	IPR010541
OG0000705	IPR013120	IPR033640	IPR006652
OG0000706	IPR008183	IPR000668
OG0000707	IPR002347
OG0000708	IPR000276
OG0000709	IPR000971	IPR000504
OG0000710	IPR004014	IPR006068
OG0000711
OG0000712	IPR007484	IPR003137	IPR006578
OG0000713	IPR006612	IPR000433	IPR006578	IPR012934	IPR004210	IPR013087
OG0000714	IPR008906	IPR002124	IPR008688	IPR041373
OG0000715	IPR000276
OG0000716	IPR013547	IPR005123	IPR041412	IPR013105
OG0000717	IPR004878	IPR004119
OG0000718	IPR004294	IPR002347
OG0000719	IPR018484	IPR018485	IPR001810
OG0000720	IPR013087	IPR022755	IPR041697
OG0000721	IPR004142
OG0000722	IPR000109	IPR004241
OG0000723	IPR001478	IPR000906	IPR001452	IPR008145
OG0000724	IPR003306	IPR001245
OG0000725	IPR024585	IPR000403	IPR003152	IPR003151	IPR009076
OG0000726	IPR006631
OG0000727	IPR000845
OG0000728	IPR006073	IPR004095	IPR031662
OG0000729	IPR013098	IPR007110	IPR002035	IPR000884	IPR001881	IPR013151
OG0000730	IPR000595	IPR005821	IPR002347	IPR013099
OG0000731	IPR006838
OG0000732	IPR001030	IPR000573	IPR010445
OG0000733	IPR020059	IPR000738	IPR016061	IPR004154	IPR020058	IPR004046	IPR002314
OG0000734	IPR005828	IPR011701
OG0000735	IPR025733	IPR015914	IPR004843
OG0000736	IPR004088
OG0000737	IPR001680	IPR022033	IPR001360
OG0000738
OG0000739	IPR010703	IPR027007	IPR021816	IPR001849
OG0000740	IPR000157	IPR001611	IPR008160	IPR026906	IPR000483
OG0000741	IPR016040	IPR001509
OG0000742	IPR011016	IPR041161
OG0000743	IPR013087	IPR012934	IPR022755
OG0000744	IPR013106	IPR013162	IPR001254	IPR000699
OG0000745	IPR002126
OG0000746	IPR006202	IPR006029
OG0000747	IPR004941	IPR005135	IPR000477	IPR005828
OG0000748	IPR002018
OG0000749	IPR031926
OG0000750	IPR024678	IPR000719	IPR001245
OG0000751	IPR001650	IPR022707	IPR000330
OG0000752	IPR012966	IPR031970	IPR001849	IPR000219
OG0000753	IPR001627	IPR002165
OG0000754	IPR001772	IPR000719
OG0000755	IPR000566
OG0000756	IPR032632	IPR011765	IPR007863
OG0000757	IPR002058	IPR002934	IPR002745	IPR000504
OG0000758	IPR013151	IPR013098
OG0000759	IPR002347
OG0000760	IPR021134
OG0000761	IPR006579
OG0000762	IPR031959	IPR001791
OG0000763	IPR031805	IPR031334
OG0000764	IPR000198	IPR032835	IPR001806	IPR013087
OG0000765	IPR018392	IPR006571	IPR015590
OG0000766	IPR028565	IPR041336	IPR022775	IPR000754	IPR001098
OG0000767
OG0000768	IPR024084	IPR028171
OG0000769	IPR000557	IPR001715
OG0000770	IPR011701	IPR010645	IPR000246
OG0000771	IPR007588
OG0000772	IPR006121	IPR003817
OG0000773	IPR032174	IPR041679	IPR041677
OG0000774	IPR019787	IPR001739	IPR018501	IPR001487	IPR028941	IPR002557
OG0000775	IPR001245	IPR001452	IPR000719
OG0000776	IPR002347
OG0000777	IPR013098	IPR003961	IPR000477	IPR013151
OG0000778	IPR002018	IPR013094
OG0000779	IPR001128
OG0000780	IPR013697	IPR006133	IPR006134	IPR005312	IPR007149
OG0000781	IPR001031	IPR014043	IPR014031	IPR013968	IPR013149
OG0000782	IPR001254
OG0000783	IPR023801
OG0000784	IPR003117	IPR000595	IPR005312
OG0000785	IPR000331
OG0000786	IPR041373	IPR023796	IPR041588
OG0000787	IPR019748	IPR018980	IPR018979	IPR011259
OG0000788	IPR003619	IPR001132
OG0000789	IPR012919	IPR000569	IPR020683	IPR010606	IPR002110
OG0000790	IPR000276
OG0000791	IPR017996	IPR001251	IPR040676
OG0000792	IPR002347
OG0000793	IPR000719	IPR040976	IPR031751
OG0000794	IPR007728	IPR001214	IPR020683
OG0000795	IPR005203	IPR000896	IPR005204
OG0000796	IPR004843
OG0000797	IPR007225	IPR002893
OG0000798	IPR003769	IPR003126	IPR005135
OG0000799	IPR018108	IPR004182	IPR002172	IPR001254
OG0000800	IPR032751
OG0000801	IPR020683	IPR041664	IPR002110
OG0000802	IPR000560	IPR001646	IPR009746
OG0000803	IPR013520	IPR002562
OG0000804	IPR001627	IPR004045
OG0000805	IPR000648	IPR001849
OG0000806	IPR031959
OG0000807	IPR029324	IPR023753	IPR013602
OG0000808	IPR015883	IPR013818
OG0000809	IPR001148	IPR031481
OG0000810	IPR032628	IPR001054	IPR009398
OG0000811	IPR002867
OG0000812	IPR005828
OG0000813	IPR000403	IPR001263	IPR031662	IPR008042
OG0000814	IPR021859	IPR001374	IPR000467
OG0000815	IPR000182
OG0000816	IPR000477	IPR013057	IPR005055	IPR005828	IPR005312
OG0000817	IPR000741
OG0000818	IPR011545	IPR001650	IPR000949
OG0000819	IPR002293
OG0000820	IPR001135	IPR015590	IPR001611	IPR001694
OG0000821	IPR005828	IPR011701
OG0000822	IPR017996
OG0000823	IPR000922
OG0000824	IPR002554	IPR000048
OG0000825	IPR014782	IPR024571
OG0000826	IPR002018
OG0000827	IPR029429	IPR000594	IPR029333	IPR029430
OG0000828	IPR002498
OG0000829	IPR018515	IPR024584	IPR000331
OG0000830	IPR000719	IPR004567
OG0000831	IPR010562
OG0000832	IPR002888	IPR001041	IPR005107	IPR002346	IPR008274	IPR001387
OG0000833	IPR041020	IPR000219
OG0000834	IPR013098	IPR013106	IPR007110	IPR013151
OG0000835	IPR013162	IPR013106
OG0000836	IPR013650	IPR005811	IPR006029
OG0000837	IPR004871
OG0000838	IPR009832
OG0000839	IPR024810	IPR006578
OG0000840	IPR000679
OG0000841	IPR007109	IPR003097	IPR008254	IPR001433
OG0000842	IPR003123	IPR001936
OG0000843	IPR012561	IPR000008	IPR032362	IPR012968
OG0000844	IPR023410
OG0000845	IPR001791	IPR002049	IPR000034
OG0000846	IPR001487	IPR009067	IPR022591	IPR017956	IPR041670
OG0000847	IPR001849	IPR000651	IPR001895	IPR000219
OG0000848	IPR033756
OG0000849	IPR001356	IPR003654
OG0000850	IPR040655	IPR000219	IPR000697	IPR001849	IPR003116
OG0000851	IPR004088	IPR000477	IPR000731
OG0000852	IPR004179	IPR041094	IPR011545	IPR001650
OG0000853
OG0000854	IPR032691	IPR032629	IPR000904	IPR005312
OG0000855	IPR005828	IPR011701
OG0000856	IPR011701
OG0000857	IPR013149	IPR013154
OG0000858	IPR013106	IPR013098	IPR002156
OG0000859	IPR041228	IPR041658	IPR004273	IPR035706
OG0000860	IPR005162	IPR001584	IPR001254	IPR022048
OG0000861	IPR007264
OG0000862	IPR013818	IPR006838
OG0000863	IPR032781	IPR003439	IPR002048
OG0000864	IPR011545	IPR001650	IPR025602
OG0000865	IPR011527	IPR003439	IPR001382
OG0000866	IPR004941	IPR006133	IPR002219	IPR019787
OG0000867	IPR000195	IPR006939
OG0000868	IPR000477
OG0000869	IPR001766
OG0000870	IPR002035	IPR033479	IPR013608	IPR013680
OG0000871	IPR002641	IPR000595
OG0000872	IPR015286	IPR004991
OG0000873	IPR001792	IPR000741	IPR008895
OG0000874	IPR001715	IPR002017
OG0000875	IPR005135	IPR002156	IPR000477	IPR012934	IPR019447	IPR006840
OG0000876	IPR006612	IPR013087	IPR011262	IPR012934	IPR004240
OG0000877	IPR024372
OG0000878	IPR001254
OG0000879	IPR000008	IPR010482
OG0000880	IPR019729
OG0000881	IPR000990
OG0000882	IPR002129	IPR000477
OG0000883	IPR006656	IPR019574	IPR015405
OG0000884	IPR005113	IPR005112	IPR001194
OG0000885	IPR001548
OG0000886	IPR000131	IPR003256
OG0000887	IPR004360
OG0000888	IPR031941
OG0000889	IPR013098	IPR003961
OG0000890	IPR001680
OG0000891	IPR013818
OG0000892	IPR000857	IPR001609	IPR000048	IPR018108	IPR019748
OG0000893	IPR032628	IPR001054	IPR009398
OG0000894	IPR001078	IPR000089	IPR001762	IPR039562
OG0000895	IPR003961	IPR000242	IPR006560
OG0000896	IPR040919	IPR027474	IPR020683	IPR002142
OG0000897	IPR000276
OG0000898	IPR041680	IPR000648	IPR002675	IPR000277
OG0000899	IPR004161	IPR004160	IPR000795	IPR005824
OG0000900	IPR013162	IPR013106	IPR000477	IPR007110	IPR013151
OG0000901	IPR000618
OG0000902	IPR024395	IPR009911
OG0000903	IPR002557
OG0000904	IPR005828	IPR011701
OG0000905	IPR032135	IPR038717
OG0000906	IPR009075	IPR013786	IPR006091	IPR006612
OG0000907	IPR023210	IPR004240
OG0000908	IPR001932	IPR000626	IPR032678
OG0000909	IPR001254	IPR002172	IPR008042	IPR020067	IPR000477
OG0000910	IPR000483	IPR000742	IPR001611	IPR001791	IPR000372	IPR006208
OG0000911	IPR008547
OG0000912	IPR008037
OG0000913	IPR000533
OG0000914	IPR001245	IPR000998	IPR002172
OG0000915	IPR000648	IPR001849
OG0000916	IPR029277	IPR023210
OG0000917	IPR023753	IPR028261	IPR002932	IPR002489	IPR017932	IPR006982
OG0000918
OG0000919	IPR001926	IPR000644
OG0000920	IPR002509	IPR000477
OG0000921	IPR001320
OG0000922	IPR001148
OG0000923	IPR001791
OG0000924	IPR002466	IPR014720	IPR012969
OG0000925	IPR000276	IPR028002
OG0000926	IPR022145	IPR002156
OG0000927	IPR002013	IPR015047	IPR005135	IPR001975	IPR002076
OG0000928	IPR002347	IPR006170	IPR013087
OG0000929	IPR000276	IPR019427
OG0000930	IPR000219
OG0000931	IPR031333
OG0000932
OG0000933	IPR002509	IPR002172	IPR002557
OG0000934	IPR007276
OG0000935	IPR014044
OG0000936	IPR000198	IPR041489	IPR041681
OG0000937	IPR041489	IPR001478
OG0000938	IPR001604	IPR013087
OG0000939	IPR018108
OG0000940	IPR004826
OG0000941	IPR024990	IPR041221	IPR002015	IPR009071
OG0000942	IPR000175	IPR015154	IPR000433
OG0000943	IPR000814	IPR033464	IPR008758
OG0000944	IPR011598	IPR013767	IPR013655
OG0000945	IPR002557
OG0000946	IPR001254	IPR008737	IPR005312	IPR006573
OG0000947	IPR006593
OG0000948	IPR006068
OG0000949	IPR013057
OG0000950	IPR000159
OG0000951	IPR000719
OG0000952	IPR024518
OG0000953	IPR004210	IPR006578	IPR019748	IPR018979
OG0000954	IPR000504
OG0000955	IPR013577	IPR001388	IPR013905
OG0000956	IPR000172	IPR007867
OG0000957	IPR001806
OG0000958	IPR006630
OG0000959	IPR009771
OG0000960	IPR015810	IPR008164
OG0000961	IPR000276	IPR015590
OG0000962	IPR031986	IPR001254	IPR005514
OG0000963	IPR013767	IPR013655
OG0000964	IPR020683	IPR003961	IPR013098	IPR002110
OG0000965	IPR000477	IPR005135	IPR002557
OG0000966	IPR013162	IPR013106	IPR013151	IPR013098
OG0000967	IPR013618	IPR019734	IPR031959	IPR001440	IPR013105
OG0000968	IPR019791
OG0000969	IPR021827	IPR002877	IPR031993
OG0000970	IPR000504	IPR032296
OG0000971	IPR001452	IPR000198
OG0000972	IPR013098	IPR013162
OG0000973	IPR004839
OG0000974	IPR000175
OG0000975	IPR013604
OG0000976	IPR001353
OG0000977	IPR002020	IPR032263	IPR005811	IPR003781	IPR013650
OG0000978	IPR013057
OG0000979	IPR020828	IPR020829	IPR000021
OG0000980	IPR001478	IPR041489	IPR032064
OG0000981	IPR011626	IPR002890	IPR001599	IPR011625	IPR009048	IPR040839
OG0000982	IPR003846
OG0000983	IPR002999	IPR011545	IPR001650	IPR022644	IPR007502	IPR032135
OG0000984	IPR003689	IPR028019
OG0000985	IPR026854	IPR026885	IPR015412
OG0000986	IPR032040	IPR025151
OG0000987	IPR000008	IPR010439	IPR019558	IPR002219
OG0000988	IPR001680	IPR005108
OG0000989	IPR020683	IPR005821	IPR002110
OG0000990	IPR002172	IPR026823
OG0000991	IPR014908	IPR007187
OG0000992	IPR001356
OG0000993	IPR000569	IPR004170
OG0000994	IPR000421	IPR008278	IPR001791	IPR000742
OG0000995	IPR004045	IPR004046	IPR033640
OG0000996	IPR001452	IPR003127	IPR001478
OG0000997	IPR000772	IPR001173	IPR027791
OG0000998	IPR001374	IPR024771
OG0000999	IPR013098	IPR000719	IPR003961	IPR000219	IPR001245	IPR005135
OG0001000	IPR000157	IPR001611	IPR026906
OG0001001	IPR000242	IPR001251
OG0001002	IPR020683	IPR002110	IPR012317	IPR001660
OG0001003	IPR025192
OG0001004	IPR026142	IPR004856
OG0001005	IPR001041	IPR008274	IPR002346	IPR002888	IPR000674	IPR005107
OG0001006	IPR000418	IPR003118
OG0001007	IPR018902	IPR032432	IPR000182	IPR007197	IPR038717
OG0001008	IPR000209	IPR022232	IPR022229
OG0001009	IPR006875
OG0001010	IPR006941
OG0001011	IPR013818
OG0001012	IPR032682
OG0001013	IPR001752	IPR001683
OG0001014	IPR007828	IPR019147	IPR000061
OG0001015	IPR000539	IPR020067
OG0001016	IPR013653
OG0001017	IPR008775
OG0001018	IPR000504
OG0001019	IPR000219
OG0001020	IPR001841	IPR003892	IPR040675
OG0001021	IPR001128
OG0001022	IPR032788	IPR032790	IPR032792	IPR029436	IPR002156
OG0001023	IPR006693	IPR000073
OG0001024	IPR006202	IPR006029
OG0001025	IPR008040	IPR003692	IPR002821	IPR009818
OG0001026
OG0001027	IPR024084
OG0001028	IPR000719
OG0001029	IPR000618
OG0001030	IPR010562
OG0001031	IPR000608
OG0001032	IPR007632	IPR001245
OG0001033	IPR035425	IPR007125	IPR002557	IPR000477	IPR004823
OG0001034	IPR000277	IPR032816	IPR000569
OG0001035	IPR031961
OG0001036	IPR000092	IPR006838
OG0001037	IPR002347
OG0001038	IPR001680
OG0001039	IPR006578
OG0001040	IPR009800	IPR019536
OG0001041	IPR032778	IPR000209	IPR032815	IPR002884	IPR006212
OG0001042
OG0001043	IPR002557	IPR001223
OG0001044	IPR032063
OG0001045	IPR013087
OG0001046	IPR001609	IPR000857	IPR000048	IPR000555	IPR019748	IPR018979	IPR001179
OG0001047	IPR004344	IPR033371
OG0001048	IPR008422	IPR032453
OG0001049	IPR026854
OG0001050	IPR004837	IPR020356
OG0001051	IPR001806
OG0001052	IPR000306	IPR002110	IPR000210	IPR020683	IPR002219
OG0001053	IPR019018
OG0001054	IPR007125	IPR005818	IPR035425
OG0001055	IPR002731	IPR041489
OG0001056	IPR001806	IPR000477	IPR012934
OG0001057	IPR009721
OG0001058	IPR022048	IPR041588	IPR018061
OG0001059	IPR011765	IPR007863	IPR032632
OG0001060	IPR001895	IPR000219	IPR000651	IPR007125	IPR027351
OG0001061	IPR018379	IPR006612
OG0001062	IPR001660	IPR001849	IPR017874	IPR041489
OG0001063	IPR004177	IPR004170	IPR002492
OG0001064	IPR000536	IPR001628	IPR001523	IPR002492	IPR007588
OG0001065	IPR004117	IPR012934
OG0001066	IPR001199
OG0001067	IPR001478	IPR001611
OG0001068	IPR022775
OG0001069	IPR011701
OG0001070	IPR013120	IPR001251	IPR022700	IPR001766	IPR018980	IPR000172
OG0001071	IPR029489	IPR001440
OG0001072	IPR004117
OG0001073	IPR002502
OG0001074	IPR007125	IPR032454
OG0001075	IPR017896
OG0001076	IPR002557
OG0001077	IPR003152	IPR000403	IPR012582	IPR000477
OG0001078	IPR003439
OG0001079	IPR006108	IPR006176
OG0001080	IPR019427
OG0001081	IPR007502	IPR014720	IPR001650	IPR011709
OG0001082	IPR001128
OG0001083	IPR011527	IPR003439
OG0001084	IPR001128
OG0001085	IPR003185	IPR025259	IPR003186
OG0001086	IPR019442	IPR032135
OG0001087	IPR000595
OG0001088	IPR018862
OG0001089	IPR006170
OG0001090	IPR017941	IPR041492	IPR013120	IPR006928
OG0001091
OG0001092	IPR001375	IPR002937	IPR002129	IPR002469
OG0001093	IPR000608
OG0001094	IPR002213
OG0001095	IPR009674	IPR007120	IPR007642	IPR007641	IPR007644	IPR007645
OG0001096	IPR018108
OG0001097	IPR013606	IPR006578
OG0001098	IPR015425	IPR010473	IPR010465	IPR010472	IPR002156	IPR041442
OG0001099	IPR018121
OG0001100	IPR003379	IPR005479	IPR005481	IPR005482	IPR000891	IPR000089
OG0001101	IPR002870	IPR001762
OG0001102	IPR018108	IPR040930	IPR005033	IPR000477
OG0001103	IPR001623	IPR025640
OG0001104	IPR010935	IPR003395	IPR004088
OG0001105	IPR020560	IPR010918	IPR002376	IPR016188	IPR020561	IPR020562
OG0001106
OG0001107	IPR000086	IPR040618
OG0001108	IPR001254	IPR001604
OG0001109	IPR002219	IPR001849	IPR000219	IPR001715	IPR001452	IPR000980	IPR029526	IPR013087
OG0001110	IPR000896	IPR005203	IPR005204
OG0001111	IPR008253
OG0001112	IPR007829	IPR015010	IPR000618
OG0001113	IPR004117
OG0001114	IPR019141
OG0001115	IPR001841
OG0001116	IPR013087	IPR000608
OG0001117	IPR003128	IPR001781	IPR032402
OG0001118	IPR020683	IPR002110	IPR031959
OG0001119	IPR031701	IPR001356	IPR008422
OG0001120	IPR005378
OG0001121	IPR002165	IPR000859	IPR013111	IPR002049
OG0001122	IPR003961	IPR007110	IPR013098	IPR000832
OG0001123	IPR000719
OG0001124	IPR018499	IPR004117
OG0001125	IPR003961	IPR031778	IPR031777	IPR000033	IPR002172
OG0001126	IPR001303
OG0001127	IPR001609	IPR010926
OG0001128	IPR025875
OG0001129
OG0001130	IPR005018	IPR002172	IPR001888	IPR003689
OG0001131
OG0001132	IPR032376	IPR027007	IPR010703
OG0001133	IPR003380
OG0001134	IPR031826	IPR022110
OG0001135	IPR002035	IPR025110	IPR001440	IPR013618	IPR019734
OG0001136	IPR011234	IPR001128
OG0001137	IPR001683	IPR025202	IPR001736
OG0001138	IPR019323
OG0001139	IPR001494	IPR013098
OG0001140	IPR031727	IPR000322	IPR000519	IPR025887	IPR033403
OG0001141	IPR033753
OG0001142
OG0001143	IPR000182
OG0001144	IPR041489	IPR041282	IPR000008
OG0001145
OG0001146	IPR022166
OG0001147	IPR000719
OG0001148	IPR002110	IPR011646	IPR020683
OG0001149	IPR031827
OG0001150	IPR000034	IPR001791	IPR002049	IPR000742	IPR002172	IPR013098	IPR013151
OG0001151	IPR000884	IPR010909	IPR013098
OG0001152	IPR000198	IPR001452	IPR005828
OG0001153	IPR003439	IPR003959
OG0001154	IPR001881	IPR000082	IPR013111
OG0001155	IPR000504	IPR002483
OG0001156	IPR001926
OG0001157	IPR000557	IPR001715
OG0001158	IPR010562
OG0001159	IPR032630	IPR032631
OG0001160	IPR005301
OG0001161	IPR001715	IPR013178
OG0001162	IPR013658	IPR003888
OG0001163	IPR024657	IPR001214	IPR000504
OG0001164	IPR002884	IPR000209	IPR032815
OG0001165	IPR012464
OG0001166	IPR002123
OG0001167	IPR010935	IPR003395	IPR000504
OG0001168	IPR001763
OG0001169	IPR000504
OG0001170
OG0001171	IPR001179
OG0001172	IPR001612
OG0001173	IPR001310
OG0001174	IPR002048
OG0001175	IPR001202	IPR007125	IPR002492	IPR006176
OG0001176	IPR004095	IPR002314	IPR012947	IPR004154
OG0001177	IPR002469	IPR001375	IPR001254
OG0001178	IPR000195	IPR006571
OG0001179	IPR019594	IPR001320	IPR001638
OG0001180	IPR011704
OG0001181	IPR001079
OG0001182	IPR020811	IPR020810	IPR011598
OG0001183	IPR001841
OG0001184	IPR008689
OG0001185	IPR004911
OG0001186	IPR001878
OG0001187	IPR013087	IPR012934	IPR006865	IPR014898
OG0001188	IPR001873	IPR000073
OG0001189	IPR007080	IPR007081	IPR007083	IPR000722	IPR007066	IPR008906
OG0001190	IPR001060	IPR001452
OG0001191	IPR002710	IPR000253	IPR000159	IPR001478
OG0001192	IPR001609	IPR000857	IPR000048	IPR019748
OG0001193	IPR005045	IPR008334
OG0001194	IPR004179	IPR001650	IPR011545
OG0001195	IPR004210
OG0001196	IPR033446	IPR025829
OG0001197	IPR021419	IPR021394	IPR007588
OG0001198	IPR002515
OG0001199	IPR013098	IPR013162	IPR003961	IPR001054
OG0001200	IPR003097	IPR001433
OG0001201	IPR004203	IPR001254
OG0001202	IPR002110	IPR020683	IPR007111
OG0001203	IPR028030	IPR031959
OG0001204	IPR004827
OG0001205	IPR003018	IPR002073
OG0001206	IPR002035	IPR013694	IPR006696	IPR000262
OG0001207	IPR011527	IPR003439	IPR005828
OG0001208	IPR004160	IPR000795	IPR004161
OG0001209	IPR013947
OG0001210	IPR013098	IPR013151	IPR013106
OG0001211	IPR002076
OG0001212	IPR001194	IPR005113	IPR013087
OG0001213	IPR000980	IPR013625	IPR014020	IPR010285
OG0001214	IPR001611	IPR041667	IPR025875
OG0001215	IPR001398	IPR012916
OG0001216	IPR002870	IPR041645	IPR000884	IPR001590
OG0001217	IPR004117
OG0001218	IPR000340
OG0001219	IPR000197	IPR003101	IPR001487	IPR000433	IPR014744	IPR010303	IPR013178
OG0001220	IPR000219	IPR041489	IPR015212	IPR002219	IPR001478
OG0001221	IPR022782
OG0001222	IPR001898	IPR004031	IPR004680
OG0001223	IPR002347
OG0001224	IPR007000	IPR029526
OG0001225	IPR010939	IPR013098	IPR001452	IPR003961
OG0001226	IPR013099
OG0001227	IPR031372	IPR022613	IPR014797
OG0001228	IPR005607
OG0001229	IPR001394	IPR015063	IPR001763
OG0001230	IPR013098	IPR013151
OG0001231	IPR041385	IPR040992	IPR004859	IPR003959	IPR041412
OG0001232	IPR000859	IPR001506	IPR001881
OG0001233	IPR023753
OG0001234	IPR001506
OG0001235	IPR013111	IPR014836	IPR002369	IPR040622	IPR033760	IPR000253
OG0001236	IPR002870	IPR013111	IPR001762	IPR006586	IPR001590
OG0001237	IPR017892	IPR000719	IPR002219	IPR039551
OG0001238	IPR026854	IPR009543	IPR031645	IPR031642	IPR031646	IPR001584
OG0001239	IPR004117	IPR000560	IPR008893
OG0001240	IPR024317	IPR041228	IPR041658	IPR041466	IPR013602	IPR004273	IPR041589	IPR035706	IPR035699	IPR024743
OG0001241	IPR013721
OG0001242	IPR011665	IPR013150	IPR013137	IPR038717
OG0001243	IPR000719	IPR001180
OG0001244	IPR028565
OG0001245	IPR001356	IPR003654
OG0001246	IPR001258
OG0001247	IPR002404
OG0001248	IPR024964	IPR003877	IPR006594
OG0001249	IPR011598
OG0001250	IPR001881	IPR000033	IPR002172	IPR026823	IPR000742
OG0001251
OG0001252	IPR000504
OG0001253	IPR001128	IPR001672
OG0001254	IPR006137
OG0001255	IPR005828	IPR011701
OG0001256	IPR002159	IPR008042
OG0001257	IPR031542	IPR001810
OG0001258	IPR014742	IPR003153	IPR014741	IPR015940
OG0001259	IPR004307
OG0001260	IPR002717	IPR040706	IPR002515
OG0001261	IPR001879	IPR000832
OG0001262	IPR011019	IPR003124
OG0001263	IPR021785	IPR000195	IPR006020	IPR000092	IPR001888
OG0001264	IPR003119	IPR008138	IPR007856
OG0001265	IPR000756	IPR002048	IPR002219	IPR029477	IPR001206
OG0001266	IPR000569	IPR001202	IPR000008
OG0001267	IPR006692	IPR001680	IPR010714	IPR024977	IPR000477
OG0001268	IPR003395	IPR010935
OG0001269	IPR013098	IPR000242	IPR003961	IPR013151
OG0001270	IPR001202	IPR040524	IPR000569	IPR032348
OG0001271	IPR012934	IPR041661	IPR013087
OG0001272	IPR011598	IPR008958
OG0001273	IPR000719	IPR001791
OG0001274
OG0001275	IPR001609	IPR010926	IPR000048
OG0001276	IPR001849	IPR000857	IPR019748
OG0001277	IPR006722	IPR027486	IPR029526
OG0001278	IPR000504	IPR003690	IPR000571
OG0001279	IPR007123	IPR001611	IPR025875
OG0001280	IPR001916
OG0001281	IPR006906	IPR007725
OG0001282	IPR013801	IPR013799	IPR000980	IPR013800	IPR000402
OG0001283	IPR008728	IPR018499
OG0001284	IPR010472	IPR010473	IPR015425
OG0001285	IPR002017	IPR001715
OG0001286	IPR031557	IPR001005
OG0001287	IPR006214
OG0001288	IPR012919
OG0001289	IPR005378
OG0001290	IPR000403	IPR001263	IPR002420
OG0001291	IPR006575	IPR041715	IPR000719	IPR001245	IPR010770
OG0001292	IPR001251	IPR002589	IPR000477
OG0001293	IPR007652	IPR007577
OG0001294	IPR005122	IPR006628	IPR017956
OG0001295	IPR000242	IPR000980
OG0001296	IPR001054	IPR032628
OG0001297	IPR019184
OG0001298	IPR001807	IPR000644
OG0001299	IPR000863	IPR021930	IPR035078
OG0001300	IPR000253	IPR001849	IPR022164	IPR032405	IPR001752	IPR022140
OG0001301	IPR011701	IPR005055
OG0001302	IPR000315	IPR019787	IPR001487	IPR018957
OG0001303	IPR013177	IPR011765	IPR007863
OG0001304	IPR000219	IPR000198	IPR015123	IPR000008	IPR019474
OG0001305	IPR013921	IPR001254
OG0001306
OG0001307	IPR005946	IPR029099	IPR000836	IPR004045
OG0001308	IPR013162	IPR013098
OG0001309	IPR009071	IPR013558
OG0001310	IPR010625
OG0001311
OG0001312	IPR022113
OG0001313	IPR008580	IPR013535
OG0001314	IPR000582
OG0001315	IPR018108
OG0001316	IPR001506
OG0001317	IPR000073	IPR022742	IPR001672	IPR000618
OG0001318
OG0001319	IPR007110	IPR013162	IPR013151	IPR013098	IPR028181
OG0001320	IPR005113	IPR001194	IPR005112
OG0001321	IPR001606	IPR007889
OG0001322	IPR002347
OG0001323	IPR031847	IPR001478
OG0001324	IPR001357
OG0001325	IPR000477	IPR001584	IPR005162	IPR041588	IPR041577	IPR018061	IPR001878	IPR019103
OG0001326	IPR000789
OG0001327	IPR041589	IPR004273	IPR035699	IPR024317	IPR041658	IPR013602	IPR041466	IPR024743	IPR035706	IPR041228
OG0001328	IPR001680	IPR001487
OG0001329	IPR019549	IPR001356
OG0001330	IPR002159
OG0001331	IPR004443	IPR022649	IPR022648
OG0001332	IPR011417	IPR002558	IPR003439	IPR000547
OG0001333	IPR041489	IPR001849	IPR001478
OG0001334	IPR000697	IPR014885
OG0001335	IPR004117
OG0001336	IPR012309	IPR019734	IPR012308	IPR012310	IPR001357	IPR021536
OG0001337
OG0001338
OG0001339	IPR000276	IPR007271
OG0001340	IPR001660	IPR032393	IPR017926
OG0001341	IPR002068
OG0001342	IPR006214	IPR040896	IPR005828	IPR031756
OG0001343	IPR019448	IPR022735	IPR001715	IPR027806
OG0001344	IPR003172
OG0001345	IPR003131	IPR024587	IPR005821	IPR021645
OG0001346	IPR002048	IPR022682	IPR001300	IPR002933
OG0001347
OG0001348	IPR040557	IPR000560
OG0001349	IPR008631	IPR015187
OG0001350	IPR002092	IPR029262	IPR002885
OG0001351	IPR021852	IPR002049	IPR008042
OG0001352
OG0001353	IPR005828	IPR011701
OG0001354	IPR001881	IPR031866	IPR000082
OG0001355	IPR001128	IPR001752	IPR007588
OG0001356	IPR024518	IPR002172
OG0001357	IPR014044
OG0001358	IPR003877
OG0001359	IPR000719	IPR001680	IPR013087	IPR009724
OG0001360	IPR018998	IPR008380	IPR033762
OG0001361	IPR002350	IPR000742	IPR002049	IPR001791
OG0001362	IPR004942	IPR013087
OG0001363	IPR002919	IPR023796
OG0001364	IPR008160	IPR003112	IPR000195	IPR007527
OG0001365	IPR001715	IPR001609
OG0001366	IPR001510	IPR004102	IPR012982	IPR012317	IPR008893	IPR001357	IPR003439
OG0001367	IPR008907
OG0001368	IPR006020	IPR001478
OG0001369	IPR005522
OG0001370	IPR001478	IPR001660	IPR040645
OG0001371	IPR001025	IPR009071	IPR001487
OG0001372	IPR001107	IPR031905
OG0001373	IPR001628	IPR000536
OG0001374
OG0001375	IPR013162	IPR010596	IPR013098
OG0001376	IPR000210	IPR013087	IPR004875	IPR017956
OG0001377	IPR004202	IPR041336
OG0001378	IPR041418	IPR007604
OG0001379	IPR040707	IPR010918	IPR041609	IPR016188	IPR008166
OG0001380	IPR000210	IPR003656	IPR013087
OG0001381	IPR009318
OG0001382	IPR024646	IPR012934
OG0001383	IPR000426	IPR006593	IPR001353
OG0001384	IPR007797
OG0001385	IPR007123	IPR006900	IPR012990	IPR006896	IPR006895
OG0001386
OG0001387	IPR005135	IPR000477
OG0001388	IPR001873
OG0001389	IPR013098	IPR001611
OG0001390	IPR001388	IPR010908
OG0001391	IPR024548	IPR005018	IPR000323
OG0001392	IPR005821	IPR003131	IPR006578
OG0001393	IPR000971
OG0001394	IPR008688
OG0001395	IPR007763
OG0001396	IPR013087
OG0001397	IPR001739	IPR001810
OG0001398	IPR010473	IPR010472	IPR015425
OG0001399	IPR006797	IPR001251	IPR011074
OG0001400	IPR000582	IPR009038	IPR003439	IPR011527
OG0001401	IPR001214	IPR041291	IPR041292	IPR001739	IPR007728
OG0001402	IPR008160	IPR001442	IPR026508
OG0001403	IPR022140	IPR000253	IPR032405	IPR001752	IPR000938	IPR022164
OG0001404	IPR006838
OG0001405	IPR006615	IPR001394	IPR001607
OG0001406	IPR011701
OG0001407	IPR004045	IPR004046
OG0001408	IPR032394	IPR007632	IPR004902
OG0001409	IPR013216
OG0001410	IPR005828
OG0001411	IPR032763
OG0001412	IPR026937	IPR039187
OG0001413	IPR006153	IPR030395
OG0001414	IPR029281
OG0001415	IPR013087
OG0001416	IPR002602	IPR003961	IPR013151	IPR013098
OG0001417	IPR000157	IPR026906	IPR001611
OG0001418	IPR006115	IPR029154	IPR000313
OG0001419	IPR005828	IPR011701
OG0001420	IPR009600
OG0001421	IPR000719	IPR001245	IPR019442	IPR000246
OG0001422	IPR024678	IPR000719
OG0001423
OG0001424	IPR003609	IPR002130	IPR001878
OG0001425	IPR000330	IPR001650	IPR023780
OG0001426	IPR001841	IPR026850
OG0001427	IPR013098	IPR003961	IPR010405	IPR005828
OG0001428	IPR000742	IPR001791
OG0001429	IPR000859	IPR001304	IPR000742
OG0001430
OG0001431	IPR019509	IPR002129
OG0001432	IPR001766	IPR032067
OG0001433	IPR018979	IPR019748	IPR018980	IPR014847
OG0001434	IPR022175
OG0001435	IPR000306
OG0001436	IPR001849	IPR002404
OG0001437	IPR002159	IPR040676
OG0001438	IPR000198	IPR001849
OG0001439	IPR000048
OG0001440	IPR001680
OG0001441	IPR019787	IPR000477
OG0001442	IPR013818
OG0001443	IPR003341
OG0001444	IPR001680	IPR024298	IPR002347
OG0001445	IPR012429	IPR032176
OG0001446	IPR041672	IPR040463	IPR025697
OG0001447	IPR003126	IPR006802
OG0001448
OG0001449	IPR007248
OG0001450	IPR001164	IPR001806	IPR032135
OG0001451	IPR001254
OG0001452	IPR001452	IPR000261
OG0001453	IPR000999	IPR014720
OG0001454	IPR012308	IPR012309	IPR012310
OG0001455	IPR006689	IPR005828
OG0001456	IPR006170
OG0001457	IPR000719	IPR022708
OG0001458	IPR019734	IPR013618	IPR015022	IPR001440	IPR011717
OG0001459	IPR003891	IPR003890	IPR003307
OG0001460	IPR001254
OG0001461	IPR028002
OG0001462	IPR001895
OG0001463	IPR017978
OG0001464	IPR002048
OG0001465	IPR014782	IPR024571	IPR008753
OG0001466	IPR022764
OG0001467	IPR041598	IPR015413	IPR000738	IPR018955	IPR004046	IPR033468	IPR002492
OG0001468	IPR000322	IPR025887	IPR033403	IPR004117
OG0001469	IPR001791	IPR002126	IPR000742
OG0001470	IPR001132
OG0001471	IPR031981	IPR019791
OG0001472	IPR019787	IPR002213
OG0001473	IPR011496
OG0001474	IPR000242	IPR001254
OG0001475	IPR022755	IPR032059
OG0001476	IPR009071	IPR032147	IPR019791	IPR001806
OG0001477	IPR005334
OG0001478	IPR000086	IPR002350
OG0001479	IPR006808
OG0001480	IPR033388	IPR001606
OG0001481	IPR000225	IPR018713
OG0001482	IPR018477
OG0001483	IPR000008	IPR041489
OG0001484	IPR005804
OG0001485	IPR014782	IPR024571
OG0001486	IPR029444	IPR029445
OG0001487	IPR031693	IPR003822	IPR013194
OG0001488	IPR041400	IPR002018	IPR012317
OG0001489	IPR000048	IPR002219	IPR001609	IPR000198	IPR000159	IPR002553
OG0001490	IPR011417	IPR002172
OG0001491	IPR022154	IPR006933
OG0001492	IPR019787	IPR009071
OG0001493	IPR003439	IPR011527
OG0001494	IPR001628	IPR000536
OG0001495	IPR029019	IPR015883
OG0001496	IPR001753	IPR013087
OG0001497
OG0001498	IPR004038	IPR032059
OG0001499	IPR000341	IPR003113	IPR000403	IPR001263	IPR002420
OG0001500	IPR016090
OG0001501	IPR001699
OG0001502
OG0001503	IPR000569	IPR017868	IPR005657
OG0001504	IPR000182	IPR007889
OG0001505	IPR013680	IPR002035	IPR013608
OG0001506	IPR022812
OG0001507
OG0001508	IPR018022	IPR000631	IPR022755
OG0001509	IPR001375
OG0001510	IPR012580
OG0001511	IPR001611	IPR026906
OG0001512	IPR011701	IPR000699
OG0001513	IPR000008
OG0001514	IPR013087	IPR012934
OG0001515	IPR008334	IPR004843
OG0001516	IPR017868
OG0001517	IPR026823	IPR001881
OG0001518	IPR025995	IPR012603	IPR001606
OG0001519	IPR013098	IPR003961
OG0001520	IPR001382
OG0001521	IPR028364	IPR041387
OG0001522
OG0001523	IPR041048	IPR010339	IPR000477
OG0001524	IPR002124	IPR019188
OG0001525	IPR013087	IPR012934	IPR006612
OG0001526	IPR032728
OG0001527	IPR008847	IPR003029
OG0001528	IPR041489
OG0001529	IPR001680	IPR020067	IPR000539	IPR001128
OG0001530	IPR009947
OG0001531	IPR008428	IPR003378
OG0001532	IPR011701
OG0001533	IPR011701	IPR004943
OG0001534	IPR032011
OG0001535	IPR008422
OG0001536	IPR012315	IPR013120	IPR008042	IPR028077
OG0001537	IPR002816	IPR005135	IPR005532
OG0001538	IPR003961	IPR007110	IPR013098	IPR002130	IPR013151
OG0001539	IPR002870	IPR001762	IPR001590	IPR006586
OG0001540	IPR032706	IPR003029	IPR035420	IPR028088	IPR028231	IPR028083	IPR041692
OG0001541	IPR020897	IPR020898
OG0001542	IPR007052
OG0001543	IPR002123	IPR002048
OG0001544	IPR022761	IPR018951
OG0001545	IPR005821	IPR000595
OG0001546	IPR004367	IPR006671
OG0001547	IPR003150	IPR001606
OG0001548	IPR001611
OG0001549	IPR001487
OG0001550	IPR013517	IPR018184	IPR013649
OG0001551	IPR001752
OG0001552	IPR001584
OG0001553	IPR003395	IPR038729	IPR041685
OG0001554	IPR029347	IPR000357
OG0001555	IPR007632	IPR032394
OG0001556	IPR019448
OG0001557	IPR012934	IPR013087
OG0001558	IPR001320	IPR002347
OG0001559	IPR001245	IPR006211	IPR000494	IPR003961	IPR024131
OG0001560	IPR005637	IPR025875	IPR001878	IPR002075	IPR001611
OG0001561	IPR004088	IPR002999
OG0001562	IPR000306
OG0001563	IPR026705
OG0001564	IPR000048
OG0001565	IPR001680
OG0001566	IPR000504	IPR021790
OG0001567	IPR017996
OG0001568	IPR004827
OG0001569	IPR021563	IPR019143
OG0001570	IPR011063	IPR010285	IPR022000
OG0001571	IPR000210	IPR013087
OG0001572
OG0001573
OG0001574	IPR004117
OG0001575	IPR013598	IPR001494
OG0001576	IPR032057	IPR041489	IPR000219	IPR001478	IPR000008
OG0001577	IPR000640	IPR004161	IPR031950	IPR000795	IPR005517	IPR041095
OG0001578	IPR022542	IPR021392
OG0001579	IPR011108	IPR001279	IPR021718	IPR022712
OG0001580	IPR029526
OG0001581	IPR008853
OG0001582	IPR013087	IPR028171
OG0001583	IPR002919
OG0001584	IPR000276
OG0001585	IPR001828	IPR001054	IPR001245	IPR035699	IPR020616
OG0001586	IPR001680	IPR013979	IPR024977	IPR000618
OG0001587	IPR008795	IPR000477
OG0001588	IPR004009	IPR032412	IPR001609	IPR000048
OG0001589	IPR002219	IPR000719	IPR001849
OG0001590	IPR015395	IPR001005
OG0001591	IPR031887
OG0001592	IPR035170	IPR000679	IPR001025	IPR000949	IPR001005
OG0001593
OG0001594	IPR000008	IPR019558
OG0001595	IPR000719	IPR012947
OG0001596	IPR001747	IPR015255
OG0001597	IPR001611	IPR001356	IPR026686
OG0001598	IPR008145	IPR001478	IPR021896
OG0001599	IPR002500	IPR030382
OG0001600	IPR010472	IPR015425
OG0001601	IPR019581	IPR012984	IPR019582	IPR000432	IPR012591	IPR000555	IPR012592	IPR021983	IPR019580
OG0001602	IPR007014
OG0001603	IPR001040
OG0001604	IPR001180	IPR000719	IPR032752	IPR001245
OG0001605	IPR001356
OG0001606	IPR002017	IPR041681	IPR001715	IPR001254
OG0001607	IPR000477
OG0001608	IPR000477	IPR007828	IPR002156
OG0001609	IPR001578
OG0001610	IPR018499	IPR006578
OG0001611	IPR004245	IPR009688
OG0001612	IPR019392	IPR028002
OG0001613	IPR000210
OG0001614	IPR000719
OG0001615	IPR000225
OG0001616	IPR002018
OG0001617	IPR000845
OG0001618	IPR000219	IPR041020
OG0001619	IPR023796
OG0001620	IPR000795
OG0001621
OG0001622	IPR023562	IPR019489
OG0001623	IPR007527
OG0001624	IPR023302	IPR001375	IPR002192	IPR000719
OG0001625	IPR000198
OG0001626	IPR001606	IPR003349	IPR003347	IPR004198
OG0001627	IPR001611	IPR026906
OG0001628	IPR004038	IPR000571	IPR001878	IPR041686	IPR041367
OG0001629	IPR000504	IPR012921
OG0001630	IPR000073	IPR002925
OG0001631
OG0001632	IPR013170	IPR029360
OG0001633	IPR001478	IPR003961
OG0001634	IPR000859
OG0001635	IPR013087
OG0001636	IPR006825	IPR041095	IPR005517
OG0001637	IPR000631
OG0001638	IPR021846	IPR008532	IPR007889
OG0001639	IPR000668	IPR013201	IPR008183
OG0001640	IPR003126	IPR007742	IPR039448	IPR001810
OG0001641	IPR013525	IPR003439
OG0001642	IPR024983	IPR019734	IPR011717	IPR013105
OG0001643	IPR021935	IPR004012	IPR000195
OG0001644	IPR001356
OG0001645	IPR023246
OG0001646	IPR001873
OG0001647	IPR000210	IPR007588
OG0001648	IPR000772	IPR001173	IPR027791
OG0001649	IPR001674	IPR017926	IPR022310
OG0001650	IPR004181	IPR027806
OG0001651	IPR019594	IPR001320	IPR001828	IPR001638
OG0001652	IPR005821	IPR020683	IPR002110	IPR001254
OG0001653	IPR001752
OG0001654	IPR011680
OG0001655	IPR002347
OG0001656	IPR008849	IPR005045
OG0001657
OG0001658	IPR027329	IPR002014	IPR027330	IPR024641	IPR000306	IPR040445
OG0001659	IPR001375	IPR032552	IPR002469
OG0001660	IPR001254	IPR022700
OG0001661	IPR019035	IPR021990
OG0001662
OG0001663	IPR009464	IPR000182	IPR001487	IPR000276
OG0001664	IPR001841	IPR003137	IPR003891
OG0001665	IPR013604
OG0001666	IPR000187
OG0001667	IPR019734	IPR025875	IPR001440
OG0001668	IPR013040	IPR032154	IPR002553
OG0001669	IPR001680	IPR007148	IPR007120	IPR024977	IPR008826
OG0001670	IPR001576
OG0001671	IPR032397	IPR011539
OG0001672	IPR041046	IPR001245	IPR000980	IPR041155
OG0001673
OG0001674	IPR001374	IPR000967	IPR022179
OG0001675	IPR021786
OG0001676	IPR018545	IPR000668
OG0001677	IPR015883	IPR029019	IPR013057
OG0001678	IPR005055
OG0001679	IPR025476	IPR010285	IPR006578	IPR006612	IPR038717	IPR021896	IPR040676	IPR013087	IPR012934	IPR001627
OG0001680	IPR001394
OG0001681	IPR003114	IPR016137	IPR001683
OG0001682	IPR001683	IPR003329
OG0001683	IPR005821
OG0001684
OG0001685	IPR003439	IPR011527	IPR000210
OG0001686	IPR003343
OG0001687	IPR010935	IPR003395	IPR000477
OG0001688	IPR022755
OG0001689
OG0001690	IPR024670
OG0001691	IPR003172
OG0001692	IPR000276	IPR000477
OG0001693	IPR006068	IPR004014	IPR031756	IPR006895
OG0001694	IPR032104
OG0001695	IPR014044	IPR025398	IPR018379
OG0001696	IPR000462
OG0001697	IPR000608
OG0001698	IPR002110	IPR011539	IPR032397	IPR020683	IPR001128	IPR029245
OG0001699	IPR002347	IPR003033	IPR002539
OG0001700	IPR000834	IPR003146
OG0001701	IPR001660
OG0001702	IPR001005	IPR007526	IPR032450	IPR032451	IPR032448	IPR013658
OG0001703	IPR000330	IPR001650	IPR006612
OG0001704	IPR006571	IPR000210	IPR011705	IPR001163
OG0001705	IPR027474	IPR003010
OG0001706	IPR001487	IPR000313	IPR019542
OG0001707	IPR004302	IPR005018	IPR013111
OG0001708	IPR032425	IPR020683	IPR001452	IPR041489	IPR001478	IPR002687
OG0001709	IPR000668	IPR013201
OG0001710	IPR001356
OG0001711	IPR002219	IPR000008
OG0001712	IPR040626	IPR000834
OG0001713	IPR001300	IPR001876
OG0001714	IPR000172	IPR007867
OG0001715	IPR002659
OG0001716	IPR032840	IPR025958
OG0001717	IPR024445	IPR021896	IPR006578	IPR041588
OG0001718	IPR002110	IPR020683
OG0001719	IPR005135	IPR000832	IPR000477
OG0001720
OG0001721	IPR000403	IPR003151	IPR003152
OG0001722	IPR031831	IPR000595	IPR000719
OG0001723
OG0001724	IPR003388
OG0001725
OG0001726	IPR000917	IPR024609	IPR020561
OG0001727	IPR000210	IPR008598	IPR013087
OG0001728	IPR008274
OG0001729	IPR016137	IPR001683	IPR003114	IPR013937
OG0001730	IPR040973	IPR001254	IPR041515
OG0001731	IPR009071
OG0001732	IPR002659	IPR033640
OG0001733	IPR000884	IPR001584
OG0001734	IPR001680	IPR000409	IPR001754
OG0001735
OG0001736	IPR000477	IPR001254
OG0001737	IPR041562	IPR027925	IPR001208	IPR033762	IPR041588	IPR003439
OG0001738	IPR000210	IPR002110	IPR020683	IPR001263	IPR027351
OG0001739	IPR004837
OG0001740	IPR008042
OG0001741	IPR000425
OG0001742	IPR002928
OG0001743	IPR041645
OG0001744	IPR008011
OG0001745	IPR031424	IPR016054
OG0001746	IPR002872
OG0001747
OG0001748	IPR006202	IPR011701	IPR001623
OG0001749	IPR001660
OG0001750	IPR008906	IPR025574	IPR024977	IPR002347	IPR007829
OG0001751	IPR000034	IPR001791	IPR008211	IPR002049	IPR010307	IPR012496
OG0001752	IPR013132	IPR011701
OG0001753	IPR002423
OG0001754	IPR008253
OG0001755	IPR028261	IPR005720	IPR023753
OG0001756	IPR002130	IPR015940
OG0001757	IPR001849	IPR002913
OG0001758	IPR001606
OG0001759	IPR000198
OG0001760	IPR013087	IPR012934	IPR041661
OG0001761	IPR001060	IPR000198
OG0001762
OG0001763	IPR038729	IPR010935	IPR003395	IPR041685
OG0001764	IPR001424	IPR008388
OG0001765	IPR011539	IPR032397
OG0001766	IPR005821	IPR013555	IPR020683
OG0001767
OG0001768	IPR001478
OG0001769	IPR041631	IPR008465	IPR008009	IPR041591	IPR000467
OG0001770	IPR012419	IPR031734
OG0001771	IPR007860	IPR007695	IPR007696	IPR007861	IPR000432	IPR002655	IPR029479	IPR006680	IPR001451
OG0001772	IPR006575	IPR001650	IPR011545	IPR041367	IPR007502	IPR011709	IPR003593	IPR000571	IPR032297	IPR001254	IPR000754
OG0001773	IPR000905
OG0001774	IPR032438	IPR018607	IPR032830	IPR006935
OG0001775	IPR004152	IPR002014
OG0001776	IPR000477
OG0001777	IPR001060	IPR001245	IPR000980	IPR022800
OG0001778	IPR011701	IPR001254
OG0001779	IPR001254
OG0001780	IPR007012	IPR007010	IPR002934
OG0001781	IPR001268
OG0001782	IPR012464
OG0001783	IPR001494	IPR013713	IPR005043	IPR001646
OG0001784	IPR000504	IPR004875
OG0001785	IPR000008
OG0001786	IPR001128
OG0001787	IPR004117
OG0001788	IPR004094	IPR002223	IPR000716	IPR008197	IPR028150
OG0001789	IPR000980	IPR000159	IPR003123	IPR028133
OG0001790	IPR001747	IPR001846	IPR015255	IPR009454
OG0001791	IPR001828	IPR017978
OG0001792	IPR002938
OG0001793
OG0001794	IPR000477	IPR001254	IPR016179	IPR002126	IPR002524
OG0001795	IPR005135	IPR000477	IPR006579	IPR011547
OG0001796	IPR004117	IPR041228
OG0001797	IPR002083	IPR000315
OG0001798	IPR001214
OG0001799	IPR032104
OG0001800	IPR006838
OG0001801	IPR025956	IPR001680
OG0001802	IPR001394	IPR001680	IPR000262	IPR000504
OG0001803
OG0001804	IPR002159
OG0001805	IPR016017
OG0001806	IPR019394
OG0001807	IPR001356	IPR000327
OG0001808	IPR005821
OG0001809	IPR015154	IPR015153	IPR000433	IPR000175
OG0001810	IPR013087
OG0001811	IPR018834	IPR002716	IPR019458
OG0001812	IPR013162
OG0001813	IPR001828	IPR001054	IPR001245	IPR008737	IPR011645	IPR019170
OG0001814	IPR002913	IPR019498
OG0001815	IPR001214	IPR015353
OG0001816	IPR009071
OG0001817	IPR000421	IPR001245	IPR002905
OG0001818
OG0001819	IPR006597	IPR001254
OG0001820	IPR032815	IPR000209	IPR002884	IPR006083
OG0001821
OG0001822	IPR004088	IPR001660	IPR001254
OG0001823	IPR000008	IPR021887	IPR001936
OG0001824	IPR001245	IPR003961	IPR000719
OG0001825	IPR013087
OG0001826	IPR003961	IPR032073
OG0001827	IPR006020
OG0001828	IPR023801
OG0001829	IPR000697
OG0001830	IPR001577	IPR006612	IPR027351
OG0001831	IPR000832	IPR000203	IPR032471	IPR000922
OG0001832	IPR001680	IPR014906
OG0001833	IPR002073
OG0001834	IPR002126	IPR000595
OG0001835	IPR001452	IPR001562	IPR001245	IPR000980	IPR001849
OG0001836
OG0001837	IPR013087	IPR012934	IPR041661
OG0001838	IPR020234	IPR010562	IPR008853
OG0001839	IPR011701	IPR001646	IPR005828	IPR002656
OG0001840	IPR019321	IPR001873
OG0001841	IPR023115	IPR000795	IPR006073
OG0001842	IPR000742	IPR001791	IPR013032
OG0001843	IPR004871	IPR002293
OG0001844	IPR011710	IPR002553	IPR029446	IPR000719
OG0001845	IPR002999	IPR002893	IPR000504
OG0001846	IPR031949
OG0001847	IPR000719	IPR014020	IPR001623
OG0001848	IPR006916
OG0001849
OG0001850	IPR032062
OG0001851	IPR013087	IPR001019
OG0001852	IPR000731	IPR032190	IPR003392
OG0001853	IPR000172	IPR007867
OG0001854	IPR006561
OG0001855	IPR041207	IPR015940
OG0001856	IPR000719
OG0001857	IPR004328	IPR011072	IPR001478	IPR041489	IPR010562
OG0001858	IPR002893	IPR003894	IPR014896
OG0001859	IPR032443	IPR015163	IPR003593	IPR041083	IPR003959
OG0001860	IPR032628	IPR001054
OG0001861	IPR030392	IPR024061	IPR026932	IPR025719
OG0001862	IPR003890	IPR015174	IPR015172	IPR003000
OG0001863	IPR000276
OG0001864	IPR000504	IPR031615
OG0001865	IPR001320
OG0001866	IPR002553	IPR029390	IPR005178
OG0001867	IPR019154	IPR019529	IPR012908	IPR000073
OG0001868	IPR025476
OG0001869	IPR010614	IPR006555	IPR010643
OG0001870	IPR012993	IPR000403	IPR003152	IPR003151
OG0001871	IPR008152	IPR002553
OG0001872	IPR004843
OG0001873	IPR005821	IPR003929	IPR013099
OG0001874	IPR000504
OG0001875	IPR019381
OG0001876	IPR024725	IPR002004	IPR000569
OG0001877	IPR010562
OG0001878	IPR000008	IPR039010
OG0001879	IPR019082
OG0001880	IPR006600	IPR004875	IPR007889	IPR012934
OG0001881	IPR001373	IPR019559
OG0001882	IPR001734
OG0001883	IPR004837	IPR032452	IPR003644
OG0001884	IPR000504
OG0001885	IPR024298	IPR024340
OG0001886	IPR019460	IPR007240
OG0001887
OG0001888	IPR029308	IPR029312	IPR029314	IPR029315	IPR029313	IPR029310	IPR000990
OG0001889	IPR013154	IPR013149
OG0001890	IPR026823	IPR001881
OG0001891	IPR006903
OG0001892	IPR000219
OG0001893	IPR001900	IPR041505	IPR002716	IPR033771	IPR033770
OG0001894	IPR006694
OG0001895	IPR002931	IPR008958	IPR001102
OG0001896	IPR019193	IPR008594
OG0001897	IPR003034	IPR003877	IPR029526
OG0001898	IPR001279	IPR027794
OG0001899	IPR008576
OG0001900	IPR004161	IPR001214	IPR000795	IPR007728	IPR015256	IPR023780
OG0001901	IPR001611	IPR004097
OG0001902	IPR013099	IPR018881
OG0001903	IPR006145	IPR000477
OG0001904	IPR031966	IPR019787	IPR000253
OG0001905	IPR002404
OG0001906	IPR014020	IPR000340
OG0001907
OG0001908	IPR019384
OG0001909	IPR019734	IPR013105
OG0001910	IPR009398	IPR001054	IPR032628
OG0001911	IPR013725	IPR003959	IPR001357	IPR010562
OG0001912	IPR001611	IPR009109	IPR001991
OG0001913	IPR000008	IPR001711	IPR000159	IPR000909	IPR015359
OG0001914	IPR023082
OG0001915	IPR031488
OG0001916	IPR019594	IPR001828	IPR001320	IPR001638
OG0001917	IPR032486	IPR019143
OG0001918
OG0001919	IPR001849
OG0001920	IPR007512
OG0001921	IPR001202	IPR000297
OG0001922	IPR015338	IPR040911
OG0001923	IPR000836	IPR000277
OG0001924	IPR000082	IPR002172
OG0001925	IPR006876
OG0001926	IPR041681	IPR000904	IPR041489	IPR001478
OG0001927	IPR006083
OG0001928	IPR002159	IPR000873	IPR032453
OG0001929	IPR003033	IPR002347
OG0001930	IPR027353	IPR031354	IPR001487
OG0001931	IPR040848	IPR002035	IPR011704	IPR041190	IPR018155
OG0001932	IPR019787
OG0001933	IPR004843	IPR002048	IPR000048	IPR000276
OG0001934	IPR001245	IPR000719	IPR019559	IPR041426
OG0001935	IPR014908	IPR007187	IPR006680
OG0001936	IPR006680	IPR013108
OG0001937	IPR001245	IPR025561	IPR002219
OG0001938
OG0001939	IPR003165	IPR003100	IPR000477
OG0001940	IPR004344	IPR032501
OG0001941	IPR019734	IPR021183
OG0001942
OG0001943	IPR003169
OG0001944	IPR005846	IPR005844	IPR005843	IPR005845
OG0001945	IPR000198	IPR000857	IPR013604	IPR001202
OG0001946	IPR001680
OG0001947	IPR019012	IPR002213
OG0001948	IPR012934	IPR013087
OG0001949	IPR002928	IPR001609	IPR004009	IPR000048
OG0001950	IPR041667	IPR041070	IPR019787	IPR001810	IPR001611	IPR002857
OG0001951
OG0001952	IPR007614
OG0001953	IPR041245	IPR001611	IPR031943	IPR014876	IPR008428
OG0001954	IPR019791
OG0001955
OG0001956	IPR013099
OG0001957	IPR002999	IPR025605
OG0001958	IPR001024	IPR005113	IPR005112	IPR004012	IPR001194	IPR031649
OG0001959	IPR001680
OG0001960	IPR006612
OG0001961	IPR001356
OG0001962	IPR012978
OG0001963	IPR000477
OG0001964	IPR001494	IPR013598
OG0001965	IPR007330	IPR000719	IPR001683
OG0001966	IPR013649	IPR013517
OG0001967	IPR019734
OG0001968
OG0001969	IPR009081	IPR000873	IPR025110
OG0001970	IPR032013	IPR001451
OG0001971	IPR009348
OG0001972	IPR001025	IPR041297
OG0001973	IPR018499
OG0001974	IPR002048
OG0001975	IPR001375	IPR002469
OG0001976	IPR007714
OG0001977	IPR002999	IPR001525	IPR008160
OG0001978	IPR012934
OG0001979	IPR029307	IPR002035
OG0001980	IPR010439	IPR004152
OG0001981	IPR019342
OG0001982	IPR000086	IPR007374	IPR018552
OG0001983	IPR011545	IPR001650	IPR001810	IPR001739
OG0001984	IPR002049	IPR013032	IPR011489	IPR000477	IPR000742	IPR003341	IPR010445
OG0001985	IPR001772	IPR000719
OG0001986	IPR011598
OG0001987	IPR041588	IPR013162	IPR013106
OG0001988	IPR001245	IPR003961
OG0001989	IPR005828	IPR010516	IPR011701
OG0001990	IPR000008
OG0001991	IPR024571	IPR014782
OG0001992	IPR010554
OG0001993	IPR000225	IPR013087
OG0001994	IPR032631	IPR032630
OG0001995	IPR000504
OG0001996	IPR024763	IPR027791	IPR027995	IPR000547
OG0001997	IPR018514	IPR015390	IPR000306
OG0001998	IPR006594	IPR040557
[truncated: 19,611 more rows]

## Sheet: UniRef50_annotations
Orthogroup	InterPro ID
OG0000000	UniRef50_C0H6U0	UniRef50_C0H6R6	UniRef50_H9ISM7	UniRef50_UPI00103AA706	UniRef50_A0A194QW60	UniRef50_A0A2H1VSI7	UniRef50_UPI0006786B40	UniRef50_A0A212FKA8	UniRef50_UPI000E6D8C07	UniRef50_UPI0006EB265C	UniRef50_A0A3S2PIL6	UniRef50_A0A194R1N8	UniRef50_A0A2H1W045	UniRef50_UPI000EF909CF	UniRef50_A0A437BJ02	UniRef50_A0A212FAI0	UniRef50_UPI00067CE363	UniRef50_C0H6X5	UniRef50_A0A2H1VS47	UniRef50_UPI000E776CEB	UniRef50_C0H6S8	UniRef50_A0A2W1BRL2	UniRef50_A0A194R164	UniRef50_A0A194QXA1	UniRef50_A0A4U7BGN1	UniRef50_C0H6X0	UniRef50_A0A182QRQ0	UniRef50_UPI000EF79C5A	UniRef50_C0H6S5	UniRef50_UPI000E77F52D	UniRef50_C0H6T0	UniRef50_A0A2W1C1Z6	UniRef50_UPI000E77710E	UniRef50_A0A194R1N0	UniRef50_A0A2W1C1K0	UniRef50_B2DBJ3	UniRef50_UPI000B9284E1	UniRef50_A0A212F8C2	UniRef50_UPI0006EADD11	UniRef50_A0A194R1N5	UniRef50_UPI000EF7F81E	UniRef50_UPI000CE5AC8E	UniRef50_UPI00067D0E21	UniRef50_UPI000B92A6AA	UniRef50_A0A482VJ21	UniRef50_UPI00067B9686	UniRef50_UPI00101D1CB2	UniRef50_A0A212EXG8	UniRef50_A0A3S2LRR1
OG0000001	UniRef50_A0A437BHD1	UniRef50_A4KWF4	UniRef50_A0A437B1L0	UniRef50_A0A0N0P9W8	UniRef50_A0A3S2N4D5	UniRef50_UPI000E6D7359	UniRef50_UPI00101D48AE	UniRef50_A0A3S2NYM5	UniRef50_A0A2W1BGB6	UniRef50_A0A437ARS6	UniRef50_D7F164	UniRef50_A0A194RA45	UniRef50_A0A2W1BME2	UniRef50_A0A3S2LZ14	UniRef50_A0A437BFG7	UniRef50_A0A194RLV4	UniRef50_UPI000B3CDFE2	UniRef50_A0A437AW45	UniRef50_A0A194QNY2	UniRef50_A0A2W1B691	UniRef50_A0A2W1B2X8	UniRef50_A0A2H1VUS9	UniRef50_A0A2W1BMB6	UniRef50_A0A3S2NZY2	UniRef50_UPI000675D367	UniRef50_A0A2W1BLI7	UniRef50_A0A2H1VIZ0	UniRef50_UPI00067BC714	UniRef50_D7F179	UniRef50_A0A2W1B5F8	UniRef50_S4P5K6	UniRef50_A0A4C1ZL40	UniRef50_A0A4C1T7L3	UniRef50_H9J1N4	UniRef50_A0A437AR59	UniRef50_S4NRD2	UniRef50_UPI000CE5A9BD	UniRef50_A0A0L7LD17	UniRef50_UPI000EF8152C	UniRef50_UPI000CE5C709	UniRef50_A0A2H1WV75	UniRef50_UPI000E77537A	UniRef50_E7C169	UniRef50_A0A437B8H6	UniRef50_UPI000CE5CE11	UniRef50_UPI000CE5AC1D	UniRef50_A0A212EY35	UniRef50_A0A2H1X113	UniRef50_D7F159
OG0000002	UniRef50_A0A2A4JM97	UniRef50_A0A2A4JBY8	UniRef50_UPI000E6D679C	UniRef50_UPI000CE58A57	UniRef50_UPI001039E3F2	UniRef50_UPI0005D0DC39	UniRef50_UPI00101DFBE2	UniRef50_A0A1E1WAS1	UniRef50_A0A2H1WXG3	UniRef50_UPI0006EB27B3	UniRef50_A0A2H1W3G4	UniRef50_A0A0L7LE26	UniRef50_UPI00101B8DEA	UniRef50_UPI000C13F2C8	UniRef50_UPI00104012F1	UniRef50_UPI0006EB062E	UniRef50_UPI0006EB02BC	UniRef50_UPI00103C4EC1	UniRef50_A0A437AY03	UniRef50_UPI000C13F257	UniRef50_UPI00101DF489	UniRef50_UPI000676036F	UniRef50_UPI00067E483F	UniRef50_A0A0N0PBK0	UniRef50_UPI00067A936A	UniRef50_UPI00067CAA6C	UniRef50_UPI00067CD8D4	UniRef50_UPI00067B08A3	UniRef50_UPI00067AAFF3	UniRef50_UPI00067DFCAA	UniRef50_UPI00067B53F8	UniRef50_UPI00067D8FA6	UniRef50_UPI0006EB07CC	UniRef50_UPI00067E4606	UniRef50_UPI00067961ED	UniRef50_UPI00067ACC20	UniRef50_UPI00067A995C	UniRef50_UPI00067E07FA	UniRef50_UPI00067B55DD	UniRef50_UPI00067AD2F7	UniRef50_UPI0006EAD6C8	UniRef50_UPI00067C95DC	UniRef50_UPI00067D877F	UniRef50_UPI00067B7471	UniRef50_UPI000C1430AA	UniRef50_A0A2H1WH28	UniRef50_UPI0005D05B2D	UniRef50_UPI00067AF086	UniRef50_UPI00067CD39C
OG0000003	UniRef50_UPI0006799D2C	UniRef50_A0A2W1BZV8	UniRef50_A0A0N1I947	UniRef50_P35042	UniRef50_A0A076FDM8	UniRef50_Q4L1K0	UniRef50_A0A4C1SG55	UniRef50_A0A1B3TP20	UniRef50_A0A2W1BP62	UniRef50_A0A2H1W3L1	UniRef50_UPI00067D46EF	UniRef50_UPI00067A8290	UniRef50_UPI00103EAD88	UniRef50_UPI000675C006	UniRef50_UPI000EF8AFCE	UniRef50_A0A2W1C1W9	UniRef50_UPI00067CFD2B	UniRef50_UPI000C141995	UniRef50_A0A437BG86	UniRef50_UPI000EF849C4	UniRef50_A0A2A4J216	UniRef50_A0A4C1WEL4	UniRef50_H9JKL2	UniRef50_A0A1B1LTR2	UniRef50_UPI000B92C9B7	UniRef50_UPI0006EAF6B5	UniRef50_P23605	UniRef50_Q07943	UniRef50_O44333	UniRef50_A0A2A4JRB9	UniRef50_UPI000CE5AE51	UniRef50_UPI000CE596BC	UniRef50_UPI000CE595DC	UniRef50_UPI000CE59D31	UniRef50_UPI000E6D7902	UniRef50_UPI000CE5AD7C	UniRef50_UPI000CE5AAEA	UniRef50_UPI000CE596CA	UniRef50_UPI000CE59DF2	UniRef50_UPI000CE595B4	UniRef50_UPI000CE5C1D8	UniRef50_UPI000CE5C27E	UniRef50_UPI000CE5B8AF	UniRef50_B1NLD8	UniRef50_A0A2A4IV60	UniRef50_A0A2H1W7U3	UniRef50_A0A0K8S4X3	UniRef50_Q4L1L1	UniRef50_H9JM38
OG0000004	UniRef50_A0A212FBG8	UniRef50_UPI000E77D34C	UniRef50_A0A2H1VC49	UniRef50_UPI000EF8E8E0	UniRef50_A0A194QDR0	UniRef50_A0A0N1IBX9	UniRef50_A0A2W1BNB0	UniRef50_A0A194QDS5	UniRef50_A0A437AYG9	UniRef50_UPI000E6D9968	UniRef50_A0A2W1BWF3	UniRef50_A0A212FKW0	UniRef50_H9JMQ8	UniRef50_A0A4C1XGX6	UniRef50_A0A2H1W887	UniRef50_UPI000CE5BD78	UniRef50_A0A212EKQ3	UniRef50_A0A194QH27	UniRef50_A0A194R4S7	UniRef50_A0A212EXF2	UniRef50_A0A0L7KVS3	UniRef50_A0A2W1BJC8	UniRef50_A0A2A4JV93	UniRef50_A0A2W1BPZ1	UniRef50_H9JXC6	UniRef50_A0A2A4IWH6	UniRef50_UPI000EF81A53	UniRef50_H9JX84	UniRef50_UPI00101CF20E	UniRef50_A0A212EXF7	UniRef50_H9JMQ9	UniRef50_H9JLY5	UniRef50_A0A2W1BC39	UniRef50_UPI00101D7162	UniRef50_UPI000C1406D8	UniRef50_A0A212F9G5	UniRef50_UPI000CE5C282	UniRef50_D9HQ54	UniRef50_A0A212FIL5	UniRef50_A0A2A4JPI4	UniRef50_A0A2A4JCQ8	UniRef50_UPI000EF81680	UniRef50_A0A0L7KSK2	UniRef50_H9JLY4	UniRef50_H9JX80	UniRef50_H9JXC2	UniRef50_A0A194QLC3	UniRef50_UPI001039E084	UniRef50_A0A2W1BQ65
OG0000005	UniRef50_UPI000CE5BDA9	UniRef50_UPI000E6D667D	UniRef50_UPI00103C5292	UniRef50_UPI000C13F7C2	UniRef50_UPI00103BCAB7	UniRef50_UPI000EF7BEE0	UniRef50_UPI0006EAD48E	UniRef50_UPI000EF92089	UniRef50_UPI000B3C39B5	UniRef50_UPI000EF7C86C	UniRef50_UPI000678B41D	UniRef50_A0A0L7KQ92	UniRef50_A0A0L7KUP7	UniRef50_A0A2H1W5G4	UniRef50_A0A0L7LEI8	UniRef50_A0A0L7LC14	UniRef50_A0A2A4JWA7	UniRef50_UPI000CE59EA4	UniRef50_UPI000EF89497	UniRef50_A0A2A4IUU8	UniRef50_UPI00103A3498	UniRef50_UPI00067D192B	UniRef50_UPI00067E5F92	UniRef50_UPI00067B583D	UniRef50_A0A0L7LQ84	UniRef50_UPI00067D9A4E	UniRef50_H9J7H5	UniRef50_UPI00067BCFD0	UniRef50_UPI00067E5BCA	UniRef50_UPI00067B9978	UniRef50_UPI00067BA15D	UniRef50_UPI00067E62DF	UniRef50_UPI00067DD719	UniRef50_UPI00067C35BB	UniRef50_UPI00067C1E4C	UniRef50_UPI00067D165B	UniRef50_UPI0006EB2022	UniRef50_A0A0L7LF31	UniRef50_UPI000E6D6D9A	UniRef50_UPI000E6D72F3	UniRef50_A0A2A4IYL5	UniRef50_A0A2A4JR45	UniRef50_UPI000EF75D86	UniRef50_UPI001038C96A	UniRef50_UPI000CE5C883	UniRef50_UPI000675D88B	UniRef50_UPI000CE58599	UniRef50_UPI000CE5CFC2	UniRef50_UPI000CE5A892
OG0000006	UniRef50_A0A068FJB7	UniRef50_H9ITS9	UniRef50_A0A194QKX4	UniRef50_A0A437B7Z1	UniRef50_A0A0N1IQ27	UniRef50_A0A194PTU7	UniRef50_A0A4C1ZQ67	UniRef50_A0A1L8D6G7	UniRef50_UPI000CE58F32	UniRef50_A0A2W1BMW7	UniRef50_A1ZAI5	UniRef50_UPI000E77A9C2	UniRef50_W5QMH3	UniRef50_UPI000679E0D8	UniRef50_A0A194QMY3	UniRef50_A0A2W1BG01	UniRef50_UPI00067BE05B	UniRef50_UPI000E6D6F2B	UniRef50_UPI00067D6837	UniRef50_UPI00067DD397	UniRef50_UPI00067DCA30	UniRef50_H9JNP1	UniRef50_A0A1V0M889	UniRef50_UPI000EF765CA	UniRef50_A0A2H1VVB2	UniRef50_D2SNU9	UniRef50_UPI00064098D1	UniRef50_A0A2A4JQ58	UniRef50_A0A068FRD8	UniRef50_A0A2H1VZY4	UniRef50_A0A2H1VLB8	UniRef50_A0A2A4K1Q6	UniRef50_A0A1V0M884	UniRef50_UPI000640972E	UniRef50_W5QM70	UniRef50_A0A194PTV2	UniRef50_H9JNR0	UniRef50_D7F164	UniRef50_A0A2A4K2M9	UniRef50_A0A0F6NRY4	UniRef50_A0A2W1BBI7	UniRef50_A0A068FMK2	UniRef50_A0A0F6NS76	UniRef50_I4DLC1	UniRef50_A0A076FSY3	UniRef50_I4DIU7	UniRef50_A0A0F6NS79	UniRef50_Q7YTA9	UniRef50_H9JLQ5
OG0000007	UniRef50_A0A4C1ULL6	UniRef50_A0A4C1WPQ8	UniRef50_A0A4C1Y0F6	UniRef50_D7F159	UniRef50_A0A3S2KZJ4	UniRef50_A0A4C1ZDY8	UniRef50_UPI000675F678	UniRef50_A0A2W1BMB6	UniRef50_A0A2W1BHU6	UniRef50_D7F164	UniRef50_A0A437B0R4	UniRef50_UPI00067AFD03	UniRef50_UPI00067C5379	UniRef50_UPI00067B77E0	UniRef50_UPI00067A7E46	UniRef50_D7F178	UniRef50_A4KWF4	UniRef50_S4NRD2	UniRef50_UPI000EF8152C	UniRef50_A0A4C1Y001	UniRef50_D7F179	UniRef50_UPI00067CC97C	UniRef50_A0A2W1B5F8	UniRef50_UPI000CE5A750	UniRef50_UPI0010FD9F55	UniRef50_A0A3S2N805	UniRef50_A0A437AW45	UniRef50_A0A437BHD1	UniRef50_UPI000640AFBD	UniRef50_UPI000675D367	UniRef50_UPI000CE5A3E4	UniRef50_S4PT60	UniRef50_A0A437BWC7	UniRef50_S4P4M8	UniRef50_UPI000B3B0304	UniRef50_UPI000CE5AFE3	UniRef50_UPI000CE582FC	UniRef50_UPI000E7771BA	UniRef50_A0A4C1U6M9	UniRef50_UPI00034F5152	UniRef50_UPI000640A690	UniRef50_UPI000C13F64B	UniRef50_UPI000B36BF25	UniRef50_A0A2W1BWQ0	UniRef50_A0A4C1WQF0	UniRef50_A0A4C1ZV97	UniRef50_D7F176	UniRef50_UPI00101B771F	UniRef50_UPI000B3A9930
OG0000008	UniRef50_A0A4C1VWZ5	UniRef50_A0A2H1W173	UniRef50_A0A2A4K202	UniRef50_A0A2A4JFX7	UniRef50_A0A2A4JSJ6	UniRef50_A0A2W1BWV2	UniRef50_UPI000E6D990C	UniRef50_UPI000CE5BCA1	UniRef50_A0A4C1VYW2	UniRef50_A0A2W1BAG4	UniRef50_H9JWV8	UniRef50_A0A3S2LDG1	UniRef50_A0A0M4MQT7	UniRef50_A0A1E1WV21	UniRef50_UPI00101BC6A0	UniRef50_H9JG67	UniRef50_UPI00067C94AE	UniRef50_H9JCY0	UniRef50_A0A4C1VRR5	UniRef50_A0A3S2L6H3	UniRef50_A0A0L7LI04	UniRef50_A0A0N1IFV7	UniRef50_UPI000CE58FD0	UniRef50_UPI000CE57E4C	UniRef50_UPI000CE5C947	UniRef50_UPI000C142B0C	UniRef50_UPI000EF81504	UniRef50_UPI000B373B90	UniRef50_A0A2A4JSK1	UniRef50_UPI000C142FFD	UniRef50_UPI000B382E59	UniRef50_UPI000B3A16DC	UniRef50_C9W8I4	UniRef50_UPI000EF83797	UniRef50_UPI000EF7C493	UniRef50_UPI00101D1A58	UniRef50_UPI00101D1675	UniRef50_H9JY09	UniRef50_H9JG66	UniRef50_H9JG68	UniRef50_UPI0006784D1D	UniRef50_UPI000B92AFFF	UniRef50_A0A182GL02	UniRef50_A0A194QK37	UniRef50_A0A3S2NRK5	UniRef50_A0A212ERX9	UniRef50_A0A212ES10	UniRef50_A0A212EWE7	UniRef50_A0A2A4JFE4
OG0000009	UniRef50_UPI0006EAFE45	UniRef50_I4DII7	UniRef50_Q297M5	UniRef50_H9JG62	UniRef50_H9JHN5	UniRef50_H9JH92	UniRef50_A0A212F231	UniRef50_UPI000E6D6518	UniRef50_A0A212EP45	UniRef50_H9JUQ8	UniRef50_A0A437BUJ7	UniRef50_UPI00067AE384	UniRef50_A0A194PXT8	UniRef50_A0A0L7KQD7	UniRef50_H9JEZ9	UniRef50_A0A0L7KZ86	UniRef50_A0A0L7KSS2	UniRef50_H9JUK7	UniRef50_A0A2H1VAH5	UniRef50_A0A212FHB0	UniRef50_UPI000B3C49B3	UniRef50_UPI00103E3A96	UniRef50_A0A212F0Y2	UniRef50_A0A2A4K9Z5	UniRef50_A0A2H1VHE2	UniRef50_A0A2A4K610	UniRef50_A0A2A4JIM8	UniRef50_H9JLW0	UniRef50_H9JUH9	UniRef50_H9JUI0	UniRef50_A0A2A4J0E8	UniRef50_A0A212F0Z9	UniRef50_A0A212F109	UniRef50_A0A212F0Y3	UniRef50_A0A194QTH4	UniRef50_A0A212F276	UniRef50_A0A212EP29	UniRef50_A0A2W1BSW8	UniRef50_A0A2A4JXL2	UniRef50_A0A2A4IYY0	UniRef50_D2SNX7	UniRef50_A0A0N0PCB2	UniRef50_UPI000B9294A7	UniRef50_A0A444V1L4	UniRef50_A0A194PZN2	UniRef50_UPI000B925D7B	UniRef50_UPI000B926D27	UniRef50_A0A194QP72	UniRef50_A0A1Q3G5G6
OG0000010	UniRef50_UPI000B3CDF29	UniRef50_UPI0010386B47	UniRef50_A0A4C1UY33	UniRef50_A0A212EXT1	UniRef50_A0A2H1WYB9	UniRef50_A0A2H1VN81	UniRef50_A0A2H1X3L7	UniRef50_A0A212EXP6	UniRef50_A0A0L7LEW6	UniRef50_A0A212EXP0	UniRef50_A0A4C1UZR5	UniRef50_A0A212FGW5	UniRef50_A0A2W1BUW6	UniRef50_UPI000767B227	UniRef50_A0A2W1BH36	UniRef50_A0A194Q348	UniRef50_UPI000640B27E	UniRef50_A0A2H1V0M4	UniRef50_UPI00103F7C20	UniRef50_A0A0L7LG59	UniRef50_A0A2H1W2B3	UniRef50_A0A212FGY4	UniRef50_UPI0005D09267	UniRef50_A0A0L7LA63	UniRef50_A0A212FGY2	UniRef50_A0A0N1IFP5	UniRef50_D7F164	UniRef50_A0A4C1UYX2	UniRef50_A0A0L7KZS5	UniRef50_A0A212EXP5	UniRef50_A0A2H1VPW3	UniRef50_A0A2H1VGL7	UniRef50_A0A0N1I724	UniRef50_UPI0005D09F7D	UniRef50_A0A0N0PC91	UniRef50_A0A2W1BWF7	UniRef50_A0A2H1V1N9	UniRef50_A0A4C1UYZ0	UniRef50_A0A2H1VJN4	UniRef50_A0A2H1VKS0	UniRef50_A0A2H1V1W8	UniRef50_A0A2W1BYX6	UniRef50_A0A2H1VJM6	UniRef50_A0A2H1V080	UniRef50_A0A2H1VZV4	UniRef50_A0A2A4IZZ3	UniRef50_A0A2H1W5U7	UniRef50_A0A4C1UY49	UniRef50_A0A2H1WYC8
OG0000011	UniRef50_A0A2H1X2L6	UniRef50_A0A2H1VBS0	UniRef50_A0A2W1BSQ8	UniRef50_A0A3S2LP83	UniRef50_A0A4C1UBN9	UniRef50_A0A2A4J3I2	UniRef50_A0A2H1VS81	UniRef50_A0A2A4IW46	UniRef50_A0A2H1WYU7	UniRef50_UPI000C13F7F2	UniRef50_A0A2H1WHP3	UniRef50_A0A2H1VKD2	UniRef50_A0A2H1W2L7	UniRef50_A0A2H1V5S1	UniRef50_A0A2H1VTY4	UniRef50_A0A2H1W494	UniRef50_A0A2H1VJE1	UniRef50_A0A2H1V2C7	UniRef50_A0A2H1VEH9	UniRef50_A0A2H1VBF6	UniRef50_A0A2H1WLG3	UniRef50_A0A2H1W4W6	UniRef50_A0A2H1W603	UniRef50_A0A2H1VM73	UniRef50_A0A2H1W2R5	UniRef50_A0A2H1W2B5	UniRef50_A0A2H1VX65	UniRef50_A0A2H1VR07	UniRef50_A0A2H1WTZ7	UniRef50_A0A2H1VEJ1	UniRef50_A0A2H1WJB0	UniRef50_A0A2H1WYB0	UniRef50_A0A2H1WXC3	UniRef50_A0A2H1WCX4	UniRef50_A0A2H1V493	UniRef50_A0A2H1W925	UniRef50_A0A2H1VMR7	UniRef50_A0A2H1W4F1	UniRef50_A0A2H1VV90	UniRef50_A0A2H1V9F5	UniRef50_A0A2H1WG62	UniRef50_A0A2H1WVN3	UniRef50_A0A2H1VTQ8	UniRef50_A0A2H1VEP7	UniRef50_A0A2H1VEM9	UniRef50_A0A2H1VKB1	UniRef50_A0A2H1WGH4	UniRef50_A0A2H1V685	UniRef50_A0A2H1WFT3
OG0000012	UniRef50_J9JL72	UniRef50_A0A212EZZ6	UniRef50_A0A4C1YVE4	UniRef50_A0A0N0PET3	UniRef50_UPI00067CF0BB	UniRef50_A0A2H1VWV1	UniRef50_A0A3S2P4Q6	UniRef50_UPI000EF81A17	UniRef50_UPI000B376C85	UniRef50_A0A3S2N2Y6	UniRef50_S4PF13	UniRef50_S4NNW9	UniRef50_A0A437ASY4	UniRef50_UPI00067DFD6A	UniRef50_UPI00067B556B	UniRef50_A0A437AT18	UniRef50_A0A437ATQ3	UniRef50_UPI00067AE3FC	UniRef50_UPI00067DEA2B	UniRef50_UPI00067C8739	UniRef50_UPI00067B58FF	UniRef50_UPI000EF7C8CF	UniRef50_J9K6T3	UniRef50_A0A437B2B3	UniRef50_A0A2H1WS48	UniRef50_UPI00067CBCEA	UniRef50_UPI00067CA88A	UniRef50_J9K295	UniRef50_UPI000E77B856	UniRef50_J9LS72	UniRef50_UPI00067DC254	UniRef50_UPI00067AB698	UniRef50_A0A1E1VYI0	UniRef50_J9LJB2	UniRef50_UPI000CE580C8	UniRef50_S4NXQ1	UniRef50_S4PFX5	UniRef50_A0A2W1B414	UniRef50_UPI001037ADD9	UniRef50_A0A3S2P049	UniRef50_A0A3S2N7G7	UniRef50_A0A1B6H8T0	UniRef50_UPI000C208244	UniRef50_A0A437ATP6	UniRef50_S4PSL6	UniRef50_UPI000763A75C	UniRef50_J9LNZ4	UniRef50_A0A2A4K981	UniRef50_UPI00101D62CC
OG0000013	UniRef50_UPI00101B5EA7	UniRef50_A0A191T2J5	UniRef50_UPI000C1402ED	UniRef50_A0A2H1VU94	UniRef50_A0A2H1VUS4	UniRef50_UPI000CE5CA88	UniRef50_H9JWE7	UniRef50_UPI00067E59C6	UniRef50_A0A481XUC5	UniRef50_A0A2H1V8V2	UniRef50_UPI00067D3407	UniRef50_UPI000EF9396F	UniRef50_A0A2W1BBH1	UniRef50_A0A0N1PG92	UniRef50_UPI000CE58095	UniRef50_G9LPS5	UniRef50_UPI000CE5BB1B	UniRef50_UPI000CE5807E	UniRef50_A0A2H1V761	UniRef50_H9JWE5	UniRef50_G9LPT4	UniRef50_H9JWC2	UniRef50_H9JWC0	UniRef50_G9LPT6	UniRef50_UPI000E779FF5	UniRef50_UPI000CE584C2	UniRef50_A0A212F6X6	UniRef50_A0A2H1W0F9	UniRef50_A0A2W1BEA5	UniRef50_UPI000CE5AA8E	UniRef50_A0A0N0PEV0	UniRef50_A0A3S2NMN0	UniRef50_A0A0N1ID60	UniRef50_A0A191T1N0	UniRef50_L5MBH0	UniRef50_A0A481XTW2	UniRef50_A0A437B0M5	UniRef50_A0A3S2NVG0	UniRef50_A0A212FKM1	UniRef50_A0A212FKM7	UniRef50_A0A212F2V3	UniRef50_A0A212FLF2	UniRef50_A0A212F6V8	UniRef50_A0A212EXV6	UniRef50_A0A212EXV5	UniRef50_UPI000CE59AB8	UniRef50_UPI0006EB2295	UniRef50_D2JLK8	UniRef50_S4PCR1
OG0000014	UniRef50_A0A2H1X3Q4	UniRef50_A0A4C1XEJ0	UniRef50_A0A4C1XYN8	UniRef50_A0A4C1VQE6	UniRef50_UPI000DF6DA56	UniRef50_A0A4C1V5C0	UniRef50_A0A4C1V771	UniRef50_A0A0N1ICY1	UniRef50_B3Y003	UniRef50_A0A4C1VDV2	UniRef50_UPI00067DCB4B	UniRef50_A0A4C1W9H5	UniRef50_A0A2A4JRI1	UniRef50_A0A2A4J959	UniRef50_A0A2A4JVQ0	UniRef50_UPI000C141238	UniRef50_A0A4C1WAD1	UniRef50_A0A1Y1LCN3	UniRef50_H9JFZ4	UniRef50_A0A1Y1N932	UniRef50_UPI000EF96833	UniRef50_A0A194RU38	UniRef50_A0A087SVE4	UniRef50_A0A4C1X934	UniRef50_A0A212FPG2	UniRef50_A0A4C1ZIU7	UniRef50_A0A4C1ZD34	UniRef50_A0A2A4K3A2	UniRef50_A0A4C1YVN8	UniRef50_A0A4C1VSR5	UniRef50_A0A4C2A9G9	UniRef50_A0A4C1VH67	UniRef50_UPI0005D0E316	UniRef50_A0A4C1XTU3	UniRef50_A0A139WFV5	UniRef50_A0A1E1WHM3	UniRef50_O96968	UniRef50_A0A4C1TKF6	UniRef50_UPI000E6E4C8B	UniRef50_A0A2H1WMQ1	UniRef50_A0A2A4JBE6	UniRef50_A0A4C1W6U4	UniRef50_A0A0L7L039	UniRef50_A0A437BB51	UniRef50_H9JJQ6	UniRef50_A0A1Y1N6B6	UniRef50_A0A4C1XL95	UniRef50_A0A0J7K6Q6	UniRef50_A0A3S2N4D5
OG0000015	UniRef50_A0A182N3S8	UniRef50_A0A4C1ZE99	UniRef50_A0A2A4JDC7	UniRef50_A0A2A4IW06	UniRef50_H9JTG9	UniRef50_UPI000B92AB22	UniRef50_H9JJU9	UniRef50_I4DK12	UniRef50_A0A2A4IYA3	UniRef50_A0A194RJ39	UniRef50_J3JX35	UniRef50_A0A2W1BC51	UniRef50_UPI00067DA7C2	UniRef50_H9JJU8	UniRef50_A0A0N1PFE5	UniRef50_UPI00067D53F8	UniRef50_UPI00067BC635	UniRef50_A0A4C1ULY2	UniRef50_A0A3S2NPS1	UniRef50_UPI000EF90F35	UniRef50_UPI00067A8610	UniRef50_A0A291P0Z5	UniRef50_A0A1L8D6L9	UniRef50_A0A2W1BGS7	UniRef50_UPI000CE5C544	UniRef50_UPI000CE58FD5	UniRef50_UPI000CE59401	UniRef50_UPI000CE599CB	UniRef50_UPI000CE5BF28	UniRef50_UPI000E77C3E0	UniRef50_U4TYJ0	UniRef50_A0A3S2LEX1	UniRef50_A0A076FX65	UniRef50_A0A2A4JPZ0	UniRef50_A0A2H1WKV4	UniRef50_A0A2A4IYP7	UniRef50_A0A154PH40	UniRef50_A0A076FRL3	UniRef50_A0A437AU93	UniRef50_A0A2A4IWY6	UniRef50_A0A0F6Q1E8	UniRef50_A0A076FRK5	UniRef50_U5KBY5	UniRef50_A0A2A4JHP9	UniRef50_H9JJV0	UniRef50_H9IVT6	UniRef50_H9IVR7	UniRef50_H9JRI9	UniRef50_UPI000EF8BB40
OG0000016
OG0000017	UniRef50_A0A2H1WXD6	UniRef50_A0A0N1I9F1	UniRef50_A0A482X3E2	UniRef50_UPI000E6D635A	UniRef50_I4DIL1	UniRef50_C0H6L2	UniRef50_A0A4U7B999	UniRef50_C0H6N5	UniRef50_UPI000E6D6946	UniRef50_A0A437B667	UniRef50_A0A0L7L4J5	UniRef50_A0A437B580	UniRef50_A0A194R0Z2	UniRef50_A0A212FBD0	UniRef50_A0A437B5N9	UniRef50_UPI000E6D7158	UniRef50_A0A194Q164	UniRef50_UPI00067D5A7F	UniRef50_UPI00067B90F5	UniRef50_UPI00067CCC60	UniRef50_A0A194R690	UniRef50_A0A1E1VZ35	UniRef50_UPI00067E30E0	UniRef50_H9JRQ3	UniRef50_P13229	UniRef50_O02387	UniRef50_C0H6M5	UniRef50_C0H6M9	UniRef50_I4DLW7	UniRef50_A0A0L7LEM5	UniRef50_C0H6N4	UniRef50_C0H6N6	UniRef50_A0A2H1VDB6	UniRef50_A0A212F0I8	UniRef50_Q9BPR1	UniRef50_A0A212F0M0	UniRef50_A0A212FBF8	UniRef50_UPI000CE59E62	UniRef50_UPI000E77F1C0	UniRef50_UPI000CE59F48	UniRef50_A0A2H1W4F5	UniRef50_UPI000EF7B50A	UniRef50_A0A4U7BDV8	UniRef50_A0A4V6DVG5	UniRef50_A0A2H1VDH2	UniRef50_A0A2H1W9D6	UniRef50_H9J6Y6	UniRef50_C0H6L1	UniRef50_C0H6P5
OG0000018	UniRef50_A0A194R1L3	UniRef50_A0A3S2PH68	UniRef50_UPI00067AF471	UniRef50_A0A1E1WE67	UniRef50_UPI000E6D8A92	UniRef50_UPI000C140591	UniRef50_A0A4C1XXX1	UniRef50_S4NS07	UniRef50_A0A1E1WJH2	UniRef50_UPI00103B6A24	UniRef50_UPI00103DD601	UniRef50_UPI000CE5A0C7	UniRef50_UPI00067B81DF	UniRef50_UPI00067D20D2	UniRef50_UPI00067A9BA8	UniRef50_UPI00067C01F3	UniRef50_UPI00067AE3A4	UniRef50_UPI00067AE6B6	UniRef50_UPI00067D4C42	UniRef50_UPI000C142838	UniRef50_UPI00067AA270	UniRef50_A0A139WPG4	UniRef50_A0A224XHC7	UniRef50_UPI000E77D2A3	UniRef50_A0A4C1UVM3	UniRef50_A0A1Y1NDK0	UniRef50_UPI0003503516	UniRef50_UPI00101C7957	UniRef50_Q24310	UniRef50_Q65353	UniRef50_D7GXP0	UniRef50_UPI0006EAEB0D	UniRef50_A0A2A4JAD9	UniRef50_A0A3Q0JL77	UniRef50_A0A4C1U8I3	UniRef50_A0A2A4K0J9	UniRef50_UPI000EF8104D	UniRef50_UPI0010FCF5FD	UniRef50_A0A3S2P2W2	UniRef50_A0A1B6KW08	UniRef50_A0A2W1BNX6	UniRef50_A0A1E1W461	UniRef50_A0A2A4J7U9	UniRef50_A0A1Y1NB67	UniRef50_UPI000CE59158	UniRef50_UPI0006EAFBCF	UniRef50_UPI000EF84C22	UniRef50_A0A1Y1MJD1	UniRef50_A0A1Y1KT95
OG0000019	UniRef50_A0A2W1B638	UniRef50_UPI000CE5A058	UniRef50_UPI0005D08925	UniRef50_A0A2A4J0P1	UniRef50_A0A2H1W136	UniRef50_UPI0005D0D253	UniRef50_UPI00067D3DA4	UniRef50_UPI00067DF159	UniRef50_UPI00067B7D8D	UniRef50_UPI00067D0B00	UniRef50_UPI00067E4DDB	UniRef50_UPI00067CDE7F	UniRef50_A0A0L7LRK8	UniRef50_A0A2A4ISJ1	UniRef50_UPI000CE5C08F	UniRef50_UPI000E77684D	UniRef50_UPI000CE59ED9	UniRef50_UPI000E6D7F1E	UniRef50_UPI000CE59CE9	UniRef50_A0A2A4JF70	UniRef50_UPI000EF7741C	UniRef50_A0A2W1AYL0	UniRef50_UPI00101DACFA	UniRef50_UPI000B3CE999	UniRef50_UPI00101D17CB	UniRef50_UPI000B3C5E29	UniRef50_H9JWS9	UniRef50_A0A3S2N3S1	UniRef50_A0A3S2LRY0	UniRef50_A0A437B2M3	UniRef50_A0A437BDH8	UniRef50_A0A2W1BHY6	UniRef50_A0A2W1BMZ4	UniRef50_A0A2W1C1G2	UniRef50_A0A2A4K0M9	UniRef50_UPI000EF7889D	UniRef50_A0A0L7KWV6	UniRef50_UPI0005D0517E	UniRef50_UPI000E779154	UniRef50_UPI00103DC939	UniRef50_UPI000B92796D	UniRef50_A0A0L7KPM5	UniRef50_S4PY07	UniRef50_UPI000DF67979	UniRef50_UPI0005D05234	UniRef50_S4P304	UniRef50_S4PV27	UniRef50_UPI000EF8BAA0	UniRef50_A0A0L7KL53
OG0000020	UniRef50_A0A0L7LH13	UniRef50_UPI000E6DA2F1	UniRef50_A0A2W1BNE4	UniRef50_UPI000C142BC8	UniRef50_A0A2W1BKT1	UniRef50_A0A2W1BHF4	UniRef50_UPI000CE5CE85	UniRef50_A0A2H1VC59	UniRef50_A0A2H1W809	UniRef50_UPI00067DD9E1	UniRef50_A0A2W1BGM1	UniRef50_A0A2A4K8A5	UniRef50_A0A2A4JB85	UniRef50_UPI00067DB12B	UniRef50_UPI00067AAE57	UniRef50_UPI00067AEAE4	UniRef50_UPI00067D4FFD	UniRef50_UPI00067E0F3E	UniRef50_G3E4N4	UniRef50_UPI0005D0B51A	UniRef50_UPI0006EB2452	UniRef50_A0A3S2P4S8	UniRef50_UPI0006EB1F3D	UniRef50_UPI00103FC6EA	UniRef50_A0A3S2NU52	UniRef50_UPI000B3A9D81	UniRef50_UPI00103B30CE	UniRef50_UPI000DF71051	UniRef50_A0A1B6KI85	UniRef50_UPI000EF762A1	UniRef50_A0A1E1WSK6	UniRef50_UPI000C143C1D	UniRef50_A0A0L7LQ84	UniRef50_A0A482VJS6	UniRef50_UPI000CE584DE	UniRef50_UPI000E6D5C8C	UniRef50_UPI000C13FFFF	UniRef50_UPI000B92C104	UniRef50_A0A0L7K4U4	UniRef50_UPI000C141E2C	UniRef50_A0A2H1VRE3	UniRef50_A0A2A4JV67	UniRef50_UPI000C1402CC	UniRef50_A0A2H1W988	UniRef50_A0A2W1BT79	UniRef50_A0A2H1WC87	UniRef50_UPI00067866F5	UniRef50_A0A437ARL8	UniRef50_A0A0L7LMG7
OG0000021	UniRef50_A0A2W1BGT2	UniRef50_UPI000CE5C1EA	UniRef50_UPI000CE59987	UniRef50_A0A212FN16	UniRef50_UPI000EF8F461	UniRef50_A0A3S2L7M8	UniRef50_A0A0N1PJ71	UniRef50_A0A2H4RMP8	UniRef50_UPI000EF83753	UniRef50_A0A2W1BGS3	UniRef50_UPI000B92C6B4	UniRef50_UPI000CE59192	UniRef50_UPI000B3D203A	UniRef50_A0A2W1BGX0	UniRef50_UPI00067DF82E	UniRef50_UPI00067CD39A	UniRef50_A0A0S2Z358	UniRef50_UPI000EF93FC7	UniRef50_A0A2A4J4G2	UniRef50_A0A194PZV7	UniRef50_A0A0S2Z354	UniRef50_UPI000CE57D53	UniRef50_UPI000CE5C8C0	UniRef50_UPI000CE5B925	UniRef50_A0A194Q621	UniRef50_UPI000CE5A95D	UniRef50_A0A0L7L153	UniRef50_H9JTM3	UniRef50_A0A2A4IUI0	UniRef50_A0A2W1BML1	UniRef50_A0A2W1BD81	UniRef50_A0A0L7L3P9	UniRef50_A0A2H1VM17	UniRef50_A0A3B0ENL0	UniRef50_A0A2W1BJA3	UniRef50_UPI000C140A76	UniRef50_H9JKR6	UniRef50_H9JKR5	UniRef50_H9JTM2	UniRef50_H9JTM4	UniRef50_UPI00034F757B	UniRef50_UPI00034FC416	UniRef50_A0A2H4RMS7	UniRef50_UPI000E7763A8	UniRef50_A0A212FN55	UniRef50_UPI000E6D92FD	UniRef50_A0A0L7KPW0	UniRef50_UPI0006EB139B	UniRef50_UPI000C13FB39
OG0000022	UniRef50_UPI000CE5C2D5	UniRef50_UPI00067CCE3D	UniRef50_A0A4C1ZQG4	UniRef50_A0A212EPQ4	UniRef50_A0A4C1ULX3	UniRef50_A0A4C1ZM07	UniRef50_A0A212FPV4	UniRef50_UPI000CE58CEE	UniRef50_A0A2H1VLB4	UniRef50_UPI000E77EFE5	UniRef50_S4UKH5	UniRef50_UPI00067C9C38	UniRef50_A0A0L7K1U9	UniRef50_UPI000C1413FF	UniRef50_UPI000C141A19	UniRef50_UPI000EF76A67	UniRef50_UPI00067B9FA0	UniRef50_UPI000EF795D7	UniRef50_UPI00067AA2D5	UniRef50_A0A482X7Y2	UniRef50_H9JXX7	UniRef50_UPI00067D6927	UniRef50_A0A4C1UX36	UniRef50_M4B148	UniRef50_UPI000E775D09	UniRef50_A0A4C1XJQ8	UniRef50_UPI000EF7EEC2	UniRef50_H9JGZ6	UniRef50_UPI000C142CBD	UniRef50_A0A212EM70	UniRef50_A0A2H1W609	UniRef50_A0A4C1W252	UniRef50_A0A4C1YH06	UniRef50_A0A2A4K6U4	UniRef50_A0A1A9VFM5	UniRef50_A0A4C1TA41	UniRef50_G3MF68	UniRef50_UPI000DC13743	UniRef50_A0A4C1XA26	UniRef50_UPI000CE5C8BC	UniRef50_UPI000CE5CDA5	UniRef50_UPI000CE58E3F	UniRef50_UPI000C209B5F	UniRef50_UPI000C140915	UniRef50_A0A3S2NPD3	UniRef50_UPI000E6D887A	UniRef50_UPI000E6D5B9D	UniRef50_UPI000C140E2C	UniRef50_UPI000B937BAA
OG0000023	UniRef50_UPI000E7775E3	UniRef50_S4PUB6	UniRef50_A0A212F8E8	UniRef50_UPI000B92BC0B	UniRef50_UPI000B928156	UniRef50_UPI00067CC338	UniRef50_UPI00067CE80B	UniRef50_UPI00067E4BB6	UniRef50_UPI00067DA521	UniRef50_UPI00067D4A47	UniRef50_A0A0K2S2Q6	UniRef50_P02848	UniRef50_A0A0K2S3R0	UniRef50_A0A194PST0	UniRef50_A0A2W1BGE3	UniRef50_P08830	UniRef50_Q17217	UniRef50_UPI000CE5C2E8	UniRef50_S4NYM7	UniRef50_S4PRR9	UniRef50_UPI000CE5B18C	UniRef50_UPI000E7785B8	UniRef50_S4PC77	UniRef50_A0A2W1BMP6	UniRef50_A0A2H1W0C3	UniRef50_UPI000C143161	UniRef50_P43515	UniRef50_A0A2A4JRM8	UniRef50_A0A2W1BD33	UniRef50_A0A2W1BEU0	UniRef50_UPI000C143393	UniRef50_A0A2H1W0D1	UniRef50_A0A2W1BH48	UniRef50_UPI000C13FFF8	UniRef50_UPI000B3C8B19	UniRef50_A0A0K2S2W8	UniRef50_H9JJM0	UniRef50_H9JJL9	UniRef50_A0A0K2S2Y9	UniRef50_H9J8N5	UniRef50_S4P3S6	UniRef50_A0A194QZC5	UniRef50_A0A3S2NAB4	UniRef50_A0A3S2TET3	UniRef50_A0A3S2LQL3	UniRef50_A0A212EY37	UniRef50_A0A212EY31	UniRef50_A0A212FM27	UniRef50_A0A212FM16
OG0000024	UniRef50_A0A2W1BMQ8	UniRef50_UPI000CE5BDBB	UniRef50_UPI000B3C9366	UniRef50_UPI00067925B3	UniRef50_UPI00067DE076	UniRef50_UPI000E6D9CF5	UniRef50_UPI000E6D8EE8	UniRef50_A0A2W1B333	UniRef50_A0A2H1VM71	UniRef50_A0A2W1C3J5	UniRef50_UPI000DC6A0A8	UniRef50_UPI00103D3BF9	UniRef50_UPI0006797B15	UniRef50_A0A194R5D3	UniRef50_UPI0010FAF4B2	UniRef50_UPI000C13F458	UniRef50_UPI00101BA10C	UniRef50_Q5KTM7	UniRef50_UPI0006794251	UniRef50_O01419	UniRef50_UPI000E6D953B	UniRef50_UPI000EF8FE92	UniRef50_A0A2W1BDU5	UniRef50_UPI0009957512	UniRef50_UPI0010FDAB5D	UniRef50_UPI000E6D7C2D	UniRef50_UPI000EF810FC	UniRef50_UPI000679C460	UniRef50_UPI000B3D0CD9	UniRef50_UPI000EF76760	UniRef50_A0A0J7N7H9	UniRef50_UPI000E6D7773	UniRef50_Q8MY25	UniRef50_UPI0006EB2051	UniRef50_UPI00067A7E46	UniRef50_E2AA34	UniRef50_UPI000E7765F8	UniRef50_UPI000EF817E0	UniRef50_A0A3S2N998	UniRef50_UPI0006EAE160	UniRef50_UPI000678AC85	UniRef50_Q0MWW2	UniRef50_A0A437BTM1	UniRef50_UPI000E6D9BB2	UniRef50_UPI000CE5BE43	UniRef50_A0A437AR59	UniRef50_A0A0J7NAB3	UniRef50_A0A4Q0MIQ8	UniRef50_UPI000CE5D23D
OG0000025	UniRef50_UPI000CE5A93A	UniRef50_UPI000C143654	UniRef50_A0A2W1CP14	UniRef50_UPI00067E516C	UniRef50_UPI00067D72AD	UniRef50_UPI00067CF4C7	UniRef50_UPI00067DC610	UniRef50_UPI00067C06B0	UniRef50_A0A2A4J4S6	UniRef50_A0A0L7K207	UniRef50_UPI000CE5BE92	UniRef50_UPI000EF82E86	UniRef50_A0A2H1WSL2	UniRef50_A0A2W1BNC7	UniRef50_A0A2W1BWA1	UniRef50_A0A0L7K362	UniRef50_UPI0010393A8A	UniRef50_A0A2A4K499	UniRef50_A0A1S3L4E0	UniRef50_A0A2H1X0S8	UniRef50_A0A0N0PD70	UniRef50_A0A2W1BBT6	UniRef50_UPI000EF8039E	UniRef50_A0A0L7K479	UniRef50_UPI000C13F1C1	UniRef50_A0A2A4JVX2	UniRef50_A0A2W1BKA6	UniRef50_UPI000C13F3C1	UniRef50_A0A2H1VTG3	UniRef50_A0A2W1BF69	UniRef50_A0A437AT64	UniRef50_H9IW87	UniRef50_A0A2W1BLZ1	UniRef50_A0A194QAT0	UniRef50_A0A2H1X368	UniRef50_A0A2H1VK72	UniRef50_A0A0L7L6C1	UniRef50_A0A0L7L051	UniRef50_A0A437AV17	UniRef50_UPI000E775116	UniRef50_A0A2H1VQG1	UniRef50_A0A2A4JTK8	UniRef50_UPI0005D0B72E	UniRef50_A0A2H1VRY2	UniRef50_A0A2W1BIE4	UniRef50_A0A0L7LFN0	UniRef50_A0A212ES50	UniRef50_A0A3S2NN95	UniRef50_A0A437B6H2
OG0000026	UniRef50_UPI000E6D8C82	UniRef50_A0A2W1BRL6	UniRef50_UPI000E775F73	UniRef50_A0A3S2NIQ2	UniRef50_A0A4C1WP99	UniRef50_A0A194QC06	UniRef50_UPI000CE589B7	UniRef50_UPI000B92A7BD	UniRef50_H9IWG7	UniRef50_A0A2W1BMH3	UniRef50_A0A0L7LPX0	UniRef50_A0A0L7KWH4	UniRef50_H9JI48	UniRef50_UPI000E6D9F58	UniRef50_A0A212F854	UniRef50_A0A194PSH8	UniRef50_A0A2W1BLR2	UniRef50_A0A2W1BPN7	UniRef50_A0A194QCD7	UniRef50_H9IWG9	UniRef50_H9IVN2	UniRef50_UPI0006767A3F	UniRef50_A0A4C1WRT1	UniRef50_S4PTC9	UniRef50_UPI000EF8C361	UniRef50_A0A437ARJ8	UniRef50_A0A212F830	UniRef50_A0A212F137	UniRef50_A0A212F2R8	UniRef50_A0A2W1BME8	UniRef50_A0A2W1BRI4	UniRef50_UPI000E6D6026	UniRef50_A0A212F2S2	UniRef50_A0A2A4K730	UniRef50_UPI000E77CA4C	UniRef50_UPI0006763B26	UniRef50_A0A0L7K4Y5	UniRef50_A0A4C1X9T4	UniRef50_A0A0L7LSA4	UniRef50_A0A0L7KVH9	UniRef50_H9JI50	UniRef50_UPI00067E0B5A	UniRef50_A0A194RE15	UniRef50_A0A4C1Z859	UniRef50_UPI0005D09A0B	UniRef50_A0A2H1V053	UniRef50_A0A2H1WZ24	UniRef50_A0A2H1WVY4	UniRef50_UPI000B38AEED
OG0000027	UniRef50_A0A2H1VNZ4	UniRef50_UPI000DBEE1CB	UniRef50_UPI000DBEE928	UniRef50_S4P9J6	UniRef50_UPI00101D369B	UniRef50_UPI000CE5B502	UniRef50_UPI00067DF88A	UniRef50_A0A2H1V5W0	UniRef50_UPI00067B8928	UniRef50_UPI000C140A48	UniRef50_UPI00101C0063	UniRef50_UPI00067BD324	UniRef50_UPI0006EAE7D4	UniRef50_UPI00067DC4F0	UniRef50_UPI00067AC05F	UniRef50_UPI00067D6F0A	UniRef50_UPI00067C3FFF	UniRef50_UPI00067CF2D6	UniRef50_UPI000EF84619	UniRef50_A0A437ASH1	UniRef50_A0A4C1W1R3	UniRef50_A0A4C1WAS0	UniRef50_UPI0007679DFC	UniRef50_A0A437BQE7	UniRef50_UPI00103A3644	UniRef50_A0A194RRT0	UniRef50_UPI000718C6EA	UniRef50_UPI00101D44EA	UniRef50_A0A2W1BEF3	UniRef50_A0A4C1XP26	UniRef50_UPI000CE5894F	UniRef50_UPI0006790A5F	UniRef50_UPI000CE59953	UniRef50_UPI000CE57DC8	UniRef50_UPI000CE59CFF	UniRef50_A0A3S2TTE3	UniRef50_A0A0L7LFF9	UniRef50_UPI000EF810D1	UniRef50_UPI000CE5A51E	UniRef50_UPI000CE59A24	UniRef50_S4P4X1	UniRef50_UPI001040B95F	UniRef50_A0A0L7K3X7	UniRef50_A0A0L7L984	UniRef50_A0A4C1T2Z5	UniRef50_A0A0L7KXQ3	UniRef50_A0A0K8TWT8	UniRef50_A0A2A4JR95	UniRef50_UPI00101B8203
OG0000028	UniRef50_UPI0005D09964	UniRef50_UPI000C13FD05	UniRef50_A0A0L7LUR8	UniRef50_UPI000CE5C563	UniRef50_UPI000CE5B065	UniRef50_UPI00103BCAB7	UniRef50_UPI001038640A	UniRef50_UPI0006EAD870	UniRef50_UPI00067E19AB	UniRef50_UPI00067C5DDF	UniRef50_UPI00067B2988	UniRef50_UPI00067E5154	UniRef50_UPI00067C315E	UniRef50_UPI00067B95E2	UniRef50_UPI00067CC5F6	UniRef50_UPI00067BAD44	UniRef50_UPI00067BC7ED	UniRef50_UPI00067B9978	UniRef50_A0A2W1C270	UniRef50_A0A2A4JDI4	UniRef50_UPI000E6D5F70	UniRef50_UPI000CE5A408	UniRef50_UPI0005D0A89E	UniRef50_UPI000EF7DCB1	UniRef50_A0A2H1WVR8	UniRef50_A0A0L7KR27	UniRef50_A0A2A4J0K9	UniRef50_A0A2A4JGT4	UniRef50_A0A2A4IZ17	UniRef50_A0A0L7KSF2	UniRef50_UPI000EF7732E	UniRef50_UPI00101C18A9	UniRef50_H9JC60	UniRef50_H9JHN2	UniRef50_UPI000E6D9D76	UniRef50_A0A3S2NNK6	UniRef50_A0A212EUF2	UniRef50_A0A212FDU7	UniRef50_A0A2W1BHR3	UniRef50_A0A2W1BNK2	UniRef50_UPI000B39E3E0	UniRef50_A0A2A4KAI6	UniRef50_A0A0L7KF13	UniRef50_A0A2A4IZJ0	UniRef50_A0A2A4J6Z0	UniRef50_A0A2A4J862	UniRef50_A0A2A4J8T1	UniRef50_A0A2W1B7P9	UniRef50_UPI0005D0A7E4
OG0000029	UniRef50_UPI000678AAE6	UniRef50_UPI0005D059AF	UniRef50_A0A0L7K3U4	UniRef50_UPI0006769B80	UniRef50_UPI000E6D6634	UniRef50_A0A0L7KYP3	UniRef50_A0A1E1W226	UniRef50_A0A0L7K4K8	UniRef50_UPI00067C617F	UniRef50_UPI00067B2DFD	UniRef50_UPI00067D18C6	UniRef50_UPI00067D7A23	UniRef50_UPI00067D85BF	UniRef50_UPI00103A216C	UniRef50_UPI00103E7C55	UniRef50_UPI000E6D7FD8	UniRef50_UPI00067D84B8	UniRef50_UPI00067B0B1B	UniRef50_UPI00067DA664	UniRef50_UPI00067CC146	UniRef50_UPI00067B6033	UniRef50_UPI00067D6C90	UniRef50_UPI00067C70D8	UniRef50_UPI00067AB5C6	UniRef50_UPI00067D8EED	UniRef50_UPI00067BD907	UniRef50_UPI00067DEC3C	UniRef50_UPI00103AE886	UniRef50_A0A0L7LVW8	UniRef50_UPI000EF811EA	UniRef50_UPI0005D055C0	UniRef50_A0A0L7LVF5	UniRef50_A0A0L7LU57	UniRef50_UPI0005D04DFD	UniRef50_UPI000C13F501	UniRef50_UPI000C140935	UniRef50_A0A2W1BXY9	UniRef50_A0A2A4J0J5	UniRef50_UPI000C140CB2	UniRef50_A0A2H1WNY2	UniRef50_UPI00103A4626	UniRef50_UPI0005D08F99	UniRef50_UPI000B3AC619	UniRef50_UPI000EF76608	UniRef50_A0A2H1WT27	UniRef50_UPI0005D04DDD	UniRef50_UPI000EF7EB5B	UniRef50_A0A2W1BS23	UniRef50_A0A2H1V8K6
OG0000030	UniRef50_A0A212FB26	UniRef50_A0A194PPX0	UniRef50_A0A2A4IZR8	UniRef50_A0A212EVC2	UniRef50_UPI000C142609	UniRef50_UPI00101C2E9C	UniRef50_UPI000DC14AE5	UniRef50_UPI00034F62DB	UniRef50_A0A1L8FUL7	UniRef50_A0A4C1X858	UniRef50_UPI000CE5AAC4	UniRef50_UPI000C14066C	UniRef50_UPI00067D33F7	UniRef50_UPI00067AE027	UniRef50_UPI00067B1C36	UniRef50_A0A437B7F2	UniRef50_UPI00067E566B	UniRef50_UPI000EF8A1EF	UniRef50_UPI00067CC2F8	UniRef50_A0A4C1XTN7	UniRef50_UPI00067BE617	UniRef50_A0A0L7L3E3	UniRef50_UPI00067B558D	UniRef50_A0A1E1WLC3	UniRef50_UPI00067C536E	UniRef50_UPI0005D089C6	UniRef50_UPI00067D89B7	UniRef50_A0A067RA73	UniRef50_A0A2W1BU06	UniRef50_UPI0006EAF328	UniRef50_UPI000CE59DEC	UniRef50_UPI000CE59CB2	UniRef50_UPI000CE5BEB4	UniRef50_UPI000CE5CEFB	UniRef50_UPI000CE59C3E	UniRef50_UPI000CE5A889	UniRef50_UPI000EF76ABE	UniRef50_UPI000CE5B90C	UniRef50_UPI000CE5849E	UniRef50_UPI000CE59BF2	UniRef50_A0A2W1BRZ0	UniRef50_UPI0006CECD9C	UniRef50_A0A0N1IJS2	UniRef50_A0A0L7LIW9	UniRef50_UPI000CE5BB80	UniRef50_A0A2H1WP32	UniRef50_A0A2H1VV20	UniRef50_A0A2A4JF93	UniRef50_UPI00103729A1
OG0000031	UniRef50_UPI00067BC7D4	UniRef50_A0A4C1YTU5	UniRef50_UPI000E6D6AE2	UniRef50_A0A2W1B5C9	UniRef50_T2M8A4	UniRef50_A0A3L8DPG3	UniRef50_UPI0006EAFE4D	UniRef50_H9JME3	UniRef50_A0A2A4IUA5	UniRef50_A0A194RH46	UniRef50_UPI00073DA699	UniRef50_UPI00067C04E6	UniRef50_A0A4C1XIJ8	UniRef50_UPI000C13F734	UniRef50_UPI0008523C32	UniRef50_H9J1I5	UniRef50_A0A2W1BH88	UniRef50_UPI00067D363B	UniRef50_A0A3L8DD48	UniRef50_UPI000E6D6407	UniRef50_A0A2A4J1E0	UniRef50_A0A2H1X459	UniRef50_UPI000E6D8D5A	UniRef50_A0A2A4J4D1	UniRef50_UPI00067DE7A0	UniRef50_UPI00067CA81C	UniRef50_A0A2A4JGA9	UniRef50_UPI000E6D621B	UniRef50_UPI00073D8F6E	UniRef50_UPI00067DAD43	UniRef50_UPI00067D9592	UniRef50_A0A212EU96	UniRef50_A0A4C1UY22	UniRef50_A0A2H1VTA0	UniRef50_A0A2H1VWF9	UniRef50_A0A2H1VA32	UniRef50_UPI000C208334	UniRef50_A0A4C1XWD7	UniRef50_UPI000C2541DA	UniRef50_A0A2A4J6W1	UniRef50_A0A1W4WFM5	UniRef50_UPI000C2531B9	UniRef50_A0A2A4JC02	UniRef50_UPI000C143956	UniRef50_UPI000CE5B81F	UniRef50_UPI000CE5C56B	UniRef50_UPI000CE5A7F7	UniRef50_UPI000EF862D4	UniRef50_UPI000CE5D0AB
OG0000032	UniRef50_A0A2H1VB99	UniRef50_A0A2H1VLU6	UniRef50_A0A2H1VII6	UniRef50_A0A2H1V5U9	UniRef50_A0A2H1WIG2	UniRef50_A0A2H1V9J2	UniRef50_A0A2H1WBE9	UniRef50_A0A2H1VYG9	UniRef50_A0A2H1V7X5	UniRef50_A0A2H1W0C6	UniRef50_A0A2H1VV43	UniRef50_A0A2H1V5M9	UniRef50_A0A2H1WP37	UniRef50_A0A2H1VZA0	UniRef50_A0A2H1W9S8	UniRef50_A0A2H1WHH1	UniRef50_A0A2H1WHT4	UniRef50_A0A2H1VM93	UniRef50_A0A2H1VG98	UniRef50_A0A2H1VKK1	UniRef50_A0A2H1V219	UniRef50_A0A2H1VFD3	UniRef50_A0A2H1WZK1	UniRef50_A0A2H1V2Q8	UniRef50_A0A2H1WL40	UniRef50_A0A2H1VWT9	UniRef50_A0A2H1VLJ0	UniRef50_A0A2H1VPR6	UniRef50_A0A2H1VX91	UniRef50_A0A2H1VR58	UniRef50_A0A2H1WM70	UniRef50_A0A2H1V5S1	UniRef50_A0A2H1VUZ3	UniRef50_A0A2H1W126	UniRef50_A0A2H1VCM8	UniRef50_A0A2H1WAE0	UniRef50_A0A2H1VFR3	UniRef50_A0A2H1VES0	UniRef50_A0A2H1VQU5	UniRef50_A0A2H1VIF3	UniRef50_A0A2H1W4W0	UniRef50_A0A2H1V8U6	UniRef50_A0A2H1V1M9	UniRef50_A0A2H1W4N6	UniRef50_A0A2H1VW14	UniRef50_A0A2H1VPL3	UniRef50_A0A2H1VC99	UniRef50_A0A2H1WCU7	UniRef50_A0A2H1V211
OG0000033	UniRef50_A0A0L7L5N8	UniRef50_UPI0006EB0871	UniRef50_UPI000EF86F05	UniRef50_D5KX84	UniRef50_UPI00067AD185	UniRef50_UPI00103AB584	UniRef50_UPI00067BFFC8	UniRef50_UPI00067AAAD9	UniRef50_H9JDF0	UniRef50_UPI00034F4713	UniRef50_A0A2H1V317	UniRef50_A0A2W1BVV3	UniRef50_UPI000CE5A8F9	UniRef50_A0A194PL79	UniRef50_UPI000EF7E520	UniRef50_A0A2H1WJ58	UniRef50_UPI000C142AB3	UniRef50_H9JLV3	UniRef50_UPI000640B644	UniRef50_H9JII7	UniRef50_H9JDE8	UniRef50_A0A0N1IJI1	UniRef50_UPI000B92CE2D	UniRef50_A0A194PGI6	UniRef50_A0A437B8P3	UniRef50_A0A3S2LMB0	UniRef50_A0A212EP12	UniRef50_A0A212EH98	UniRef50_A0A212EHA3	UniRef50_A0A2H1UZS7	UniRef50_A0A127KQ69	UniRef50_A0A1U9X1W0	UniRef50_D5G3D6	UniRef50_A0A194R908	UniRef50_A0A0K8TVA0	UniRef50_A0A0B4RXR9	UniRef50_A0A2A4IXR9	UniRef50_A0A2A4J3A2	UniRef50_A0A2A4J576	UniRef50_A0A2A4J4W2	UniRef50_UPI000E776D60	UniRef50_UPI000E6D795C	UniRef50_UPI00103CE2CC	UniRef50_A0A0L7L5S9	UniRef50_A0A0L7L658	UniRef50_A0A0L7LCP7	UniRef50_A0A0L7K4G8	UniRef50_A0A194RCV5	UniRef50_A0A1U9X1W1
OG0000034	UniRef50_A0A2H1W660	UniRef50_H9JL93	UniRef50_A0A212FD09	UniRef50_A0A0L7LSS8	UniRef50_UPI00067C64AC	UniRef50_UPI000B92CE19	UniRef50_A0A4C1VUH1	UniRef50_A0A194RKU4	UniRef50_A0A2H4WB58	UniRef50_D6RUU6	UniRef50_UPI00067CCF8D	UniRef50_UPI00067E4DDF	UniRef50_H9JL88	UniRef50_A0A4C1VSS5	UniRef50_UPI000CE5A012	UniRef50_UPI000EF8558C	UniRef50_UPI000CE58BF3	UniRef50_A0A2A4K0I8	UniRef50_A0A2A4J325	UniRef50_A0A194R8S1	UniRef50_A0A191T2H6	UniRef50_A0A2W1BQJ6	UniRef50_A0A2H1W5E5	UniRef50_A0A437B1M1	UniRef50_UPI000C1414F3	UniRef50_D6RUU9	UniRef50_D6RUV2	UniRef50_G9LPU4	UniRef50_G9LPW4	UniRef50_UPI000B380808	UniRef50_UPI000C13FA8B	UniRef50_A0A2H4WB53	UniRef50_H9JL85	UniRef50_A0A437AVU3	UniRef50_A0A481XUB8	UniRef50_UPI00103EB9F0	UniRef50_A0A212FEF3	UniRef50_A0A212FKT5	UniRef50_A0A212ERW0	UniRef50_A0A212FM09	UniRef50_A0A2W1BQJ5	UniRef50_A0A2W1BSQ4	UniRef50_A0A194R8C7	UniRef50_UPI000B92DE6C	UniRef50_UPI000E77B029	UniRef50_S4PWR4	UniRef50_A0A2A4J419	UniRef50_A0A2H1WQC5	UniRef50_A0A2A4J263
OG0000035	UniRef50_UPI000676A9BD	UniRef50_UPI000E6D7AF8	UniRef50_A0A4C1YSB6	UniRef50_A0A212F2Z7	UniRef50_A0A2H1VQ24	UniRef50_A0A2H1WQX0	UniRef50_UPI000E777575	UniRef50_UPI00067ADCD0	UniRef50_A0A437B103	UniRef50_A4ZWB1	UniRef50_L0N6H9	UniRef50_UPI00101C7F9A	UniRef50_A0A0L7KUN7	UniRef50_UPI000CE5C6A9	UniRef50_UPI000CE5912B	UniRef50_UPI000EF948E2	UniRef50_A0A2A4J848	UniRef50_A0A068EU90	UniRef50_UPI000EF78D6C	UniRef50_UPI000C141418	UniRef50_A0A2H1VM00	UniRef50_UPI000C142D74	UniRef50_UPI000C1406C5	UniRef50_UPI000C13F879	UniRef50_J7FIT3	UniRef50_H9IY38	UniRef50_UPI000EF85534	UniRef50_UPI000E77B6F9	UniRef50_A0A2S2P6U0	UniRef50_A0A3S2NN98	UniRef50_X5D4G9	UniRef50_A0A212F932	UniRef50_A0A212F6B9	UniRef50_A0A212FKZ0	UniRef50_UPI000CE5B1E0	UniRef50_UPI000E6D986E	UniRef50_H2CZE6	UniRef50_A0A1E1WE71	UniRef50_UPI000E773C32	UniRef50_A0A4C1YM95	UniRef50_UPI000EF76C22	UniRef50_Q9U9C0	UniRef50_A0A0L7LHJ3	UniRef50_A0A0L7LHB7	UniRef50_A0A0L7KX50	UniRef50_A0A0L7KTG3	UniRef50_A0A0L7KPT5	UniRef50_A0A0L7K3V2	UniRef50_A0A1E1WTQ0
OG0000036	UniRef50_UPI00067CE30C	UniRef50_A0A0L7L3F4	UniRef50_UPI000E6D7427	UniRef50_UPI000E6DA159	UniRef50_A0A2H1VDS1	UniRef50_A0A0L7LBE6	UniRef50_UPI00067C7533	UniRef50_UPI00067CD947	UniRef50_UPI00067D8813	UniRef50_A0A2A4J5D3	UniRef50_A0A0L7KVM8	UniRef50_UPI000E6DA0E0	UniRef50_A0A2A4JXL1	UniRef50_A0A3S2L6E4	UniRef50_F2WZW7	UniRef50_A0A2W1BGS2	UniRef50_D7F164	UniRef50_A0A2H1WZJ2	UniRef50_A0A0L7KUG3	UniRef50_A0A0L7KQD0	UniRef50_A0A0L7K4S9	UniRef50_A0A0L7L103	UniRef50_A0A0L7KWM5	UniRef50_A0A0L7LRA9	UniRef50_A0A0L7K496	UniRef50_A0A0L7LQH0	UniRef50_A0A2A4J0J5	UniRef50_A0A0L7L2H7	UniRef50_A0A2H1WK42	UniRef50_A0A0L7LM14	UniRef50_X1WK39	UniRef50_A0A2H1VRA9	UniRef50_UPI000E6D7660	UniRef50_UPI000EF7D94C	UniRef50_A0A0L7LFE9	UniRef50_A0A0L7LNM7	UniRef50_UPI00103F5086	UniRef50_A0A0L7LL36	UniRef50_A0A2H1W1E8	UniRef50_UPI000E6D6970	UniRef50_A0A0L7KZB4	UniRef50_A0A3S2N2U3	UniRef50_A0A3S2NRM0	UniRef50_A0A3S2P6U3	UniRef50_A0A3S2LU32	UniRef50_A0A3S2LYY5	UniRef50_A0A3S2NSQ9	UniRef50_A0A437BMV6	UniRef50_A0A3S2P503
OG0000037	UniRef50_A0A0L7LNY6	UniRef50_A0A2H1VNX9	UniRef50_UPI000E6D6951	UniRef50_A0A0L7LQG4	UniRef50_UPI000CE58A61	UniRef50_UPI00067C2DEA	UniRef50_UPI00067C0E6F	UniRef50_UPI00067DFA54	UniRef50_A0A2A4JDP3	UniRef50_UPI000CE5B52C	UniRef50_UPI001038CB87	UniRef50_UPI000E6D8C58	UniRef50_A0A0L7KWB9	UniRef50_UPI000E7779E9	UniRef50_UPI0006EB12C4	UniRef50_UPI00103C3BD9	UniRef50_A0A0L7L983	UniRef50_A0A0L7LLF7	UniRef50_Q8MY38	UniRef50_A0A0L7K389	UniRef50_UPI0006766C5E	UniRef50_UPI000C140114	UniRef50_UPI000C141B35	UniRef50_A0A2A4JA33	UniRef50_A0A2A4IYT9	UniRef50_A0A212EU37	UniRef50_UPI0006EB1932	UniRef50_A0A212EHQ4	UniRef50_UPI000B38B7FF	UniRef50_A0A2H1VF35	UniRef50_UPI000C1436FC	UniRef50_UPI00101BDC37	UniRef50_UPI000EF817E0	UniRef50_UPI0006409DA3	UniRef50_UPI000EF7CFAF	UniRef50_UPI000EF76708	UniRef50_UPI00067DABF8	UniRef50_A0A212F3N0	UniRef50_A0A212ET83	UniRef50_A0A2W1B6E5	UniRef50_A0A2W1B9R3	UniRef50_A0A2W1BQV0	UniRef50_A0A2W1BR74	UniRef50_UPI000679DBDE	UniRef50_UPI00103A82EB	UniRef50_UPI00103AA445	UniRef50_UPI000EF81F68	UniRef50_UPI000E6D6FE8	UniRef50_A0A2A4IUN6
OG0000038	UniRef50_A0A2W1BG06	UniRef50_UPI000EF8055E	UniRef50_UPI000E6D7023	UniRef50_A0A2W1BN87	UniRef50_UPI000B365FC5	UniRef50_UPI00067BC003	UniRef50_UPI00103D9B56	UniRef50_UPI00103C753B	UniRef50_A0A0N1PH37	UniRef50_UPI000CE58A8B	UniRef50_UPI000C13F17E	UniRef50_A0A2W1BG21	UniRef50_UPI000EF7D68D	UniRef50_A0A0L7K3H7	UniRef50_A0A2W1BD42	UniRef50_A0A2H1WM10	UniRef50_A0A248QFF2	UniRef50_A0A2H1VZD3	UniRef50_A0A2W1C018	UniRef50_UPI000C143026	UniRef50_A0A2W1BE48	UniRef50_A0A2H1VM06	UniRef50_B1AAB6	UniRef50_UPI000B3D21A6	UniRef50_UPI000B3C7F7E	UniRef50_UPI000B3C33B7	UniRef50_L0N5J5	UniRef50_UPI000B3CC2D6	UniRef50_H9IS30	UniRef50_L0N4R8	UniRef50_A0A2C9K4M6	UniRef50_A0A212EQP7	UniRef50_A0A3S2LFQ6	UniRef50_A0A212FAV8	UniRef50_A0A212F7C8	UniRef50_A0A212FPR9	UniRef50_A0A2W1BJZ6	UniRef50_J7FJ28	UniRef50_A0A2W1BZN2	UniRef50_A0A2A4JAS2	UniRef50_UPI000EF921DF	UniRef50_A0A2A4IUR3	UniRef50_A0A2A4IZJ1	UniRef50_A0A2A4IY76	UniRef50_A0A2A4J337	UniRef50_A0A2A4J816	UniRef50_A0A2A4JP40	UniRef50_S4PCF4	UniRef50_A0A2H1WG87
OG0000039	UniRef50_A0A0L7L9B4	UniRef50_UPI00067A9CAA	UniRef50_UPI00067C2954	UniRef50_A0A4C1THB3	UniRef50_A0A0L7L7G4	UniRef50_A0A2A4KAH5	UniRef50_A0A4C1YXL5	UniRef50_A0A2A4IX08	UniRef50_UPI000CE57D8B	UniRef50_H9J4J3	UniRef50_A0A2A4JED5	UniRef50_UPI000CE5BB54	UniRef50_UPI000CE5C8E5	UniRef50_A0A4C1TTR8	UniRef50_A0A2A4JJB3	UniRef50_D7F179	UniRef50_A0A0L7LNF8	UniRef50_A0A4C1W9S0	UniRef50_UPI000CE5BCC7	UniRef50_UPI000B37238A	UniRef50_UPI000CE5BE60	UniRef50_UPI000CE59DBC	UniRef50_A0A0L7LRM0	UniRef50_UPI0010403932	UniRef50_A0A0L7K3H0	UniRef50_UPI000CE5817F	UniRef50_UPI000CE5C103	UniRef50_A0A2H1X3Z9	UniRef50_A0A4C1VVP9	UniRef50_UPI000CE5CCC0	UniRef50_A0A4C1UR75	UniRef50_UPI00101C0B77	UniRef50_A0A4C1VI43	UniRef50_UPI001038B75B	UniRef50_UPI000640B943	UniRef50_H9JNQ9	UniRef50_UPI00101CB549	UniRef50_UPI000B3A9930	UniRef50_UPI00101B771F	UniRef50_UPI000B3D2BF9	UniRef50_UPI00101D9474	UniRef50_UPI000CE59F9B	UniRef50_A0A2H1WF27	UniRef50_A0A212ES57	UniRef50_A0A212FGZ6	UniRef50_A0A212FNU2	UniRef50_A0A2W1BGL1	UniRef50_A0A4C1XMG9	UniRef50_A0A4C1Z0M3
OG0000040	UniRef50_UPI0005D04FF3	UniRef50_UPI000C141BCC	UniRef50_A0A2W1BC01	UniRef50_A0A2W1BGX6	UniRef50_UPI000EF90D36	UniRef50_UPI00067E26F1	UniRef50_A0A3S2PB24	UniRef50_A0A2A4K2S2	UniRef50_UPI00067AE03F	UniRef50_UPI0005D0980F	UniRef50_UPI0006EB098D	UniRef50_UPI000E6D7140	UniRef50_A0A0L7KTJ9	UniRef50_A0A2H1VK72	UniRef50_A0A2A4K1J8	UniRef50_UPI000EF7D09A	UniRef50_A0A2H1X427	UniRef50_A0A3S2NQP0	UniRef50_S4NJW2	UniRef50_A0A2W1BS65	UniRef50_UPI00067E516C	UniRef50_A0A2W1CP14	UniRef50_UPI00067D8FDF	UniRef50_UPI00067C6764	UniRef50_UPI00067E3D3F	UniRef50_UPI00067CF721	UniRef50_UPI00067DEE28	UniRef50_UPI00067C4DB3	UniRef50_UPI00067E5891	UniRef50_UPI00067B98B5	UniRef50_UPI000EF7B345	UniRef50_A0A2W1BE63	UniRef50_UPI000C141500	UniRef50_UPI000CE5AEE3	UniRef50_A0A2H1VRY2	UniRef50_UPI000CE5B35A	UniRef50_UPI0005D09F68	UniRef50_A0A2H1WSL2	UniRef50_A0A2H1VBQ0	UniRef50_A0A3S2NLF4	UniRef50_UPI000EF856C5	UniRef50_UPI000E6D84CC	UniRef50_UPI000EF7EC8F	UniRef50_A0A437AZ10	UniRef50_A0A2W1BUS0	UniRef50_A0A0N1IKW2	UniRef50_UPI000E6D7118	UniRef50_Q5KTM7	UniRef50_A0A437AQS6
OG0000041	UniRef50_F6I9Z0	UniRef50_A0A0A9YBN3	UniRef50_A0A1B6CZW6	UniRef50_A0A158P200	UniRef50_D6WCB2	UniRef50_A0A2A4K1I6	UniRef50_A0A2L0ASP8	UniRef50_A0A2R7W440	UniRef50_A0A182N5U8	UniRef50_B4MJM6	UniRef50_A0A1B6CFN7	UniRef50_P38646	UniRef50_A0A1B6I4D4	UniRef50_T1SBU0	UniRef50_W5JFK7	UniRef50_A0A161MBW9	UniRef50_A0A1B6LY96	UniRef50_T1I0A2	UniRef50_A0A182WM09	UniRef50_A0A3S2P7U5	UniRef50_B4PPB3	UniRef50_A0A482WA66	UniRef50_A0A0L7KTQ6	UniRef50_A0A212D262	UniRef50_A0A480VI15	UniRef50_UPI0008708773	UniRef50_A0A2P8ZKK1	UniRef50_F6R5D6	UniRef50_A0A336KHU4	UniRef50_A0A2A6BUJ2	UniRef50_A0A0L7KX33	UniRef50_A0A2R8MTU9	UniRef50_A0A023J8B6	UniRef50_A0A1D5PG73	UniRef50_A0A2P6KUR2	UniRef50_A2EYV4	UniRef50_B2ZSS0	UniRef50_E9HBZ4	UniRef50_A0A402FM06	UniRef50_O96772	UniRef50_A4W6D5	UniRef50_A0A3Q2HF81	UniRef50_UPI00101BF94E	UniRef50_A0A2H1VKF7	UniRef50_A0A3L8DYG3	UniRef50_A0A2H1VNW0	UniRef50_A0A0N0BHF7
OG0000042	UniRef50_UPI000EF81389	UniRef50_A0A3S2PJA5	UniRef50_UPI000EF8C7FA	UniRef50_A0A3S2LHN9	UniRef50_A0A212F5Z8	UniRef50_UPI000E77BF80	UniRef50_H9JI93	UniRef50_UPI000679DAF6	UniRef50_A0A212F4A2	UniRef50_UPI00067B7CB1	UniRef50_UPI00103B0BA1	UniRef50_UPI00067AF19D	UniRef50_UPI00067B48D8	UniRef50_UPI00067B1897	UniRef50_A0A194PIC2	UniRef50_A0A2A4J733	UniRef50_H9JI96	UniRef50_UPI000B3C35F0	UniRef50_UPI00101BBB77	UniRef50_UPI001038B9AA	UniRef50_UPI000CE5A003	UniRef50_UPI000B375E46	UniRef50_A0A2A4J738	UniRef50_A0A2A4J5I4	UniRef50_A0A2W1BWB4	UniRef50_A0A2H1V6K5	UniRef50_UPI000EF846D5	UniRef50_A0A2W1BS87	UniRef50_H9JI97	UniRef50_A0A0L7K4N4	UniRef50_A0A194R740	UniRef50_A0A194Q472	UniRef50_A0A3S2NPV0	UniRef50_A0A3S2LQB6	UniRef50_A0A3S2PHJ4	UniRef50_A0A3S2NI47	UniRef50_A0A3S2NK67	UniRef50_A0A3S2M779	UniRef50_A0A212FDW4	UniRef50_A0A212FE36	UniRef50_A0A212F434	UniRef50_A0A212EZY5	UniRef50_A0A212FHM7	UniRef50_A0A212F4N8	UniRef50_A0A212EPP9	UniRef50_A0A2W1BGR4	UniRef50_A0A2W1C1F3	UniRef50_A0A2A4J2N7	UniRef50_A0A212F493
OG0000043	UniRef50_A0A2H1WL10	UniRef50_UPI0006D4DBE8	UniRef50_UPI000C1442A5	UniRef50_UPI00076FA3DD	UniRef50_A0A437B348	UniRef50_UPI000EF83F45	UniRef50_UPI00067B055F	UniRef50_A0A4C1V3P4	UniRef50_UPI00067CA0FD	UniRef50_UPI00067E61F5	UniRef50_UPI00067D3621	UniRef50_UPI00067B5346	UniRef50_UPI00067BEBAE	UniRef50_UPI00067D9972	UniRef50_UPI00067A8AC9	UniRef50_UPI000C254FBC	UniRef50_A0A4C1YMC3	UniRef50_UPI0006D4CEF6	UniRef50_UPI0006D5093D	UniRef50_A0A437BL08	UniRef50_UPI000A2C0776	UniRef50_A0A4C1VXQ5	UniRef50_UPI000EF81F7E	UniRef50_UPI000CE5B5E7	UniRef50_UPI000CE5C48B	UniRef50_UPI000CE5980A	UniRef50_UPI000B390FEB	UniRef50_A0A4C1ZJ99	UniRef50_UPI0006EADE82	UniRef50_A0A437BLK5	UniRef50_A0A437BCG1	UniRef50_UPI000CE5C337	UniRef50_H9JVP4	UniRef50_UPI00101C85A2	UniRef50_A0A4C1VRR0	UniRef50_A0A4C1VWE8	UniRef50_UPI000B37A4F4	UniRef50_UPI000C143D9D	UniRef50_A0A4C1Z8B4	UniRef50_A0A0L7KWP5	UniRef50_A0A4C1U0S4	UniRef50_A0A4C1XMH5	UniRef50_A0A4C1XSR7	UniRef50_UPI0005F49DA0	UniRef50_A0A437ASA1	UniRef50_UPI00104058CF	UniRef50_UPI00103C4A2F	UniRef50_A0A1E1WN08	UniRef50_UPI000811785C
OG0000044	UniRef50_UPI00103E5D26	UniRef50_A0A2H1VXX2	UniRef50_A0A2H1WLH6	UniRef50_J9LK17	UniRef50_A0A2H1WUL7	UniRef50_UPI000EF7BADD	UniRef50_UPI000EF7FD29	UniRef50_UPI000B92AC5F	UniRef50_UPI000EF818AD	UniRef50_UPI00067E2612	UniRef50_UPI001037A023	UniRef50_UPI000EF75B13	UniRef50_UPI000C14108D	UniRef50_UPI00067AB097	UniRef50_UPI00067DB7B4	UniRef50_UPI00067C4F3D	UniRef50_UPI00067DB24F	UniRef50_UPI00067DBB2F	UniRef50_UPI00067C5505	UniRef50_UPI00067E3E23	UniRef50_UPI000C13F7CB	UniRef50_UPI0010F6B8AC	UniRef50_J9KI78	UniRef50_A0A437B6L2	UniRef50_UPI001037136F	UniRef50_A0A3S1ATS4	UniRef50_UPI000C143BAA	UniRef50_A0A2H1V519	UniRef50_UPI000B3C3A2C	UniRef50_UPI000B399A36	UniRef50_A0A2H1X2Q9	UniRef50_H9JMR7	UniRef50_H9JW23	UniRef50_A0A1B6KHW1	UniRef50_UPI000EF81CAF	UniRef50_A0A437AR54	UniRef50_A0A3S2N704	UniRef50_A0A437ARD4	UniRef50_A0A437ASH4	UniRef50_A0A3S2LNI3	UniRef50_A0A3S2P4C8	UniRef50_A0A437AUB0	UniRef50_A0A437AUB8	UniRef50_A0A3S2NRD8	UniRef50_A0A3S2NRG7	UniRef50_A0A437AX31	UniRef50_A0A437AXE7	UniRef50_A0A3S2LBW7	UniRef50_A0A3S2TE69
OG0000045
OG0000046	UniRef50_UPI000EF79D8E	UniRef50_A0A4C2A6B7	UniRef50_UPI000EF82913	UniRef50_H9JUW8	UniRef50_A0A437ASW5	UniRef50_A0A2H1WHB6	UniRef50_UPI000B92B488	UniRef50_A0A1B6M3D7	UniRef50_A0A4C1X711	UniRef50_UPI000CE58810	UniRef50_A0A4C1T8D8	UniRef50_A0A3S2NUM2	UniRef50_UPI00067AE3DA	UniRef50_UPI00067CDCC5	UniRef50_UPI00067BCA34	UniRef50_A0A1Y1JYU9	UniRef50_UPI00067D36CE	UniRef50_H9JS57	UniRef50_UPI00067B195C	UniRef50_UPI00067C0A38	UniRef50_UPI00067A9A56	UniRef50_A0A437BL69	UniRef50_A0A2A4K5K9	UniRef50_A0A0L7LQY3	UniRef50_UPI000CE5A6C5	UniRef50_UPI000C6D42EC	UniRef50_A0A4C1UAU7	UniRef50_A0A3S2PD47	UniRef50_UPI000CE59880	UniRef50_A0A4C1U5A3	UniRef50_UPI000E6D6821	UniRef50_UPI000E77F4DA	UniRef50_S4PHM8	UniRef50_UPI00103B7931	UniRef50_UPI000E6D9D16	UniRef50_A0A2A4K0Z7	UniRef50_A0A2H1WH86	UniRef50_UPI00101BE467	UniRef50_H9JRX9	UniRef50_A0A2W1B072	UniRef50_UPI0006409730	UniRef50_H9J414	UniRef50_H9IT34	UniRef50_A0A3S2NIC9	UniRef50_A0A437AQP0	UniRef50_A0A3S2KWG1	UniRef50_A0A437BWB6	UniRef50_A0A437AS98	UniRef50_UPI0006EAF5F5
OG0000047	UniRef50_A0A3S2PJT0	UniRef50_A0A2H1W2W7	UniRef50_H9J516	UniRef50_A0A0N0PBC5	UniRef50_A0A0N0PBJ9	UniRef50_A0A194QEC2	UniRef50_H9J4S5	UniRef50_A0A3S2L9M7	UniRef50_A0A4C1UQ90	UniRef50_UPI000E6D8DF5	UniRef50_S4P142	UniRef50_A0A212EIS8	UniRef50_B2ZHW3	UniRef50_A0A212FI35	UniRef50_A0A212FIM4	UniRef50_A0A212ERL1	UniRef50_A0A0L7K2K7	UniRef50_A0A0L7L9D3	UniRef50_A0A0L7LQ76	UniRef50_A0A0L7L468	UniRef50_A0A0N1INY6	UniRef50_A0A0N1INU7	UniRef50_A0A194QVP1
OG0000048	UniRef50_P90693	UniRef50_A0A4Q0MGD4	UniRef50_UPI000E6D8954	UniRef50_UPI0010FDDDAD	UniRef50_A0A3S2LTJ6	UniRef50_A0A437ASV4	UniRef50_A0A3S2M6Z0	UniRef50_A0A437BDC1	UniRef50_UPI001113F0C4	UniRef50_UPI0006EADE93	UniRef50_H9J3B8	UniRef50_A0A3S2L804	UniRef50_A0A437B620	UniRef50_UPI000E6D850E	UniRef50_A0A3S2LHT9	UniRef50_A0A437ARZ7	UniRef50_A0A3S2NJ26	UniRef50_A0A437ATT1	UniRef50_A0A3S2P4S1	UniRef50_A0A3S2L0G9	UniRef50_A0A437B1K0	UniRef50_A0A3S2NNP5	UniRef50_A0A3S2P8W8	UniRef50_A0A437B488	UniRef50_A0A3S2NPY9	UniRef50_A0A437B5T2	UniRef50_A0A3S2PAI6	UniRef50_A0A3S2LF36	UniRef50_A0A3S2NQU1	UniRef50_A0A226D9B6	UniRef50_UPI000B372C39	UniRef50_UPI000F00DADE	UniRef50_A0A0N0PAW6	UniRef50_A0A0N0PF55	UniRef50_A0A2H1VPQ0	UniRef50_A0A2H1W6Q6	UniRef50_A0A437BGP5	UniRef50_UPI0010FDAE43
OG0000049	UniRef50_A0A2H1WPM8	UniRef50_A0A1E1WM76	UniRef50_A0A2A4JV88	UniRef50_A0A437BQ82	UniRef50_UPI00067BD8DF	UniRef50_H9JCB9	UniRef50_A0A3S2NUT6	UniRef50_UPI00067BA4A5	UniRef50_UPI00067C9611	UniRef50_UPI00067D76D8	UniRef50_UPI00067BCEA6	UniRef50_A0A3S2TBQ6	UniRef50_A0A2A4JE29	UniRef50_A0A2H1WF99	UniRef50_UPI00067CD1D5	UniRef50_UPI000CE57F62	UniRef50_UPI00067DB632	UniRef50_UPI000EF7C0BF	UniRef50_UPI00067E27F1	UniRef50_A0A1E1WDP4	UniRef50_A0A0L7L3J7	UniRef50_UPI000CE58800	UniRef50_UPI000CE58263	UniRef50_UPI000CE593A0	UniRef50_UPI000CE5C191	UniRef50_UPI000B39FA48	UniRef50_A0A3S2NYQ0	UniRef50_UPI00103B8D61	UniRef50_A0A3S2LIG1	UniRef50_A0A0L7LMM8	UniRef50_UPI0005D0DF6A	UniRef50_A0A3S2NCL6	UniRef50_UPI00101D6E58	UniRef50_A0A437B1K2	UniRef50_A0A437B1I9	UniRef50_A0A437AQI3	UniRef50_A0A437AR55	UniRef50_A0A437BGN1	UniRef50_A0A437ASS1	UniRef50_A0A3S2KXR4	UniRef50_A0A437AS95	UniRef50_A0A437ASC6	UniRef50_A0A3S2LPS3	UniRef50_A0A3S2P4H4	UniRef50_A0A437AV12	UniRef50_A0A3S2L084	UniRef50_A0A3S2NQG9	UniRef50_A0A3S2P7C4	UniRef50_A0A437B045
OG0000050	UniRef50_A0A2A4IT40	UniRef50_E2C5R2	UniRef50_A0A4C1ZA37	UniRef50_A0A2A4J2V1	UniRef50_UPI000B9264E0	UniRef50_UPI0003500947	UniRef50_UPI00067B3EF9	UniRef50_Q9VCY5	UniRef50_A0A1E1WBM7	UniRef50_UPI00067D8909	UniRef50_A0A2H1WE31	UniRef50_H9JN16	UniRef50_A0A1W4WV09	UniRef50_UPI000EF7EA23	UniRef50_UPI000B387BBB	UniRef50_A0A2A4IXM4	UniRef50_A0A2H1WW52	UniRef50_UPI000EF8483B	UniRef50_A0A4C1ZZ25	UniRef50_S4PYM5	UniRef50_A0A2H1WU36	UniRef50_A0A2H1WH44	UniRef50_H9JQS0	UniRef50_UPI000CE5ADE7	UniRef50_A0A194Q3Y8	UniRef50_A0A3S2N6U2	UniRef50_UPI00103AE230	UniRef50_A0A3S2NRB5	UniRef50_A0A437BA64	UniRef50_A0A3S2LZ14	UniRef50_A0A212FP96	UniRef50_A0A1A9Z487	UniRef50_A0A2A4J6Z9	UniRef50_UPI000B92AFDF	UniRef50_UPI000EF93570	UniRef50_E9FV03	UniRef50_A0A194RDH0	UniRef50_UPI000EF955CE	UniRef50_UPI000EF91F70	UniRef50_N6SVD2	UniRef50_A0A0N1IQK0	UniRef50_A0A4C1WUX6	UniRef50_A0A2H1VQJ9	UniRef50_A0A194RIW4	UniRef50_A0A0L7LJB9	UniRef50_A0A0L7LBA1	UniRef50_A0A0L7KZE9	UniRef50_A0A0L7L029	UniRef50_A0A0L7KZE2
OG0000051	UniRef50_A0A2W1BJT9	UniRef50_A0A212FN15	UniRef50_A0A2A4JUE1	UniRef50_UPI00067AA685	UniRef50_UPI00067DAAF5	UniRef50_A0A0N1IQK8	UniRef50_UPI000EF8BFBC	UniRef50_UPI000B3C8604	UniRef50_A0A1B3TP17	UniRef50_UPI000CE5B45B	UniRef50_A0A194R6T5	UniRef50_A0A4C1VAW2	UniRef50_UPI000EF7CE6A	UniRef50_A0A2W1BJK0	UniRef50_A0A2W1C0Z5	UniRef50_H9JTS9	UniRef50_UPI000B3C9216	UniRef50_UPI000B3C2CB9	UniRef50_A0A2W1BFJ2	UniRef50_A0A2A4JGT9	UniRef50_UPI000E775A31	UniRef50_A0A2A4JEW6	UniRef50_A0A3S2NR21	UniRef50_A0A2W1BGT4	UniRef50_A0A2W1BC60	UniRef50_A0A2H1V5V8	UniRef50_A0A2W1BME0	UniRef50_A0A1B3TP24	UniRef50_A0A0L7LS68	UniRef50_A0A1B3TP09	UniRef50_UPI0006EB0278	UniRef50_A0A2A4J4N2	UniRef50_A0A2H1WV86	UniRef50_A0A2A4JKH2	UniRef50_A0A1B3TNX8	UniRef50_A0A0L7LSX4	UniRef50_A0A0L7LJN8	UniRef50_A0A0L7L495	UniRef50_H9JK97	UniRef50_UPI000B3C4E73	UniRef50_UPI000EF87FF1	UniRef50_UPI0006EAF29F	UniRef50_A0A194R1A4	UniRef50_A0A0N1PKC2	UniRef50_A0A0N1IER8	UniRef50_UPI0005D05B48	UniRef50_UPI0005D04782	UniRef50_UPI0005D08CA6	UniRef50_A0A2H1WUT5
OG0000052	UniRef50_A0A0N0PF58	UniRef50_A0A0F7QEA3	UniRef50_UPI000EF79E11	UniRef50_A0A3S2PBH0	UniRef50_A0A0N0PD45	UniRef50_A0A1U9X1S0	UniRef50_A0A212FKB8	UniRef50_A0A194PDZ5	UniRef50_A0A2A4JYR8	UniRef50_A0A194PIT3	UniRef50_H9JFH1	UniRef50_A0A0L7L4A2	UniRef50_UPI000CE5A1A4	UniRef50_UPI0006769F99	UniRef50_A0A212FI14	UniRef50_UPI000CE5A32F	UniRef50_UPI000CE5BE34	UniRef50_A0A2W1BHI1	UniRef50_A0A2A4JU78	UniRef50_A0A2H1V7P8	UniRef50_H9JFZ8	UniRef50_A0A2W1BIE3	UniRef50_UPI000EF877D2	UniRef50_UPI00101DFFEE	UniRef50_H9JFX4	UniRef50_UPI00101CAA47	UniRef50_A8TUC0	UniRef50_A0A3S2NMY0	UniRef50_UPI000676A18C	UniRef50_A0A3S2P6B3	UniRef50_A0A3S2NDD1	UniRef50_A0A212F791	UniRef50_A0A2W1BIK1	UniRef50_A0A2W1BH31	UniRef50_A0A2W1BGZ9	UniRef50_A0A2A4JB30	UniRef50_A0A1J1J970	UniRef50_UPI000E77948B	UniRef50_A7UU58	UniRef50_A0A194QM53	UniRef50_A0A194PCQ5	UniRef50_A0A0F7QJW1	UniRef50_A0A0L7LLP8	UniRef50_A0A0L7LJ52	UniRef50_A0A0L7L3S0	UniRef50_A0A0L7L438	UniRef50_A0A0L7KTZ4	UniRef50_A0A0L7K4J2	UniRef50_A0A194QUG5
OG0000053	UniRef50_A0A0L7KVG9	UniRef50_UPI00103E9E66	UniRef50_H9J5C8	UniRef50_UPI000EF89F78	UniRef50_A0A248QEI3	UniRef50_UPI00067C6BD4	UniRef50_UPI00067BB19C	UniRef50_UPI00067D5175	UniRef50_UPI00067B415D	UniRef50_UPI000B38C623	UniRef50_L0N785	UniRef50_UPI000CE59A3D	UniRef50_A0A4C1V267	UniRef50_UPI000CE58251	UniRef50_UPI000CE5CFB2	UniRef50_A0A2H1VMK4	UniRef50_UPI000EF899F8	UniRef50_UPI000C142EFD	UniRef50_A0A068EU38	UniRef50_A0A2A4IT41	UniRef50_A0A2H1VMI7	UniRef50_H9J5C6	UniRef50_UPI00101D2E9B	UniRef50_A0A4C1V3K9	UniRef50_A0A2A4JGE5	UniRef50_H9JMW2	UniRef50_UPI000675D6CE	UniRef50_A0A212FEU5	UniRef50_X5DB21	UniRef50_A0A4C1V2X9	UniRef50_UPI00103F0D87	UniRef50_A0A3S2TR28	UniRef50_A0A3S2M7I8	UniRef50_UPI000E77BD66	UniRef50_A0A2A4JX18	UniRef50_A0A194PZ23	UniRef50_A0A2H1WZY8	UniRef50_A0A0L7KQH7	UniRef50_A0A0L7L530	UniRef50_A0A0L7KWM4	UniRef50_A0A0L7KWT8	UniRef50_A0A0L7KSI3	UniRef50_A0A0L7KPW4	UniRef50_A0A0L7KP31	UniRef50_A0A0L7KML1	UniRef50_A0A0L7K5I4	UniRef50_A0A0L7K4R1	UniRef50_A0A0L7K431	UniRef50_A0A194PZG6
OG0000054	UniRef50_A0A437B3N6	UniRef50_H9JF98	UniRef50_A0A3S2TRB8	UniRef50_A0A437AZP0	UniRef50_A0A3S2NML2	UniRef50_H9JNV1	UniRef50_UPI0005D0AAC8	UniRef50_A0A2W1BF37	UniRef50_A0A194QZ27	UniRef50_H9J0R1	UniRef50_A0A437B9X9	UniRef50_UPI000678FB38	UniRef50_A0A3S2NKN5	UniRef50_A0A3S2LD66	UniRef50_H9J7G5	UniRef50_H9JF06	UniRef50_UPI00067B629B	UniRef50_A0A226CT64	UniRef50_UPI0006789221	UniRef50_A0A3S2NMW6	UniRef50_UPI0005D06795	UniRef50_A0A437AW77	UniRef50_UPI0005D0B526	UniRef50_A0A437B1N4	UniRef50_UPI000CE593EB	UniRef50_A0A2H1VP73	UniRef50_A0A1E1W1M2	UniRef50_A0A3S2LJU5	UniRef50_A0A2H1WWN6	UniRef50_H9JAL9	UniRef50_UPI0005D07CBB	UniRef50_A0A2A4JCX9	UniRef50_A0A2H1VT06	UniRef50_H9JII0	UniRef50_UPI0005D0797D	UniRef50_A0A194R3A6	UniRef50_A0A437AS81	UniRef50_A0A3S2NUR6	UniRef50_A0A2W1BHT0	UniRef50_A0A2W1B6S0	UniRef50_A0A2W1B7W0	UniRef50_A0A2W1BKP4	UniRef50_A0A2W1BVQ1	UniRef50_A0A2H1VS49	UniRef50_UPI00103C9929	UniRef50_H9JXE4	UniRef50_A0A194Q0M9	UniRef50_A0A0N1IAL5	UniRef50_H9J6H0
OG0000055	UniRef50_N6UDE5	UniRef50_UPI00101DE005	UniRef50_UPI0010402F45	UniRef50_C0H6L7	UniRef50_A0A194PY16	UniRef50_C0H6N2	UniRef50_UPI000E6D8BFE	UniRef50_UPI000EF8F68A	UniRef50_A0A0L7LB41	UniRef50_UPI000CE59A92	UniRef50_UPI000CE58890	UniRef50_A0A212EXZ4	UniRef50_UPI000CE5A732	UniRef50_I4DJ56	UniRef50_A0A212ESN6	UniRef50_A0A212F3K9	UniRef50_A0A0N1IP12	UniRef50_UPI000CE59F00	UniRef50_A0A2H1WSQ4	UniRef50_UPI000EF7661A	UniRef50_A0A2H1VIV9	UniRef50_H9ISW2	UniRef50_C0H6J6	UniRef50_H9ISV2	UniRef50_C0H6M3	UniRef50_C0H6M0	UniRef50_C0H6L9	UniRef50_C0H6L8	UniRef50_UPI000E6D7016	UniRef50_A0A194R674	UniRef50_P91939	UniRef50_A0A1J1IV07	UniRef50_A0A3S2TGT1	UniRef50_A0A437B545	UniRef50_A0A437B705	UniRef50_A0A3S2NB00	UniRef50_A0A437B877	UniRef50_A0A212EXU0	UniRef50_A0A212ESR1	UniRef50_A0A3Q8HGG5	UniRef50_A0A212EMW7	UniRef50_UPI000EF7F4B6	UniRef50_A0A2H1V507	UniRef50_UPI000E7750AD	UniRef50_UPI000EF92705	UniRef50_UPI0005D0DAFC	UniRef50_A0A3S2NVI3	UniRef50_UPI000EF8842C	UniRef50_A0A1B0CLL2
OG0000056	UniRef50_A0A0N0PCP3	UniRef50_UPI00067D3F31	UniRef50_UPI000EF7A2F7	UniRef50_UPI00103E03C1	UniRef50_UPI000678B8B1	UniRef50_UPI000CE59B31	UniRef50_UPI000CE5C226	UniRef50_UPI000B3C76E3	UniRef50_A0A0C5BXG0	UniRef50_A0A068F0W3	UniRef50_UPI000CE5B70A	UniRef50_UPI000E773CEB	UniRef50_UPI000CE5C903	UniRef50_A0A2H1WM10	UniRef50_H9JCF0	UniRef50_Q6PPE8	UniRef50_UPI000C141B24	UniRef50_A0A2H1V1T7	UniRef50_A0A2A4JTR8	UniRef50_H9JWX8	UniRef50_A0A437B7Q4	UniRef50_A0A2H1V3X7	UniRef50_A0A1V0D9D1	UniRef50_A0A437AS25	UniRef50_A0A437AWQ1	UniRef50_A0A212EUD4	UniRef50_A0A212ET62	UniRef50_A0A212F1X5	UniRef50_UPI000C140C78	UniRef50_A0A482VAG7	UniRef50_A0A212F367	UniRef50_UPI000B926015	UniRef50_A0A2A4ITQ6	UniRef50_A0A2A4J5Y2	UniRef50_UPI0005D042C1	UniRef50_A0A194RD16	UniRef50_UPI000EF8B036	UniRef50_UPI000E77B354	UniRef50_A0A0L7L7P1	UniRef50_UPI000EF7AFB0	UniRef50_A0A0L7KMS1	UniRef50_A0A0L7KVV5	UniRef50_A0A0L7KSV5	UniRef50_A0A2H1WAB7	UniRef50_A0A0N1PG56	UniRef50_UPI000B9299B1	UniRef50_UPI000B928915	UniRef50_UPI000B92AF51	UniRef50_K7J2L1
OG0000057	UniRef50_A0A4C1XC81	UniRef50_A0A2A4J2N5	UniRef50_A0A0N0PEX0	UniRef50_UPI000B92AD69	UniRef50_A0A1E1WTK8	UniRef50_A0A4C1XCQ3	UniRef50_W5VY22	UniRef50_UPI00103FDCEF	UniRef50_A0A194QC62	UniRef50_UPI000EF7BB02	UniRef50_A0A0K8TUI5	UniRef50_A0A346IHY6	UniRef50_A0A4C1XA38	UniRef50_I4DLF4	UniRef50_A0A0L7L0A5	UniRef50_UPI000675BBFA	UniRef50_A0A437B7R2	UniRef50_A0A212FBG0	UniRef50_A0A212FE64	UniRef50_A0A212FEU1	UniRef50_A0A212FLM2	UniRef50_A0A0L7L0W5	UniRef50_A0A346II53	UniRef50_U4UWA6	UniRef50_A0A194R3Q8	UniRef50_H9JAZ6	UniRef50_UPI000B3CFB7E	UniRef50_A0A0L7KVA2	UniRef50_W5VXD8	UniRef50_I4DKF9	UniRef50_A0A0N0PCV5	UniRef50_A0A194RCJ9	UniRef50_W5VY18	UniRef50_W5VXS6
OG0000058	UniRef50_H9IX57	UniRef50_A0A1B4ZBL3	UniRef50_Q3LBA0	UniRef50_A0A194QW24	UniRef50_UPI000EF7BA08	UniRef50_I4DKW7	UniRef50_A0A4C1T2X1	UniRef50_A0A0L7LE98	UniRef50_UPI000B926021	UniRef50_A0A3Q9N7H8	UniRef50_V9PY24	UniRef50_E0X9F6	UniRef50_A0A0A1CNK0	UniRef50_Q3LBA3	UniRef50_UPI000CE5972B	UniRef50_A0A3S2LFK9	UniRef50_B5U9W8	UniRef50_A0A2A4JJS7	UniRef50_A0A212FG07	UniRef50_UPI000EF80254	UniRef50_A0A437BQL3	UniRef50_H9J3G0	UniRef50_A8QWQ5	UniRef50_UPI00103BF442	UniRef50_UPI0007E6F80B	UniRef50_A8QWQ1	UniRef50_Q9U4Z4	UniRef50_A0A437BQK7	UniRef50_A0A437BQM3	UniRef50_A0A212FG14	UniRef50_A0A4C1T0U9	UniRef50_A0A2W1BU40	UniRef50_A0A2W1BS24	UniRef50_A0A0L7LDQ0	UniRef50_UPI000C255B65	UniRef50_A0A2S3S947	UniRef50_D6N3A3	UniRef50_A0A4C1T3F5	UniRef50_UPI000CE5C10C	UniRef50_A0A0L7LDB1	UniRef50_A0A0L7KXY9	UniRef50_D0E9M7	UniRef50_A0A0K1DDI9	UniRef50_UPI0005D06491	UniRef50_A0A1W5LAT6
OG0000059	UniRef50_UPI00067ADF43	UniRef50_UPI00067CBAD4	UniRef50_UPI00067AA3BF	UniRef50_UPI000CE5D009	UniRef50_UPI00067B205F	UniRef50_A0A3S2P3B6	UniRef50_UPI0005D05296	UniRef50_UPI000C141823	UniRef50_UPI000811522B	UniRef50_A0A0L7L6V8	UniRef50_UPI000E6D6D53	UniRef50_UPI000CE57E4E	UniRef50_UPI001039FCEF	UniRef50_A0A2A4IV58	UniRef50_UPI0006EAEB8D	UniRef50_UPI000E777A3F	UniRef50_A0A0L7LAW5	UniRef50_UPI000B3C6635	UniRef50_UPI00101D399B	UniRef50_UPI0006409692	UniRef50_UPI000B3C5D5B	UniRef50_UPI00101CDA12	UniRef50_H9IY69	UniRef50_H9JKZ1	UniRef50_N6TYG1	UniRef50_UPI000B92794F	UniRef50_H9JFA0	UniRef50_H9JXW5	UniRef50_UPI0006760701	UniRef50_H9J5I1	UniRef50_A0A1I8PPD1	UniRef50_A0A2H1VXT4	UniRef50_UPI0006762F2B	UniRef50_A0A3S2N716	UniRef50_A0A437ARQ9	UniRef50_A0A3S2KYH8	UniRef50_A0A437AUE7	UniRef50_A0A3S2TC00	UniRef50_A0A3S2N9A5	UniRef50_A0A437AUQ1	UniRef50_A0A3S2LRZ4	UniRef50_A0A3S2P602	UniRef50_A0A3S2P654	UniRef50_A0A3S2PBZ3	UniRef50_A0A3S2LZZ2	UniRef50_A0A437BDL7	UniRef50_UPI000EF7C144	UniRef50_A0A437BLC4	UniRef50_A0A437BVD8
OG0000060	UniRef50_A0A1U9X1X9	UniRef50_A0A2W1BQY3	UniRef50_A0A194RIH0	UniRef50_B1Q137	UniRef50_A0A0C5C1P7	UniRef50_A0A3S2LSF5	UniRef50_A0A2A4JAV9	UniRef50_H9J1Y0	UniRef50_A0A2W1BTR6	UniRef50_H9IZW1	UniRef50_A0A2A4JU07	UniRef50_A0A0L7KQ39	UniRef50_A0A0L7L0K6	UniRef50_A0A212FJ53	UniRef50_A0A2W1BH37	UniRef50_A0A2H1V1G6	UniRef50_H9IWJ8	UniRef50_H9JDS3	UniRef50_H9JDS4	UniRef50_UPI00101BE719	UniRef50_A0A0L7LED6	UniRef50_A0A0L7L1Y2	UniRef50_A0A3S2TE55	UniRef50_A0A3S2NSH9	UniRef50_A0A437BKJ7	UniRef50_A0A3S2M3X5	UniRef50_A0A3S2NWN5	UniRef50_A0A212FNR2	UniRef50_A0A2W1BVP4	UniRef50_A0A2W1BJM9	UniRef50_A0A2A4JFD1	UniRef50_A0A2A4JTK7	UniRef50_A0A0L7KMN2	UniRef50_A0A0L7LMD6	UniRef50_A0A0L7LDL1	UniRef50_A0A0L7L9F2	UniRef50_A0A0L7L1R0	UniRef50_A0A0L7L3V0	UniRef50_A0A0L7KY57	UniRef50_A0A0L7KT07	UniRef50_A0A0L7K4L6	UniRef50_A0A0L7KKX2	UniRef50_A0A0C5BXH5	UniRef50_A0A0N1ICT7	UniRef50_A0A0N1IIC7	UniRef50_A0A1U9X1Z0	UniRef50_A0A1L8D6M4	UniRef50_A0A1L8D6U2	UniRef50_A0A1L8D6H6
OG0000061	UniRef50_A0A2R7WYX9	UniRef50_A7SJX5	UniRef50_A0A402FMN0	UniRef50_P86221	UniRef50_A0A3R7M4C9	UniRef50_A0A034WCU2	UniRef50_H0YVD4	UniRef50_A0A212F8G3	UniRef50_A0A1Y1JWP6	UniRef50_A0A1I8HNJ8	UniRef50_A0A1Y3BE91	UniRef50_A0A1D2MR49	UniRef50_A0A2A4JAN2	UniRef50_S4NLL1	UniRef50_A0A1D5RBK2	UniRef50_A0A3P7P4U3	UniRef50_P02556	UniRef50_A0A1B0GEX4	UniRef50_A0A3Q3DP49	UniRef50_A0A0L7LAT7	UniRef50_K9LYJ2	UniRef50_A0A0L7L382	UniRef50_P07437	UniRef50_Q9CRT0	UniRef50_A0A0L7KPG7	UniRef50_M4A769	UniRef50_A0A480QJR7	UniRef50_A0A1V1FJG4	UniRef50_A0A0P5SXH3	UniRef50_Q9BVA1	UniRef50_A0A1I7ZL05	UniRef50_A0A093CD43	UniRef50_A0A3Q2UNH0	UniRef50_A0A1B0GER4	UniRef50_A0A0R3WNS3	UniRef50_A0A2U9BPE6	UniRef50_Q6JIU3	UniRef50_A0A0B6Y627	UniRef50_A0A0N4X3Q6	UniRef50_A0A1S3W9X6	UniRef50_A0A2S2P8T7
OG0000062	UniRef50_UPI000E7786AD	UniRef50_A0A3S2NKW4	UniRef50_A0A2A4K655	UniRef50_I4DPX2	UniRef50_UPI000EF937B6	UniRef50_A0A0N0P9L3	UniRef50_A0A0N0PEI0	UniRef50_A0A0N0PET9	UniRef50_H9JGV0	UniRef50_UPI000678F17A	UniRef50_UPI00067E5590	UniRef50_UPI000E77E867	UniRef50_A0A212FGL3	UniRef50_UPI00067D7DDB	UniRef50_A0A2H1W1N2	UniRef50_UPI00067D2843	UniRef50_UPI00067CDEB4	UniRef50_UPI000640B477	UniRef50_UPI00067D0DFA	UniRef50_UPI00067BA0A2	UniRef50_A0A2H1VN70	UniRef50_UPI000EF7BD2E	UniRef50_A0A2H1VFV9	UniRef50_UPI00101CD4C4	UniRef50_UPI000EF850F5	UniRef50_UPI00101CCC13	UniRef50_H9JGY7	UniRef50_UPI000CE59D63	UniRef50_UPI000CE5BF30	UniRef50_UPI000CE59128	UniRef50_UPI000E778EEB	UniRef50_UPI000CE5AA0E	UniRef50_A0A0N1PFT1	UniRef50_UPI000B92DC16	UniRef50_UPI000CE585F8	UniRef50_UPI000CE5A7D4	UniRef50_UPI000CE5BD28	UniRef50_UPI000CE58BDA	UniRef50_UPI000CE59316	UniRef50_UPI000C14238B	UniRef50_UPI000B378883	UniRef50_A0A2H1WCN7	UniRef50_A0A2H1WDA4	UniRef50_UPI000C1427ED	UniRef50_A0A2W1BDJ9	UniRef50_UPI000EF8504C	UniRef50_H9JGV3	UniRef50_A0A2A4K6K7	UniRef50_A0A2W1BJ82
OG0000063	UniRef50_A0A076FRM3	UniRef50_A0A194PSA6	UniRef50_UPI001039F246	UniRef50_A0A2W1C223	UniRef50_A0A0K0XRL5	UniRef50_A0A2W1BSV8	UniRef50_UPI00067BF187	UniRef50_A0A2I6RJN9	UniRef50_A0A2H1WF81	UniRef50_A0A194RIZ3	UniRef50_A0A0L7KNG8	UniRef50_A0A2W1BKK3	UniRef50_A0A1J0M1C9	UniRef50_UPI000CE59BE5	UniRef50_UPI000CE58B1F	UniRef50_UPI000CE5C565	UniRef50_UPI000B92D885	UniRef50_UPI000E77D15C	UniRef50_A0A194Q3V9	UniRef50_UPI000B3AEAF0	UniRef50_A0A1U9X1W7	UniRef50_A0A0L7L7S2	UniRef50_D2KTU3	UniRef50_H9JN83	UniRef50_A0A437B5Z2	UniRef50_A0A3S2NFG0	UniRef50_A0A212F3K3	UniRef50_UPI000E779772	UniRef50_A0A212F9U2	UniRef50_A0A212EXG5	UniRef50_D5G3F3	UniRef50_A5JM33	UniRef50_A0A0L7KJS2	UniRef50_UPI0006EB0FCD	UniRef50_J7HWI3	UniRef50_A0A0L7LRX2	UniRef50_A0A194RE38	UniRef50_A0A0L7L7M2	UniRef50_A0A0L7KW55	UniRef50_A0A0B4RXY5	UniRef50_A0A194REU4	UniRef50_A0A194RF34	UniRef50_A0A0N1IBZ7	UniRef50_A0A0N0PB59	UniRef50_A0A194RDD6	UniRef50_A0A1L8D6J3	UniRef50_A0A2H1VCP1	UniRef50_U5KKB6	UniRef50_UPI000C1431B5
OG0000064	UniRef50_A0A212FK24	UniRef50_A0A3S2NTQ8	UniRef50_A0A4C1UZJ9	UniRef50_A0A2W1BQ92	UniRef50_A0A212FLI3	UniRef50_A0A2W1BVW2	UniRef50_H9JJ45	UniRef50_A0A482XNE9	UniRef50_B4R2H8	UniRef50_UPI00067BC74F	UniRef50_UPI00067E341E	UniRef50_UPI000EF82C0C	UniRef50_H9JJ44	UniRef50_A0A2H1VZN5	UniRef50_A0A0L0CE91	UniRef50_H9JUZ5	UniRef50_A0A4C1WZ35	UniRef50_UPI000EF86929	UniRef50_A0A2P8Z6Z3	UniRef50_A0A2H1VJN6	UniRef50_A0A2A4J0H6	UniRef50_O18381-2	UniRef50_A0A212EPT3	UniRef50_A0A437AQS3	UniRef50_E9IUP4	UniRef50_UPI000E58DEAC	UniRef50_A0A2W1BJS6	UniRef50_A0A2W1BFK5	UniRef50_A0A1A9ZM35	UniRef50_A0A182IB19	UniRef50_A0A1J1I066	UniRef50_A0A4C1VKC8	UniRef50_A0A2A4JGI5	UniRef50_B4NHW0	UniRef50_A0A1S4EBU5	UniRef50_A0A4C1X333	UniRef50_A0A0L7LCV0	UniRef50_A0A0L7LCU9	UniRef50_A0A0L7L6L6	UniRef50_A0A3S2P4J5	UniRef50_A0A2H1VYS0	UniRef50_A0A3Q0IWH1	UniRef50_A0A1A9WYB2	UniRef50_A0A182RPP3	UniRef50_A0A0N1PJ96	UniRef50_A0A336MP57	UniRef50_A0A2H1WV56
OG0000065	UniRef50_UPI00067A96A0	UniRef50_UPI000CE5BBFC	UniRef50_A0A437BB57	UniRef50_H9IWW0	UniRef50_A0A2A4JSJ1	UniRef50_A0A437BE19	UniRef50_UPI00067945E3	UniRef50_UPI00067CB077	UniRef50_A0A3S2TJB5	UniRef50_UPI00067C7205	UniRef50_A0A194QHT0	UniRef50_A0A1E1WBZ8	UniRef50_UPI00103BAA7F	UniRef50_UPI0010397A03	UniRef50_UPI000EF79357	UniRef50_UPI000CE593FD	UniRef50_UPI000CE5BE77	UniRef50_UPI000CE5ADBA	UniRef50_UPI000CE5CBFD	UniRef50_UPI000CE5871D	UniRef50_UPI000CE58BE7	UniRef50_UPI000CE58568	UniRef50_UPI000CE5B71D	UniRef50_UPI000CE5BB0F	UniRef50_UPI000CE589A9	UniRef50_UPI000CE59A79	UniRef50_A0A2A4JW96	UniRef50_A0A2W1BI44	UniRef50_H9IWS1	UniRef50_H9IWV3	UniRef50_UPI000640999A	UniRef50_H9IWW1	UniRef50_UPI00064095E3	UniRef50_A0A2W1B4L6	UniRef50_UPI000EF8CE11	UniRef50_A0A212F5H6	UniRef50_UPI000E77D9DC	UniRef50_A0A212F9K1	UniRef50_A0A3S2LL37	UniRef50_A0A212ET42	UniRef50_A0A2W1B1S3	UniRef50_A0A2W1B9M4	UniRef50_A0A2W1BJN6	UniRef50_A0A2W1BEV7	UniRef50_A0A2W1BE97	UniRef50_A0A2W1BR42	UniRef50_A0A2W1BLS2	UniRef50_A0A2W1BNQ1	UniRef50_UPI000E77F049
OG0000066	UniRef50_UPI000640B11F	UniRef50_UPI000B3D0FF2	UniRef50_UPI0010FECDAC	UniRef50_D7F162	UniRef50_A0A2H1V166	UniRef50_D7F172	UniRef50_UPI000B3CAEB2	UniRef50_UPI000B3894B2	UniRef50_W4YZ62	UniRef50_UPI0010FEBE86	UniRef50_UPI000B370933	UniRef50_A0A0L7KZZ5	UniRef50_UPI000CE593DC	UniRef50_UPI0005EE0F5D	UniRef50_UPI000CE5CE43	UniRef50_UPI000CE58CEC	UniRef50_UPI000678BF20	UniRef50_A0A3S2N805	UniRef50_D7F164	UniRef50_A0A2A4JBK9	UniRef50_A0A0L7L095	UniRef50_A0A0N1I5Z9	UniRef50_A0A0N1IJY3	UniRef50_D5LB39	UniRef50_D5LB38	UniRef50_D7F174	UniRef50_D7F173	UniRef50_UPI0005D081B4	UniRef50_UPI000B39D036	UniRef50_A0A2H1VU13	UniRef50_UPI00101DA5B5	UniRef50_A0A2H1V742	UniRef50_UPI000B3C2B4A	UniRef50_UPI000640A3F7	UniRef50_A0A2W1BGD9	UniRef50_A0A2H1W4B8	UniRef50_UPI00103F7773	UniRef50_UPI000678FDCC	UniRef50_A0A437BWT8	UniRef50_A0A3S2NJ95	UniRef50_A0A2W1B3R1	UniRef50_A0A212EVQ3	UniRef50_A0A212FJ21	UniRef50_A0A212FNM9	UniRef50_A0A212F657	UniRef50_A0A212FG17	UniRef50_A0A212EHS0	UniRef50_A0A212FLG2	UniRef50_A0A212F3L8
OG0000067	UniRef50_A0A2W1BIV7	UniRef50_A0A212F6I8	UniRef50_D0ABA6	UniRef50_UPI000E775EA5	UniRef50_UPI00067DD7FC	UniRef50_UPI00067C402E	UniRef50_UPI00067BD6A5	UniRef50_A0A2H1WBV8	UniRef50_A0A2W1BQ09	UniRef50_H9IS42	UniRef50_H9J868	UniRef50_A0A2H1VP10	UniRef50_A0A2H1VB55	UniRef50_UPI000CE5BEAE	UniRef50_UPI000CE59A5B	UniRef50_UPI000C1403B0	UniRef50_A0A2W1BPR7	UniRef50_A0A2W1BM44	UniRef50_A0A2H1W3T3	UniRef50_H9JRF5	UniRef50_H9JLW3	UniRef50_UPI00034FB741	UniRef50_H9JLP6	UniRef50_H9J869	UniRef50_UPI000B3CC88B	UniRef50_A0A4C1XIJ8	UniRef50_A0A2H1VDA1	UniRef50_A0A3S2LM78	UniRef50_A0A3S2N607	UniRef50_A0A3S2M5K0	UniRef50_A0A212FMS7	UniRef50_A0A2W1BEK9	UniRef50_A0A2W1BIM1	UniRef50_A0A2H1WHG3	UniRef50_A0A2W1BFD2	UniRef50_A0A2A4JYC1	UniRef50_A0A2A4J139	UniRef50_UPI000E77CA60	UniRef50_UPI000B92A603	UniRef50_A0A2A4JSJ8	UniRef50_UPI000E77EDBF	UniRef50_A0A0L7KSR9	UniRef50_UPI00103F5EBE	UniRef50_UPI00103C591C	UniRef50_UPI000EF942F9	UniRef50_A0A0L7LPB4	UniRef50_A0A0L7LP50	UniRef50_A0A0L7L247	UniRef50_A0A0L7KZE8
OG0000068	UniRef50_UPI00067B2D2D	UniRef50_UPI000B9875B7	UniRef50_UPI00067BD3C5	UniRef50_D7F169	UniRef50_UPI000E779A7D	UniRef50_A0A2A4J7R3	UniRef50_UPI0006792554	UniRef50_A0A2A4IZ11	UniRef50_UPI000E77428F	UniRef50_UPI000CE580C5	UniRef50_UPI000CE5A5DD	UniRef50_UPI000CE5BE15	UniRef50_A0A1B0CS40	UniRef50_UPI000CE5BD59	UniRef50_UPI000EF7DC87	UniRef50_UPI000B98F51F	UniRef50_UPI0005D09E08	UniRef50_A0A212F3F1	UniRef50_A0A212FN82	UniRef50_A0A212EGM9	UniRef50_A0A212FD62	UniRef50_A0A212FGN6	UniRef50_A0A2W1BJG7	UniRef50_A0A2W1BQU0	UniRef50_A0A2W1BJ69	UniRef50_A0A2W1BS72	UniRef50_UPI0005D06A58	UniRef50_UPI00101D8495	UniRef50_UPI00034F5152	UniRef50_UPI000B92AFFF	UniRef50_A0A2A4J646	UniRef50_A0A2W1BSR4	UniRef50_UPI000CE59F75	UniRef50_A0A3L6PH31	UniRef50_A0A3P7JRX3	UniRef50_UPI000678D7CE	UniRef50_A0A2W1BQ78	UniRef50_A0A1S3D390	UniRef50_A0A453HMU1	UniRef50_UPI000E77CC00	UniRef50_A0A194R986	UniRef50_A0A016VQL7	UniRef50_A0A2G9TZV0	UniRef50_A0A3N0Z2Z6	UniRef50_A0A498KL67	UniRef50_UPI000B8F5320	UniRef50_A0A183FY88	UniRef50_A0A3P8VJD5	UniRef50_A0A183G5Y8
OG0000069	UniRef50_UPI0010FEC1FE	UniRef50_A0A2H1VTA4	UniRef50_UPI000E6D720B	UniRef50_UPI000CE598F9	UniRef50_UPI000E6DA273	UniRef50_UPI000678F594	UniRef50_A0A2H1VFZ3	UniRef50_A0A3S2LQP1	UniRef50_Q6UV17	UniRef50_A0A2H1VQC3	UniRef50_D7F164	UniRef50_UPI000CE58383	UniRef50_A0A437BF96	UniRef50_A0A437AR59	UniRef50_A0A3S2TTK9	UniRef50_A0A2H1WCG9	UniRef50_A0A2H1VBQ8	UniRef50_A0A2H1VJC4	UniRef50_A0A2H1V2F4	UniRef50_UPI0010FDE0B1	UniRef50_A0A3S2NHP4	UniRef50_A0A437ARI9	UniRef50_A0A437B259	UniRef50_A0A3S2LP03	UniRef50_A0A437B9X9	UniRef50_A0A3S2TCJ2	UniRef50_A0A3S2TFH4	UniRef50_A0A3S2P9Q3	UniRef50_A0A3S2L6Q3	UniRef50_A0A3S2LI48	UniRef50_A0A3S2M125	UniRef50_A0A3S2NK87	UniRef50_A0A3S2M4N8	UniRef50_A0A3S2LE88	UniRef50_A0A3S2NN41	UniRef50_A0A437BRZ5	UniRef50_A0A437BTW4	UniRef50_A0A437BUJ2	UniRef50_A0A3S2MAK7	UniRef50_A0A3S2NMS5	UniRef50_A0A3S2NMX8	UniRef50_A0A2H1V141	UniRef50_A0A2H1VEJ8	UniRef50_A0A2H1WJW9	UniRef50_UPI000C144654	UniRef50_UPI000E77476F	UniRef50_A0A2H1V431	UniRef50_A0A1E1WHA1	UniRef50_UPI000E6D7323
OG0000070	UniRef50_A0A0N1I9K2	UniRef50_Q25489	UniRef50_A0A212F9X4	UniRef50_A0A0L7LC79	UniRef50_UPI000E6D67F7	UniRef50_A0A0N1IIM0	UniRef50_Q6U6J0	UniRef50_A0A194Q5D4	UniRef50_C6KWM7	UniRef50_A0A0N1PI13	UniRef50_H9JW79	UniRef50_UPI00067AF400	UniRef50_UPI00067BF86D	UniRef50_A0A3S2P9A9	UniRef50_H9JI63	UniRef50_A0A0N1IQA6	UniRef50_H9JWL5	UniRef50_A0A194PZ48	UniRef50_A0A0P0ELB6	UniRef50_UPI000CE59B5F	UniRef50_UPI000CE5B376	UniRef50_UPI000CE5A4FF	UniRef50_UPI000CE5909D	UniRef50_A0A0R6CEE9	UniRef50_A0A2W1BAC2	UniRef50_UPI000EF7BA2B	UniRef50_UPI000EF7BD45	UniRef50_UPI0005D0B9F6	UniRef50_A0A212EU54	UniRef50_A0A437B3F3	UniRef50_A0A212FEM4	UniRef50_A0A212FL95	UniRef50_A0A212F9Y7	UniRef50_A0A2W1B693	UniRef50_A0A0N1IBG8	UniRef50_A0A232FCT7	UniRef50_A0A0N0PF52	UniRef50_A0A0N1IMR6	UniRef50_A0A194PZ59	UniRef50_A0A0L7LR37	UniRef50_A0A194PZ55	UniRef50_A0A194PZZ0	UniRef50_UPI000675E342	UniRef50_A0A0N1PI65	UniRef50_UPI000676944A	UniRef50_UPI0005D04A69	UniRef50_UPI0005D0B114	UniRef50_A0A2H1W789	UniRef50_A0A3B0EPY7
OG0000071	UniRef50_H9JSB2	UniRef50_UPI000640B798	UniRef50_UPI0006EB0F24	UniRef50_H9JSB6	UniRef50_A0A2H1W7F8	UniRef50_H9IWW2	UniRef50_UPI000E6D6255	UniRef50_UPI000E6D7802	UniRef50_UPI000CE5A2FF	UniRef50_UPI000B92799A	UniRef50_A0A2W1B5H2	UniRef50_UPI00101DF9C1	UniRef50_UPI000CE57F31	UniRef50_A0A2H1WUS1	UniRef50_UPI00101C451D	UniRef50_UPI001039843B	UniRef50_A0A3S2NHC8	UniRef50_A0A2A4JFQ7	UniRef50_UPI000E6D7873	UniRef50_A0A212EHP9	UniRef50_A0A3S2TB84	UniRef50_UPI000E6D5B7E	UniRef50_UPI000E77DED9	UniRef50_UPI000B92CF23	UniRef50_A0A3S2NY81	UniRef50_A0A3S2N3M9	UniRef50_A0A3S2LV64	UniRef50_A0A3S2LZB7	UniRef50_A0A437BB81	UniRef50_A0A437BB50	UniRef50_A0A3S2LIU6	UniRef50_A0A437BB35	UniRef50_A0A3S2NST2	UniRef50_A0A3S2L7S3	UniRef50_A0A212F357	UniRef50_A0A212F1U0	UniRef50_A0A212EM75	UniRef50_A0A212ERC3	UniRef50_A0A2A4JE90	UniRef50_UPI000E774A90	UniRef50_UPI000C1421B7	UniRef50_A0A194RAB5	UniRef50_A0A0L7LAR5	UniRef50_A0A0L7LF73	UniRef50_A0A0L7KXK7	UniRef50_A0A0L7KPZ8	UniRef50_UPI0006769666	UniRef50_A0A194R9C5	UniRef50_A0A194PLU8
OG0000072	UniRef50_A0A212FGW6	UniRef50_A0A4C1YCG2	UniRef50_A0A4C1UY47	UniRef50_A0A212ERP7	UniRef50_A0A3S2LBR2	UniRef50_A0A212EXR9	UniRef50_UPI00067AAD27	UniRef50_A0A0L7KWM8	UniRef50_UPI00067A8E59	UniRef50_UPI00067AD00E	UniRef50_A0A2W1BPL9	UniRef50_A0A4C1YHE4	UniRef50_A0A0L7LGL9	UniRef50_A0A194Q7N4	UniRef50_UPI000CE585D6	UniRef50_UPI000CE5990B	UniRef50_UPI000CE58133	UniRef50_A0A2H1WAQ4	UniRef50_A0A2H1VPS2	UniRef50_A0A2W1BH76	UniRef50_A0A2H1WAS9	UniRef50_UPI000C13F6DF	UniRef50_A0A2H1WYP3	UniRef50_A0A2H1VN56	UniRef50_S4P8U3	UniRef50_A0A2H1WYI2	UniRef50_A0A2H1WCE9	UniRef50_A0A3S2LMY7	UniRef50_A0A2H1VQT2	UniRef50_A0A0L7KTA2	UniRef50_A0A2H1X1M4	UniRef50_UPI000EF7A54B	UniRef50_A0A2H1WB32	UniRef50_S4NXE8	UniRef50_A0A0L7KWL4	UniRef50_A0A212EXN7	UniRef50_A0A2H1WUZ5	UniRef50_A0A2A4J3R2	UniRef50_UPI000B3C5780	UniRef50_A0A212EXS1	UniRef50_UPI000EF7DE01	UniRef50_A0A3S2NKV1	UniRef50_A0A437BIA1	UniRef50_A0A437BIB0	UniRef50_A0A3S2TMJ6	UniRef50_A0A3S2M3L5	UniRef50_A0A437BI98	UniRef50_A0A212EXP7	UniRef50_A0A212EXN3
OG0000073	UniRef50_A0A2A4JD50	UniRef50_A0A0L7KXF0	UniRef50_UPI000EF90BA4	UniRef50_O97389	UniRef50_A0A0N1INA8	UniRef50_UPI000EF81299	UniRef50_A0A2H1WC94	UniRef50_A0A1E1WRL9	UniRef50_A0A437AU59	UniRef50_Q3T905	UniRef50_A0A0L7KWF7	UniRef50_H9J5P0	UniRef50_UPI000CE5887A	UniRef50_UPI000CE59950	UniRef50_A0A212FCG9	UniRef50_A0A212FCH2	UniRef50_H9JUR3	UniRef50_H9JUR2	UniRef50_A0A212F2Y7	UniRef50_A0A212FM32	UniRef50_A0A194PTA4	UniRef50_A0A0L7K4E0	UniRef50_UPI000E6D620F	UniRef50_UPI000B929ACA	UniRef50_UPI000CE5A05E	UniRef50_A0A4C1SUU4	UniRef50_A0A0L7LK89	UniRef50_A0A0N0PBU6	UniRef50_A0A2H1W3T9	UniRef50_UPI000B92BB2E	UniRef50_UPI000B928CE7	UniRef50_UPI000679788A	UniRef50_UPI000B926CF0	UniRef50_F6K704	UniRef50_UPI0005D0A922	UniRef50_UPI0005D09385	UniRef50_A0A2H1WCA6	UniRef50_A0A2H1VLT9	UniRef50_A0A2H1WNJ7	UniRef50_A0A2H1WCA8	UniRef50_A0A2H1VQN5	UniRef50_A0A2H1X3E1
OG0000074	UniRef50_A0A218N0E8	UniRef50_H9JTK1	UniRef50_A0A158NL87	UniRef50_A0A1J1IYP0	UniRef50_A0A0L7L287	UniRef50_UPI00094E18DE	UniRef50_A0A291P102	UniRef50_Q9VY08	UniRef50_Q8MQY9	UniRef50_A0A194PRE3	UniRef50_A0A182VXW8	UniRef50_N6TYT9	UniRef50_A0A2H1VTB0	UniRef50_E2BJK5	UniRef50_A0A232FFY1	UniRef50_H9JUK2	UniRef50_A0A0L7LP03	UniRef50_A0A212FML5	UniRef50_A0A1S3DLI9	UniRef50_A0A0L7L578	UniRef50_A0A182SDW8	UniRef50_UPI000E56AF09	UniRef50_A0A182U1W7	UniRef50_UPI00103E7FB8	UniRef50_A0A232FGG5	UniRef50_A0A1B0DFS5	UniRef50_A0A482VCU1	UniRef50_A0A0L7LSJ3	UniRef50_A0A194R1H3	UniRef50_A0A1Y1KHY8	UniRef50_A0A151WNN3	UniRef50_H9JTK0	UniRef50_UPI0006EAF3DC
OG0000075	UniRef50_UPI000E6D78BB	UniRef50_A0A2W1B5D1	UniRef50_UPI00067C5BC5	UniRef50_UPI00067BF79A	UniRef50_UPI00067AC08D	UniRef50_UPI00067AB1BF	UniRef50_UPI00103B7A35	UniRef50_A0A1Y1NDK0	UniRef50_UPI000C13F3ED	UniRef50_UPI000EF7D926	UniRef50_A0A4C1XMN8	UniRef50_A0A2A4J1V9	UniRef50_UPI000CE5B417	UniRef50_UPI000CE58E7E	UniRef50_UPI0006764D0B	UniRef50_UPI000CE58436	UniRef50_UPI000CE59288	UniRef50_A0A0L7KY69	UniRef50_UPI000CE59D1A	UniRef50_UPI000CE5AC4B	UniRef50_UPI000CE5985E	UniRef50_A0A2A4K8X8	UniRef50_UPI00103B6A24	UniRef50_A0A0L7KNY7	UniRef50_A0A2A4JY38	UniRef50_A0A2H1WJ00	UniRef50_A0A2A4J7C9	UniRef50_H9JXH0	UniRef50_A0A2A4JBB0	UniRef50_H9JJI1	UniRef50_UPI000B3CC67C	UniRef50_A0A2H1VV53	UniRef50_UPI000640A571	UniRef50_D7F179	UniRef50_UPI00101DFC05	UniRef50_A0A2W1BGD6	UniRef50_UPI0006EAFBCF	UniRef50_UPI0010FE7AE0	UniRef50_UPI0010FEC1FE	UniRef50_A0A437ASV4	UniRef50_UPI00101C7957	UniRef50_UPI00101C90F8	UniRef50_Q9XXV9	UniRef50_UPI00034FFB3A	UniRef50_A0A0L7LJ95	UniRef50_A0A0L7LED5	UniRef50_UPI0005D0C835	UniRef50_UPI000679133F	UniRef50_A0A2W1BRB2
OG0000076	UniRef50_A0A4C1YS89	UniRef50_I4DIQ6	UniRef50_A0A3S2NPI0	UniRef50_UPI000EF91EB6	UniRef50_A0A2A4K2A2	UniRef50_H9JSU4	UniRef50_UPI000E77CAAA	UniRef50_I4DLW1	UniRef50_A0A437BRY7	UniRef50_UPI00067E5AAE	UniRef50_UPI000E6D7CD1	UniRef50_A0A194QFC5	UniRef50_A0A194QEY9	UniRef50_Q8T4J9	UniRef50_C0H6K4	UniRef50_A0A437BRD2	UniRef50_C0H6K2	UniRef50_A0A2A4JNS7	UniRef50_UPI000E777393	UniRef50_UPI000CE59BC6	UniRef50_A0A2H1VAW1	UniRef50_A0A4U7B883	UniRef50_A0A2H1W9Z4	UniRef50_A0A2A4K2I3	UniRef50_C0H6K3	UniRef50_A0A437BRQ6	UniRef50_A0A212F6E4	UniRef50_A0A212F6G4	UniRef50_A0A212FLX3	UniRef50_A0A2W1BYY9	UniRef50_A0A2W1BSJ2	UniRef50_A0A2W1C1Q8	UniRef50_A0A2W1BWQ5	UniRef50_A0A0L7KNI3	UniRef50_A0A2A4K2L8	UniRef50_UPI000E77607A	UniRef50_UPI000E77E67A	UniRef50_A0A194R0Z3	UniRef50_UPI000CE59560	UniRef50_UPI000CE5A74F	UniRef50_Q8MUC5	UniRef50_A0A4U7BC86	UniRef50_A0A0L7LBR9	UniRef50_A0A0L7L8Q3	UniRef50_A0A194QW17	UniRef50_A0A194R0Y7	UniRef50_UPI00067D66C7	UniRef50_C0H6K7	UniRef50_A0A2H1VX73
OG0000077	UniRef50_UPI000EF8E5D8	UniRef50_A0A2A4JPP6	UniRef50_A0A437BL44	UniRef50_A0A194QQL0	UniRef50_A0A1E1W8R2	UniRef50_A0A1E1WHG4	UniRef50_A0A2A4JY71	UniRef50_UPI00067D5EAE	UniRef50_UPI0005D061A3	UniRef50_A0A3S2L9N1	UniRef50_UPI0006EAE5D2	UniRef50_UPI000CE59E7B	UniRef50_UPI000CE59381	UniRef50_A0A437BCX3	UniRef50_A0A2A4K3V7	UniRef50_A0A0L7K3W1	UniRef50_A0A3S2KX83	UniRef50_UPI000E6D8FB4	UniRef50_A0A2A4J986	UniRef50_UPI000C13FF0B	UniRef50_UPI000CE5A43E	UniRef50_H9JIR1	UniRef50_A0A3S2NSI9	UniRef50_A0A3S2N6B3	UniRef50_UPI00101D5239	UniRef50_UPI00103D5A9E	UniRef50_A0A0L7L7F5	UniRef50_UPI000C140610	UniRef50_UPI000CE58A6B	UniRef50_A0A0N1IC55	UniRef50_A0A437ASS2	UniRef50_UPI000C141A8B	UniRef50_A0A3S2LLE6	UniRef50_A0A3S2NMS9	UniRef50_A0A3S2TA47	UniRef50_A0A3S2LM91	UniRef50_A0A3S2L7N6	UniRef50_A0A3S2P3R8	UniRef50_A0A3S2LNK6	UniRef50_A0A437AT36	UniRef50_A0A437AU19	UniRef50_A0A437AWA6	UniRef50_A0A3S2N782	UniRef50_A0A437B3V3	UniRef50_A0A3S2LEZ0	UniRef50_A0A3S2LWA3	UniRef50_A0A3S2NEJ7	UniRef50_A0A3S2NV99	UniRef50_A0A3S2LWQ8
OG0000078	UniRef50_A0A2H1VJ99	UniRef50_A0A2H1WH10	UniRef50_UPI0005D09A4A	UniRef50_UPI00103F474A	UniRef50_A0A2A4J0N6	UniRef50_A0A2W1B4D4	UniRef50_A0A2W1BC76	UniRef50_H9JJA9	UniRef50_A0A2H1WB67	UniRef50_UPI0006EAF748	UniRef50_H9JLA5	UniRef50_A0A0N1PHF7	UniRef50_UPI000CE5A923	UniRef50_A0A212ERC3	UniRef50_A0A2A4K9N2	UniRef50_A0A2H1VRC0	UniRef50_A0A2W1B9D9	UniRef50_A0A0L7LKC5	UniRef50_A0A2H1VA97	UniRef50_UPI000C141C20	UniRef50_A0A2H1VTL8	UniRef50_A0A2W1BRV9	UniRef50_A0A2H1VRZ3	UniRef50_A0A2H1WPC1	UniRef50_A0A2W1BGC1	UniRef50_A0A3S2NPZ4	UniRef50_A0A212F107	UniRef50_A0A2W1BFG9	UniRef50_A0A2A4JMC3	UniRef50_A0A2W1BAK2	UniRef50_A0A2W1B7B5	UniRef50_A0A2W1B259	UniRef50_A0A2W1BGW1	UniRef50_A0A2A4J4C8	UniRef50_A0A2W1BHZ8	UniRef50_A0A2W1B6P8	UniRef50_A0A2W1B4D5	UniRef50_A0A2W1BDH3	UniRef50_UPI000B3877E7	UniRef50_UPI000EF767B6	UniRef50_A0A2A4JAR5	UniRef50_A0A212F6Q1	UniRef50_UPI000E77D47A	UniRef50_H9JSB4	UniRef50_A0A2A4IY52	UniRef50_A0A2A4J4Z7	UniRef50_A0A2A4J3E9	UniRef50_A0A2A4K236	UniRef50_A0A2A4K113
OG0000079	UniRef50_UPI00103C7214	UniRef50_A0A2H1VGA1	UniRef50_A0A2H1VDC2	UniRef50_A0A2H1VMB5	UniRef50_A0A2H1VA25	UniRef50_A0A2H1VFD3	UniRef50_A0A2H1VAP1	UniRef50_A0A2H1V8G9	UniRef50_A0A2H1VJV5	UniRef50_A0A2H1X2S2	UniRef50_A0A2H1VG19	UniRef50_A0A2H1VSR3	UniRef50_A0A2H1V104	UniRef50_A0A2H1VD51	UniRef50_A0A2H1V4M3	UniRef50_A0A2H1WD73	UniRef50_A0A2H1W2B7	UniRef50_A0A2H1W2T6	UniRef50_A0A2H1V9P7	UniRef50_A0A2H1V9N4	UniRef50_A0A2H1VIQ9	UniRef50_A0A2H1W343	UniRef50_A0A2H1V4H5	UniRef50_A0A2H1WHN4	UniRef50_A0A2H1W8Q9	UniRef50_A0A2H1V956	UniRef50_A0A2H1VBU8	UniRef50_A0A2H1V453	UniRef50_A0A2H1V2Y7	UniRef50_A0A2H1WA60	UniRef50_A0A2H1V768	UniRef50_A0A2H1V7V7	UniRef50_A0A2H1VTC5	UniRef50_A0A2H1VR13	UniRef50_A0A2H1W684	UniRef50_A0A2H1VT52	UniRef50_A0A2H1VT77	UniRef50_A0A2H1VD10	UniRef50_A0A2H1VC65	UniRef50_A0A2H1VJW2	UniRef50_A0A2H1VIF8	UniRef50_A0A2H1VCQ1	UniRef50_A0A2H1VD62	UniRef50_A0A2H1WUC2	UniRef50_A0A2H1WW84	UniRef50_A0A2H1WQ51	UniRef50_A0A2H1VWR2	UniRef50_A0A2H1VZ94	UniRef50_A0A2H1W1F7
OG0000080	UniRef50_A0A4C1TBK1	UniRef50_UPI000E778A24	UniRef50_A0A2A4K2H4	UniRef50_A0A1E1WJH3	UniRef50_UPI00103C78A3	UniRef50_A0A2A4J536	UniRef50_H9JCU7	UniRef50_UPI0003501EC3	UniRef50_A0A0L7LKK8	UniRef50_A0A1E1WLV2	UniRef50_UPI00104012E8	UniRef50_A0A4C1Y352	UniRef50_UPI00067BCCB2	UniRef50_UPI000679CA74	UniRef50_A0A4C1ZDL1	UniRef50_UPI00067DD847	UniRef50_UPI000C142665	UniRef50_UPI00101CAA17	UniRef50_UPI00067E2605	UniRef50_UPI0010392A7D	UniRef50_UPI000C140D03	UniRef50_UPI0005D0811C	UniRef50_UPI000B3D45B7	UniRef50_UPI00103DD4C2	UniRef50_UPI000B3BFBBD	UniRef50_UPI000C14115F	UniRef50_A0A2W1BAJ4	UniRef50_UPI000E6D8442	UniRef50_UPI00087393F6	UniRef50_UPI000CE59872	UniRef50_UPI0005D09A21	UniRef50_S4PX01	UniRef50_UPI000CE5CF16	UniRef50_UPI000C144233	UniRef50_UPI00101E042D	UniRef50_UPI000EF86974	UniRef50_UPI000C1401D8	UniRef50_A0A4C2A3Q0	UniRef50_A0A0L7KTF4	UniRef50_UPI000C143CB7	UniRef50_UPI000DF71ABC	UniRef50_UPI00103FE343	UniRef50_UPI0005D0D8E0	UniRef50_A0A2A4JI65	UniRef50_A0A2H1W0K0	UniRef50_A0A2A4K6C7	UniRef50_A0A0J7K7T5	UniRef50_UPI0005D0981C	UniRef50_UPI000CE591C6
OG0000081	UniRef50_UPI0006EAD391	UniRef50_A0A194PHR8	UniRef50_A0A2A4JNM0	UniRef50_UPI000E77A9B7	UniRef50_UPI000CE586B8	UniRef50_UPI000B92A020	UniRef50_A0A2H1V0T1	UniRef50_A0A437BHE7	UniRef50_A0A3S2LXS2	UniRef50_H9JJH4	UniRef50_A0A2A4K7K9	UniRef50_A0A194R547	UniRef50_I4DPZ5	UniRef50_UPI000CE58C61	UniRef50_H9JJH5	UniRef50_UPI000640951B	UniRef50_H9JXM0	UniRef50_UPI00101DBBEC	UniRef50_UPI000B3C6C4F	UniRef50_H9J5Y2	UniRef50_UPI000EF8E15F	UniRef50_A0A437ASL1	UniRef50_A0A437B0G0	UniRef50_A0A2W1BH35	UniRef50_A0A194PUZ5	UniRef50_A0A0L7LHE0	UniRef50_UPI00101D6846	UniRef50_A0A194PTD5	UniRef50_A0A4C1YV82	UniRef50_A0A0L7L6L8	UniRef50_A0A0L7KQP2	UniRef50_A0A335P8L6	UniRef50_A0A0L7LP26	UniRef50_A0A0L7LJR2	UniRef50_A0A0L7LJ20	UniRef50_A0A0L7LGI1	UniRef50_A0A0L7LH10	UniRef50_A0A0L7LG20	UniRef50_A0A0L7LEU0	UniRef50_A0A0L7LAG5	UniRef50_A0A0L7L8G9	UniRef50_A0A0L7L8I0	UniRef50_A0A0L7KR14	UniRef50_A0A0L7KQV2	UniRef50_A0A0L7KP60	UniRef50_A0A0L7KM42	UniRef50_A0A0L7KM50	UniRef50_A0A0L7KN36	UniRef50_A0A0L7KKV7
OG0000082	UniRef50_A0A2H1VYH2	UniRef50_A0A2H1VWJ4	UniRef50_A0A2H1W0Y6	UniRef50_A0A2H1V9C6	UniRef50_A0A2H1W311	UniRef50_A0A2H1VN01	UniRef50_A0A2H1VFQ0	UniRef50_A0A2H1W324	UniRef50_A0A2H1V6M9	UniRef50_A0A2H1VSS8	UniRef50_A0A2H1VXL9	UniRef50_A0A2H1VFM8	UniRef50_A0A2H1VFP2	UniRef50_A0A2H1V1P7	UniRef50_A0A2H1VP03	UniRef50_A0A2H1W7Y0	UniRef50_A0A2H1VGE1	UniRef50_A0A2H1V9V3	UniRef50_A0A2H1VPQ8	UniRef50_A0A2H1W2J2	UniRef50_A0A2H1VAK5	UniRef50_A0A2H1W0W9	UniRef50_A0A2H1VUE0	UniRef50_A0A2H1UZV7	UniRef50_A0A2H1WJG3	UniRef50_A0A2H1W188	UniRef50_A0A2H1W2T8	UniRef50_A0A2H1VS88	UniRef50_A0A2H1V5N5	UniRef50_A0A2H1WRX7	UniRef50_A0A2H1VE66	UniRef50_A0A2H1VD33	UniRef50_A0A2H1VBN5	UniRef50_A0A2H1W262	UniRef50_A0A2H1W5E6	UniRef50_A0A2H1V5Q4	UniRef50_A0A2H1VIT9	UniRef50_A0A2H1W4K9	UniRef50_A0A2H1WBW8	UniRef50_A0A2H1WJ31	UniRef50_A0A2H1VF05	UniRef50_A0A2H1VMM9	UniRef50_A0A2H1W2U0	UniRef50_A0A2H1V1U3	UniRef50_A0A2H1VL74	UniRef50_A0A2H1WCP8	UniRef50_A0A2H1VQS1	UniRef50_A0A2H1VU04	UniRef50_A0A2H1WSM0
OG0000083	UniRef50_Q6US81	UniRef50_A0A088AI91	UniRef50_A0A3S2PIU8	UniRef50_A0A1A9Z238	UniRef50_A0A1E1WS01	UniRef50_H9JJ67	UniRef50_O44390	UniRef50_A0A4C1UA19	UniRef50_A0A0N0PD77	UniRef50_A0A482W5E9	UniRef50_Q8MZW5	UniRef50_Q8SZK8	UniRef50_A0A2R7WWQ8	UniRef50_A0A158NZA7	UniRef50_A0A1B6BZA0	UniRef50_Q75PL7	UniRef50_A0A3G1T169	UniRef50_A0A482WP12	UniRef50_A0A482W8R9	UniRef50_A0A2W1BGE6	UniRef50_A0A2H1WYV5	UniRef50_Q7K4Y0	UniRef50_A0A0L7KQ30	UniRef50_UPI000B9877BC	UniRef50_G8FQ80	UniRef50_A0A0L7LEH6	UniRef50_A0A2H1V3W1	UniRef50_A0A1J1HM95	UniRef50_A0A0K2GUR7	UniRef50_A0A0L7LP40	UniRef50_A0A182T7Z9	UniRef50_UPI00101B5C08	UniRef50_A0A0L7LB10	UniRef50_A0A0L7LGE6	UniRef50_A0A0L7L360	UniRef50_A0A0L7KP21	UniRef50_A0A0L7KNN3	UniRef50_UPI000675ED60	UniRef50_Q29B20	UniRef50_A0A0N0PDF0	UniRef50_A0A0N1PHL2	UniRef50_A0A2A3E412	UniRef50_Q9BKA1
OG0000084	UniRef50_UPI000E77982F	UniRef50_UPI000CE58819	UniRef50_A0A191K8C4	UniRef50_A0A4U7BDS1	UniRef50_C0H6Q5	UniRef50_A0A194PMB9	UniRef50_P45590	UniRef50_UPI00067DD298	UniRef50_A0A212F1F2	UniRef50_B2DBL1	UniRef50_A0A437BE69	UniRef50_A0A0N1I4Y9	UniRef50_UPI000EF7D012	UniRef50_A0A2H1W6I7	UniRef50_A0A4U7B9F3	UniRef50_A0A4U7BHB9	UniRef50_C0H6Q0	UniRef50_A0A194PPC5	UniRef50_A0A437BED8	UniRef50_A0A3S2NZS4	UniRef50_UPI00103C60DD	UniRef50_A0A212EYF3	UniRef50_A0A212ESG7	UniRef50_A0A212F1F6	UniRef50_A0A2A4JLQ9	UniRef50_UPI000B374046	UniRef50_UPI000EF83142	UniRef50_A0A2A4JLT2	UniRef50_UPI000EF7B737	UniRef50_A0A0L7LBB7	UniRef50_A0A0L7KXC9	UniRef50_A0A0N1IND3	UniRef50_A0A0N0PB18	UniRef50_UPI000B92BC8D	UniRef50_A0A2H1VPD3	UniRef50_A0A2H1W897	UniRef50_A0A2H1VP95
OG0000085	UniRef50_A0A0A7KLA5	UniRef50_A0A0D3M5T7	UniRef50_A0A3G1ZLA7	UniRef50_A0A2W1BZ02	UniRef50_UPI000E6D84A6	UniRef50_O77409	UniRef50_UPI00067BE54E	UniRef50_UPI00067D616E	UniRef50_UPI00067CDFAF	UniRef50_UPI00067B3131	UniRef50_P46430	UniRef50_A0A194R5D8	UniRef50_A0A3G1ZLB1	UniRef50_H9JAU4	UniRef50_A0A3G1ZLA5	UniRef50_A0A0L7LI53	UniRef50_A0A3G1ZLA9	UniRef50_A0A212F9V3	UniRef50_A0A482LTG8	UniRef50_A0A0D3M5X3	UniRef50_UPI00101D3955	UniRef50_A0A075X2W2	UniRef50_A0A3S2LLI2	UniRef50_A0A0S3G4L2	UniRef50_A0A077D9Y8	UniRef50_A0A0K8TUF8	UniRef50_A0A212F2H5	UniRef50_UPI000C14282C	UniRef50_A0A075X2I7	UniRef50_A0A2A4J2Y1	UniRef50_A0A2A4JII4	UniRef50_A0A2H1WMU8	UniRef50_A0A194RSN3	UniRef50_UPI0006EB1738	UniRef50_A0A0L7LFQ3	UniRef50_A0A0L7L1M8	UniRef50_A0A0L7KSI2	UniRef50_A0A0L7KSI8	UniRef50_A0A0L7KPG5	UniRef50_A0A0L7KLM3	UniRef50_UPI000B92C266	UniRef50_A0A194R511	UniRef50_UPI00067602F8	UniRef50_UPI0006763849	UniRef50_A0A0N1PIE3	UniRef50_UPI000B9279E6	UniRef50_UPI000EF8FE68	UniRef50_X5D048	UniRef50_X5CCB3
OG0000086	UniRef50_A0A212EZ83	UniRef50_A0A212EPD8	UniRef50_A0A2A4J1N6	UniRef50_UPI00067D297D	UniRef50_P33719	UniRef50_P15410	UniRef50_P26741	UniRef50_UPI000EF89EA6	UniRef50_UPI000CE5D1CB	UniRef50_UPI000CE5C7CB	UniRef50_UPI000CE58F3F	UniRef50_C0HKS4	UniRef50_F6KMX2	UniRef50_C0HKS3	UniRef50_A0A2W1BXR4	UniRef50_H9ITT7	UniRef50_P26729	UniRef50_H9JRY3	UniRef50_UPI00101C28AE	UniRef50_A0A3S2NJC1	UniRef50_A0A3S2M4A9	UniRef50_A0A212EI08	UniRef50_A0A2A4JGH3	UniRef50_S4NYE8	UniRef50_A0A194QKH9	UniRef50_UPI00103E4828	UniRef50_UPI0006CEC388	UniRef50_A0A0L7KQ08	UniRef50_A0A194Q7C8	UniRef50_A0A194PZ95	UniRef50_A0A194Q0Y1	UniRef50_A0A194RFE4	UniRef50_UPI000EF7CEF2	UniRef50_A0A194RG26	UniRef50_UPI000B9259B0	UniRef50_UPI000EF77423	UniRef50_A0A194PJ20	UniRef50_A0A2H1WPS9
OG0000087	UniRef50_UPI00101C379F	UniRef50_UPI000EF8EFB3	UniRef50_UPI001038A64D	UniRef50_UPI000E6D81F3	UniRef50_UPI000EF868CD	UniRef50_H9JT34	UniRef50_UPI00067CD836	UniRef50_UPI000C1422AD	UniRef50_UPI00067E0850	UniRef50_UPI00067C11B9	UniRef50_UPI00067D7606	UniRef50_UPI00067B00EC	UniRef50_Q93139	UniRef50_A0A4C1YFF4	UniRef50_UPI000B3A4670	UniRef50_UPI000E775298	UniRef50_Q9BLI0	UniRef50_A0A4C2AFQ4	UniRef50_UPI000E6D95FF	UniRef50_UPI000B3ABEF6	UniRef50_A0A2W1B5V1	UniRef50_UPI000CE584BA	UniRef50_UPI000E775C6B	UniRef50_UPI000E776AA3	UniRef50_UPI000CE58B2C	UniRef50_H9JWP7	UniRef50_UPI000CE5CEF1	UniRef50_A0A437BMI0	UniRef50_UPI000CE57D6D	UniRef50_UPI000CE5C5F2	UniRef50_UPI00103CFA80	UniRef50_UPI000CE5B5B4	UniRef50_UPI000CE5C229	UniRef50_UPI000B3A7206	UniRef50_A0A437B2S6	UniRef50_UPI000CE5C543	UniRef50_UPI0006EAEC4B	UniRef50_UPI00103C51A9	UniRef50_H9JY50	UniRef50_UPI000B3D107D	UniRef50_H9JUJ4	UniRef50_H9JUJ3	UniRef50_UPI000EF88A48	UniRef50_A0A437ARS4	UniRef50_A0A3S2NBZ7	UniRef50_A0A3S2TN34	UniRef50_A0A437BMS3	UniRef50_A0A212F3I5	UniRef50_A0A212EXH5
OG0000088	UniRef50_A0A4C1Y493	UniRef50_UPI00067A7A9A	UniRef50_A0A2A4J6H0	UniRef50_A0A2A4JQF8	UniRef50_A0A0L7KQW1	UniRef50_A0A437AT06	UniRef50_A0A4C2A4X7	UniRef50_A0A0L7KVB3	UniRef50_A0A3S2NRC1	UniRef50_A0A0L7KXL7	UniRef50_A0A437AUI7	UniRef50_UPI000CE5C9FC	UniRef50_A0A0L7LN74	UniRef50_A0A2A4J820	UniRef50_A0A2A4JCI4	UniRef50_A0A0L7L9V8	UniRef50_A0A0L7L3F7	UniRef50_UPI000C14416C	UniRef50_A0A2W1BC29	UniRef50_A0A4C1UDF5	UniRef50_A0A3S2NJ07	UniRef50_UPI0010FF2FCB	UniRef50_UPI0010FEE942	UniRef50_A0A4C1V7K6	UniRef50_UPI0010FCEFCC	UniRef50_A0A437ATB5	UniRef50_A0A212FPG2	UniRef50_A0A212EQ25	UniRef50_A0A4C1YNF1	UniRef50_A0A4C1ZHD1	UniRef50_A0A4C1X3Q9	UniRef50_A0A0L7LA58	UniRef50_F2WZP5	UniRef50_A0A0L7LPR0	UniRef50_A0A0L7LR03	UniRef50_A0A0L7KT89	UniRef50_A0A0L7KSJ3	UniRef50_A0A0L7KT03	UniRef50_A0A0L7KT59	UniRef50_A0A0L7KMP8	UniRef50_A0A0L7KKA6	UniRef50_A0A4C1WW88	UniRef50_UPI000B3BEDCE	UniRef50_A0A4C1XY83	UniRef50_A0A2H1VG99	UniRef50_UPI0010FF4A81	UniRef50_UPI0010FEA1AD
OG0000089	UniRef50_A0A3S2NVY1	UniRef50_A0A4C1YNH8	UniRef50_A0A212F4E9	UniRef50_UPI0006EB154D	UniRef50_UPI000E6D99D5	UniRef50_UPI000E6D9DB9	UniRef50_A0A437BHD8	UniRef50_UPI00067DDE22	UniRef50_UPI00067CBC9C	UniRef50_A0A2W1BP83	UniRef50_UPI00067DF8CD	UniRef50_U4UU73	UniRef50_UPI0006790C50	UniRef50_UPI000B36539A	UniRef50_A0A0L7LFH7	UniRef50_UPI000B3C415F	UniRef50_A0A2A4JHW9	UniRef50_A0A212ESF0	UniRef50_A0A212FIR6	UniRef50_UPI000676A9B7	UniRef50_A0A1A9ZM21	UniRef50_A0A212EZ13	UniRef50_A0A2W1BUP7	UniRef50_UPI0006787306	UniRef50_A0A2H1WPV6	UniRef50_A0A2H1WYD3	UniRef50_A0A0L7L8Z8	UniRef50_A0A1B6D9N0	UniRef50_A0A194QFU0	UniRef50_A0A3S2M6N9	UniRef50_A0A212EQ60	UniRef50_A0A212EQ30	UniRef50_A0A0L7LLU0	UniRef50_A0A0K8VEW3	UniRef50_A0A2A4JX33	UniRef50_A0A182NA27	UniRef50_A0A437BW09	UniRef50_A0A0L7LSW7	UniRef50_A0A0L7LTH2	UniRef50_A0A0L7LQG3	UniRef50_A0A0L7LEI6	UniRef50_A0A0L7LER5	UniRef50_UPI00103FAC58	UniRef50_A0A1B6LTW0	UniRef50_A0A0N1IQD5	UniRef50_A0A0N0PEL9	UniRef50_A0A4C1VNY3	UniRef50_A0A212FHD6	UniRef50_UPI0006766C1F
OG0000090	UniRef50_H9JB20	UniRef50_H9J5L1	UniRef50_A0A2A4J0V2	UniRef50_UPI00103B772B	UniRef50_A0A1E1VZW2	UniRef50_A0A194PFK4	UniRef50_A0A0L7LF58	UniRef50_UPI00067AC213	UniRef50_UPI00067B745E	UniRef50_UPI00067CE2F8	UniRef50_UPI00067B9110	UniRef50_A0A2W1BR80	UniRef50_A0A0L7KXG1	UniRef50_A0A2W1BLV7	UniRef50_UPI000C144406	UniRef50_A0A2H1X3V0	UniRef50_A0A194RNZ7	UniRef50_A0A437BTV4	UniRef50_A0A437BU59	UniRef50_A0A212F6I3	UniRef50_A0A2W1BU55	UniRef50_A0A2A4J0Y5	UniRef50_A0A0N1PGS5	UniRef50_A0A2A4J3C4	UniRef50_A0A2A4JQW4	UniRef50_H9J5K9	UniRef50_UPI000B3C283C	UniRef50_UPI0010408CAD	UniRef50_UPI000E6D5E1B	UniRef50_A0A194RI16	UniRef50_UPI000EF7E3B0	UniRef50_A0A437ARK9	UniRef50_A0A437ASR7	UniRef50_A0A3S2LUS1	UniRef50_A0A437BTV5	UniRef50_A0A437BU39	UniRef50_A0A3S2LHE6	UniRef50_A0A194QI28	UniRef50_A0A2W1BJL8	UniRef50_A0A2W1BNU0	UniRef50_A0A4C1YV79	UniRef50_UPI000CE594B5	UniRef50_A0A194RIC8	UniRef50_A0A194RGY2	UniRef50_A0A0L7L3W5	UniRef50_A0A0L7KNP7	UniRef50_A0A0L7KT15	UniRef50_A0A0L7KSC9	UniRef50_A0A0L7KP01
OG0000091	UniRef50_A0A2W1BEJ7	UniRef50_UPI000E77BFB2	UniRef50_UPI0010FB07F2	UniRef50_A0A0J7NJP0	UniRef50_UPI00067DD1EA	UniRef50_UPI00067D44EA	UniRef50_UPI000E6D99F7	UniRef50_UPI00067D398D	UniRef50_UPI00101E1A64	UniRef50_UPI00067C4601	UniRef50_UPI00067AED53	UniRef50_A0A2A4JM87	UniRef50_UPI00067B70A1	UniRef50_UPI00067D189A	UniRef50_UPI00067D45C7	UniRef50_UPI00067C8778	UniRef50_UPI00067D02E3	UniRef50_UPI00067D9357	UniRef50_Q5KTM2	UniRef50_UPI000E6D7ABD	UniRef50_UPI0006765B3C	UniRef50_UPI000E6D6F94	UniRef50_A0A3P8Q6C6	UniRef50_UPI000CF83AF7	UniRef50_UPI000B399CD1	UniRef50_UPI0005D06E73	UniRef50_UPI000C14034D	UniRef50_UPI000EF80E53	UniRef50_UPI000852291F	UniRef50_A0A1Y1MJR5	UniRef50_UPI0010A01DED	UniRef50_UPI0005D086E7	UniRef50_UPI0006EAE471	UniRef50_UPI000678CE02	UniRef50_UPI0005F3AAEF	UniRef50_A0A1E1VZC5	UniRef50_UPI0010394130	UniRef50_UPI000CE58227	UniRef50_A0A2A4J157	UniRef50_H9JIJ9	UniRef50_A0A4C1TST6	UniRef50_A0A0N0PC64	UniRef50_UPI000E6D5C97	UniRef50_UPI000679DF80	UniRef50_UPI000C719EE5	UniRef50_A0A3Q0JKU4	UniRef50_A0A2W1BY49	UniRef50_UPI00103C7C30	UniRef50_UPI00103A0BBC
OG0000092	UniRef50_F2WZP9	UniRef50_UPI000EF8EF48	UniRef50_A0A3S2M451	UniRef50_Q6UV17	UniRef50_UPI0010FDE0B1	UniRef50_UPI000E6D84C3	UniRef50_UPI0006EAE723	UniRef50_A0A3S2NTH0	UniRef50_UPI0006EADFD4	UniRef50_UPI0006788C55	UniRef50_UPI000E778BA5	UniRef50_UPI000CE58DF4	UniRef50_A0A437BF96	UniRef50_UPI0010FEC1FE	UniRef50_A0A437B259	UniRef50_A0A3S2N746	UniRef50_A0A437AYD4	UniRef50_A0A437AZM2	UniRef50_A0A3S2LUF0	UniRef50_A0A3S2PCY7	UniRef50_A0A3S2TN98	UniRef50_A0A437BMI0	UniRef50_UPI0010FD382D	UniRef50_UPI0010FE1464	UniRef50_UPI000679E5DF	UniRef50_UPI0010FDC091	UniRef50_B9WPT7	UniRef50_UPI0010FE04F2	UniRef50_A0A2H1VKB9	UniRef50_A0A2H1W521	UniRef50_A0A2H1X0T9	UniRef50_A0A437B9X9	UniRef50_UPI0010FD3721
OG0000093	UniRef50_A0A194QFD0	UniRef50_UPI000678EC22	UniRef50_UPI000EF8606E	UniRef50_A0A0L7KDT0	UniRef50_A0A0N1IBJ6	UniRef50_UPI000EF8A6B3	UniRef50_UPI000CE5ADF4	UniRef50_UPI00067D1814	UniRef50_UPI0005D0D637	UniRef50_UPI00067B1F62	UniRef50_UPI00067ABD54	UniRef50_UPI00067C4472	UniRef50_H9J531	UniRef50_UPI000EF82697	UniRef50_UPI000CE59EFD	UniRef50_A0A212ETZ7	UniRef50_UPI000CE5C473	UniRef50_UPI000CE5C692	UniRef50_UPI00103AB4D2	UniRef50_A0A2A4JF89	UniRef50_A0A2W1BK62	UniRef50_UPI000B3C0DB7	UniRef50_UPI000640B755	UniRef50_UPI000B3C120E	UniRef50_H9JSR8	UniRef50_UPI00103D7373	UniRef50_A0A212EME8	UniRef50_A0A3S2P8D1	UniRef50_A0A212EPG8	UniRef50_A0A212EGP9	UniRef50_A0A212FF32	UniRef50_A0A212F116	UniRef50_UPI000E777E7A	UniRef50_UPI0006763FC5	UniRef50_A0A0L7L4N3	UniRef50_A0A2A4JGE1	UniRef50_UPI000CE5A252	UniRef50_A0A0L7LJG3	UniRef50_UPI000E77B860	UniRef50_A0A1S5XXP7	UniRef50_A0A0L7LJT8	UniRef50_A0A0L7LK06	UniRef50_A0A0L7LA61	UniRef50_A0A0L7LAP6	UniRef50_A0A0L7L6Y2	UniRef50_A0A0L7L492	UniRef50_A0A0L7KR23	UniRef50_A0A0L7KZR2	UniRef50_A0A0L7L068
OG0000094	UniRef50_A0A2W1BF82	UniRef50_Q1HPQ5	UniRef50_UPI000CE59EAD	UniRef50_UPI000CE5B0A7	UniRef50_A0A0N1I9V7	UniRef50_A0A2H1V8Y7	UniRef50_UPI000CE5BD4B	UniRef50_UPI000CE59039	UniRef50_UPI000CE59628	UniRef50_UPI000CE5CF71	UniRef50_UPI000CE59E5F	UniRef50_A0A2A4K804	UniRef50_A0A2A4JWR6	UniRef50_UPI00101D7E72	UniRef50_UPI000E6D989B	UniRef50_A0A182YL62	UniRef50_UPI0005D0CF26	UniRef50_UPI0005D05AC4	UniRef50_UPI000E77387B	UniRef50_A0A0N1IAR8	UniRef50_A0A3S2L8Q9	UniRef50_A0A3S2LQR6	UniRef50_A0A437AY04	UniRef50_A0A437AY08	UniRef50_A0A3S2NLW4	UniRef50_A0A437B1Y1	UniRef50_A0A212F013	UniRef50_A0A212FB47	UniRef50_A0A212F071	UniRef50_A0A212FAS1	UniRef50_A0A212EHP4	UniRef50_A0A212FN62	UniRef50_A0A2A4JLS2	UniRef50_A0A2A4JL04	UniRef50_A0A2H1V8W2	UniRef50_S4PS23	UniRef50_A0A0N1PF20	UniRef50_A0A2A4JLV9	UniRef50_UPI000E77C783	UniRef50_A0A0L7KR21	UniRef50_A0A0N1PJV6	UniRef50_A0A0L7LI08	UniRef50_A0A0L7L1V3	UniRef50_A0A0L7KNW3	UniRef50_I4DR87	UniRef50_A0A0N0P9K7	UniRef50_I4DN46	UniRef50_A0A0N1PEX0	UniRef50_I4DLJ2
OG0000095	UniRef50_A0A437B3Y2	UniRef50_A0A2P8XQH9	UniRef50_A0A2H1WHV7	UniRef50_A0A2H1VNK9	UniRef50_A0A2A4K502	UniRef50_A0A0J7KBQ7	UniRef50_E2A2P2	UniRef50_A0A2A4K090	UniRef50_W6NXN7	UniRef50_A0A437AS84	UniRef50_A0A0D6M518	UniRef50_UPI0010FD85A8	UniRef50_UPI000B929A34	UniRef50_A0A034VZC4	UniRef50_A4KAD9	UniRef50_A0A437BDZ0	UniRef50_UPI000EF8C593	UniRef50_UPI000E6D8A42	UniRef50_A0A2P8ZFW1	UniRef50_N6T2V9	UniRef50_A0A3S2NCI7	UniRef50_A0A0L7KY36	UniRef50_A0A0L7KRS5	UniRef50_A0A2P8XQT6	UniRef50_A0A3S2N7Y6	UniRef50_A0A2H1W7Z9	UniRef50_UPI0010FDD293	UniRef50_A0A437ASV4	UniRef50_A0A3S2LTJ6	UniRef50_A0A437AWU7	UniRef50_A0A023F6N5	UniRef50_A0A437ARW2	UniRef50_A0A437ARL8	UniRef50_A0A437ATS3	UniRef50_A0A3S2N4V6	UniRef50_A0A437B1Y5	UniRef50_A0A437B1Z0	UniRef50_A0A3S2LVI7	UniRef50_A0A437B338	UniRef50_A0A437BB36	UniRef50_A0A3S2P4I8	UniRef50_A0A212ERR8	UniRef50_A0A212F682	UniRef50_A0A212FPH9	UniRef50_A0A212FNB7	UniRef50_A0A2W1BF74	UniRef50_A0A2W1BJ83	UniRef50_A0A2W1BG73	UniRef50_A0A2W1BPI3
OG0000096	UniRef50_A0A224XJ37	UniRef50_A0A224XH41	UniRef50_V5GNF6	UniRef50_UPI000CE59203	UniRef50_UPI0006EAD8BB	UniRef50_UPI000CE5B4B7	UniRef50_UPI000DC69E84	UniRef50_A0A224X696	UniRef50_A0A3S2P566	UniRef50_UPI0005D06B5D	UniRef50_A0A3S2KYU3	UniRef50_A0A437BG99	UniRef50_UPI000CE5CE26	UniRef50_UPI000CE5CAE1	UniRef50_UPI000CE598E2	UniRef50_A0A1B6G0A1	UniRef50_UPI0005D0B6E2	UniRef50_A0A3S2TA70	UniRef50_A0A437AW45	UniRef50_A0A437AY30	UniRef50_A0A194R028	UniRef50_UPI000CE5A847	UniRef50_UPI00103C0373	UniRef50_A0A2W1BZV1	UniRef50_A0A401QCU6	UniRef50_A0A194RMX7	UniRef50_UPI00103C38B7	UniRef50_A0A3S2PBV4	UniRef50_S4NKJ2	UniRef50_A0A2A4J3Q9	UniRef50_UPI000E6D9051	UniRef50_A0A3S2LPE0	UniRef50_A0A437ATM0	UniRef50_A0A437AXS5	UniRef50_A0A3S2NTD2	UniRef50_A0A437B1G8	UniRef50_A0A3S2LFY1	UniRef50_A0A3S2LGV2	UniRef50_A0A3S2NKY9	UniRef50_A0A437BCS4	UniRef50_A0A3S2NKC2	UniRef50_A0A3S2PH44	UniRef50_A0A437BVF8	UniRef50_UPI000E6D992E	UniRef50_A0A0N1IDF9	UniRef50_A0A0N1IDY2	UniRef50_A0A2H1VQP6	UniRef50_UPI0005D0A005	UniRef50_H9J6A8
OG0000097	UniRef50_A0A2W1BA19	UniRef50_A0A0K2S2W7	UniRef50_A0A2W1BQY4	UniRef50_UPI00067E0C1B	UniRef50_UPI00067E1E1C	UniRef50_UPI001038765A	UniRef50_UPI00067D23BC	UniRef50_A0A0K2S2W2	UniRef50_A0A212F8D6	UniRef50_A0A194PZB5	UniRef50_Q17214	UniRef50_A0A194Q703	UniRef50_A0A0K2S2Z6	UniRef50_S4NQP1	UniRef50_P08829	UniRef50_UPI0006EB4B43	UniRef50_A0A194R4W2	UniRef50_A0A212FL89	UniRef50_A0A212F3M9	UniRef50_S4NUX3	UniRef50_UPI000B9297D4	UniRef50_A0A0K2S346	UniRef50_A0A2W1BHQ4	UniRef50_A0A3S2TCV7	UniRef50_A0A2H1W2T4	UniRef50_UPI000C14053C
OG0000098	UniRef50_UPI000C14034D	UniRef50_UPI00067CEB6F	UniRef50_UPI0006792974	UniRef50_UPI00067D45C7	UniRef50_UPI0005D0CF31	UniRef50_UPI000EF7637F	UniRef50_UPI0010394130	UniRef50_UPI00101CDD03	UniRef50_UPI000CE5D0C5	UniRef50_UPI000EF7D0A7	UniRef50_UPI000E6D941F	UniRef50_A0A1E1WGA0	UniRef50_A0A0L7KTF6	UniRef50_A0A0L7KQ56	UniRef50_UPI000CE5AEE8	UniRef50_UPI0010405B2B	UniRef50_UPI000CE5C1B8	UniRef50_A0A0L7L3P4	UniRef50_A0A2A4K2Y4	UniRef50_A0A4C1UW57	UniRef50_UPI0006EB134D	UniRef50_A0A1E1WAI1	UniRef50_UPI000CE5B14B	UniRef50_A0A0L7LPZ4	UniRef50_UPI0006EB26B7	UniRef50_UPI0005D086E7	UniRef50_UPI0005D08A09	UniRef50_A0A2A4JM87	UniRef50_UPI00103AFCBD	UniRef50_A0A0L7KNU8	UniRef50_A0A2H1VIK6	UniRef50_A0A2A4J282	UniRef50_A0A2A4K6T9	UniRef50_A0A2A4JU56	UniRef50_A0A2H1VXY3	UniRef50_UPI000EF7F8F4	UniRef50_UPI0005D0C0F5	UniRef50_A0A0L7K286	UniRef50_UPI000B399CD1	UniRef50_UPI00101E156E	UniRef50_UPI00103D8DE3	UniRef50_A0A0S1TR64	UniRef50_UPI00101CB9F5	UniRef50_UPI00101E0BFD	UniRef50_UPI00101DDBA9	UniRef50_Q5KTM2	UniRef50_UPI00103F9602	UniRef50_UPI00101C3A2E	UniRef50_H9JXA2
OG0000099	UniRef50_A0A2H1W535	UniRef50_A0A2H1V9K5	UniRef50_A0A2H1V9G3	UniRef50_A0A2H1V9J8	UniRef50_A0A2H1VAF7	UniRef50_A0A2H1VFT3	UniRef50_A0A2H1VWH9	UniRef50_A0A2H1W0S8	UniRef50_A0A2H1W2X4	UniRef50_A0A2H1VIX0	UniRef50_A0A2H1V3L2	UniRef50_A0A2H1V959	UniRef50_A0A2H1W3Y7	UniRef50_A0A2H1V7N8	UniRef50_A0A2H1VPQ2	UniRef50_A0A2H1VS92	UniRef50_A0A2H1W8X5	UniRef50_A0A2H1VS11	UniRef50_A0A2H1VTR0	UniRef50_A0A2H1VPY8	UniRef50_A0A2H1V363	UniRef50_A0A2H1WPW7	UniRef50_A0A2H1VIA6	UniRef50_A0A2H1V0Q6	UniRef50_A0A2H1VTK3	UniRef50_A0A2H1WKU1	UniRef50_A0A2H1WHP8	UniRef50_A0A2H1X518	UniRef50_A0A2H1V163	UniRef50_A0A2H1W2C6	UniRef50_A0A2H1V2J1	UniRef50_A0A2H1VBV9	UniRef50_A0A2H1VWX5	UniRef50_A0A2H1VJG3	UniRef50_A0A2H1WIW2	UniRef50_A0A2H1VGV4	UniRef50_A0A2H1X1N4	UniRef50_A0A2H1VCD8	UniRef50_A0A2H1WUS6	UniRef50_A0A2H1W5Q3	UniRef50_A0A2H1VI75	UniRef50_A0A2H1V696	UniRef50_A0A2H1WGH1	UniRef50_A0A2H1W0F0	UniRef50_A0A2H1VZE3	UniRef50_A0A2H1VI88	UniRef50_UPI0006796328	UniRef50_A0A2H1VWB0	UniRef50_A0A2H1VJS3
OG0000100	UniRef50_UPI000B988B7D	UniRef50_UPI00067D1B35	UniRef50_UPI00067BB709	UniRef50_UPI00067B2D2D	UniRef50_A0A2A4IZ11	UniRef50_UPI00101C1E86	UniRef50_D7F169	UniRef50_UPI000B3C14F6	UniRef50_D7F164	UniRef50_A0A194RKS9	UniRef50_A0A437AR59	UniRef50_A0A2W1BIS5	UniRef50_A0A212FN67	UniRef50_A0A212EM56	UniRef50_A0A212ETK9	UniRef50_A0A2W1BIY0	UniRef50_UPI000E77CC00	UniRef50_UPI000640B0E5	UniRef50_A0A016WK90	UniRef50_A0A2A4IU65	UniRef50_UPI000CE5C850	UniRef50_A0A2H9ZWL9	UniRef50_S4PSY0	UniRef50_UPI000C6CEC50	UniRef50_A0A3P7JRX3	UniRef50_UPI000E778C1F	UniRef50_A0A0L7LLP9	UniRef50_A0A2A4J6X2	UniRef50_A0A2A4JTH5	UniRef50_A0A0L7LVP3	UniRef50_A0A0L7LPN0	UniRef50_A0A0L7LMQ0	UniRef50_UPI0006EB044C	UniRef50_A0A0N1INL3	UniRef50_UPI00067AB43D	UniRef50_H9JU10	UniRef50_UPI00067BCA99	UniRef50_UPI000EF96A93	UniRef50_A0A3S2P725	UniRef50_UPI000B3AB892	UniRef50_A0A194QXH4	UniRef50_A0A194R4D8	UniRef50_A0A0N1PID4	UniRef50_A0A194R986	UniRef50_A0A0N1I834	UniRef50_A0A194RL05	UniRef50_A0A194Q6W3	UniRef50_UPI0005D07BA7	UniRef50_A0A2W1BMB6
OG0000101	UniRef50_A0A2H1WQN1	UniRef50_UPI000EF843A6	UniRef50_A0A2W1BQ78	UniRef50_A0A2H1VPT5	UniRef50_UPI00067B439A	UniRef50_A0A2W1BHX9	UniRef50_UPI000CE5CFA0	UniRef50_A0A2H1VKT8	UniRef50_A0A444THM7	UniRef50_A0A212FBX0	UniRef50_H9J991	UniRef50_A0A0P4X674	UniRef50_S4P8M1	UniRef50_A0A4S2JD03	UniRef50_A0A2A4JIM2	UniRef50_A0A3S2LQT4	UniRef50_A0A0L7LS80	UniRef50_UPI000B929227	UniRef50_A0A194REE5	UniRef50_I4DL03
OG0000102	UniRef50_A0A433TZ91	UniRef50_UPI000C1436EC	UniRef50_A0A2H1WID0	UniRef50_A0A2H1VGC7	UniRef50_A0A2H1VHC4	UniRef50_A0A2H1VSK4	UniRef50_A0A2H1WD16	UniRef50_A0A2H1VK93	UniRef50_A0A2H1WGH5	UniRef50_A0A2H1WV95	UniRef50_A0A2H1VWG6	UniRef50_A0A2H1WN90	UniRef50_A0A2H1W7P7	UniRef50_A0A2H1V289	UniRef50_A0A2H1V7X0	UniRef50_A0A2H1VV06	UniRef50_A0A2H1VHA9	UniRef50_A0A2H1W4V3	UniRef50_A0A2H1WM74	UniRef50_A0A2H1VVM7	UniRef50_UPI000C13F874	UniRef50_A0A2H1W4H5	UniRef50_A0A2H1VH12	UniRef50_A0A2H1WEU9	UniRef50_A0A2H1VUA4	UniRef50_A0A2H1V7Y8	UniRef50_A0A2H1VJR5	UniRef50_A0A2H1VGB5	UniRef50_A0A2H1VKT2	UniRef50_A0A2H1VYZ7	UniRef50_A0A2H1VL44	UniRef50_A0A2H1VXL4	UniRef50_A0A2H1W6M3	UniRef50_A0A2H1VYD6	UniRef50_A0A2H1VCX5	UniRef50_A0A2H1W9C6	UniRef50_A0A2H1WQR5	UniRef50_A0A2H1V4D2	UniRef50_A0A2H1VPW7	UniRef50_A0A2H1V1Y8	UniRef50_A0A2H1VK05	UniRef50_A0A2H1WBJ2	UniRef50_A0A2H1V987	UniRef50_A0A2H1VYW3	UniRef50_A0A2H1V443	UniRef50_A0A2H1V7V3	UniRef50_A0A2H1WFY4	UniRef50_A0A2H1WVK0	UniRef50_A0A2H1WIV5
OG0000103	UniRef50_UPI0006786CFB	UniRef50_UPI00103FAEF8	UniRef50_UPI00067C05E2	UniRef50_UPI000EF8D83A	UniRef50_UPI00103FAB87	UniRef50_UPI00067B10E5	UniRef50_UPI000B390660	UniRef50_UPI000B399BA8	UniRef50_H9JBS7	UniRef50_UPI000CE58DE4	UniRef50_A0A194PPT7	UniRef50_A0A2H1VN27	UniRef50_A0A2A4KBP1	UniRef50_H9J2F7	UniRef50_H9JB37	UniRef50_A0A3S2TAB9	UniRef50_A0A3S2PJD2	UniRef50_A0A3S2NZL3	UniRef50_A0A212EK45	UniRef50_A0A2A4KA51	UniRef50_UPI000CE57E01	UniRef50_A0A4C1W1X6	UniRef50_UPI000675D089	UniRef50_Q26490	UniRef50_A0A0L7L630	UniRef50_A0A0L7KUA5	UniRef50_A0A0L7KQG2	UniRef50_A0A0N1IJY7	UniRef50_I4DNV4	UniRef50_I4DPQ7	UniRef50_A0A194QHU7	UniRef50_A0A194QLM6	UniRef50_A0A0N1PK20	UniRef50_UPI000B92629F	UniRef50_UPI000B92D14C	UniRef50_A0A2H1V0B5	UniRef50_A0A2H1VP07	UniRef50_H9JYJ9	UniRef50_A0A4C1UPN1
OG0000104	UniRef50_A0A212EWU6	UniRef50_A0A194PKD7	UniRef50_A0A0L7LMW6	UniRef50_H9JGD2	UniRef50_UPI00067D2AF4	UniRef50_UPI001039DB22	UniRef50_UPI00067AAC58	UniRef50_UPI00067E4B2C	UniRef50_A0A0L7L2W8	UniRef50_UPI000B3C7902	UniRef50_O01677	UniRef50_UPI000B3D0249	UniRef50_UPI000E775AB4	UniRef50_UPI000CE58611	UniRef50_UPI000CE59C2C	UniRef50_A0A0N1I4Z6	UniRef50_A0A2A4J169	UniRef50_UPI000C14356A	UniRef50_A0A2A4K4K9	UniRef50_A0A2A4IZ90	UniRef50_A0A2H1WC87	UniRef50_A0A2H1V636	UniRef50_UPI000B385272	UniRef50_UPI00101BC91C	UniRef50_H9JGF5	UniRef50_UPI000B3681A8	UniRef50_H9JUR8	UniRef50_A0A0L7K4G0	UniRef50_UPI000E6D683D	UniRef50_A0A437B0L0	UniRef50_A0A437B1C4	UniRef50_A0A437B1L3	UniRef50_A0A437BE91	UniRef50_A0A3S2P698	UniRef50_A0A437BUA6	UniRef50_A0A2A4K3Y0	UniRef50_A0A2A4K5B4	UniRef50_A0A2A4JTZ4	UniRef50_A0A2A4IY92	UniRef50_A0A0L7L8P7	UniRef50_UPI000EF87390	UniRef50_A0A2H1VBX5	UniRef50_UPI000B92BBF3	UniRef50_A0A0L7L1N0	UniRef50_A0A0L7LPX1	UniRef50_A0A0L7LNK4	UniRef50_A0A0L7LI88	UniRef50_A0A0L7L1D1	UniRef50_A0A0L7L9U1
OG0000105	UniRef50_A0A2A4JSJ1	UniRef50_UPI00103942D7	UniRef50_A0A0L7LPE2	UniRef50_UPI000EF78D0D	UniRef50_A0A2H1WZ56	UniRef50_UPI000CE59F15	UniRef50_A0A1E1VXX4	UniRef50_UPI00067D21FA	UniRef50_UPI00067C3250	UniRef50_UPI00067B9CD2	UniRef50_A0A3S2KYQ6	UniRef50_UPI00034F6AE1	UniRef50_A0A2H1VHN5	UniRef50_UPI000CE5A5B4	UniRef50_UPI000CE58D88	UniRef50_UPI000CE5A5E9	UniRef50_UPI000CE58D4C	UniRef50_A0A2A4KA39	UniRef50_UPI000CE5C25C	UniRef50_A0A2W1B4W2	UniRef50_A0A437ASZ4	UniRef50_UPI000B92C65A	UniRef50_A0A437BDV3	UniRef50_H9JHG4	UniRef50_UPI000B3D2B5B	UniRef50_UPI00101CC84E	UniRef50_UPI0006409F1E	UniRef50_A0A437BVQ9	UniRef50_A0A437BMX0	UniRef50_UPI00034FEA68	UniRef50_UPI000EF7CA90	UniRef50_UPI00103D59C9	UniRef50_A0A2A4JIZ2	UniRef50_A0A3S2LLA7	UniRef50_A0A437BQH6	UniRef50_A0A437ARE9	UniRef50_A0A437BFA5	UniRef50_A0A3S2NI96	UniRef50_A0A437BGJ6	UniRef50_A0A3S2KZA9	UniRef50_A0A3S2NMW6	UniRef50_A0A437AWD1	UniRef50_A0A3S2LAF6	UniRef50_A0A437AZI3	UniRef50_A0A437AZE4	UniRef50_A0A3S2LE61	UniRef50_A0A437B566	UniRef50_A0A3S2LWX1	UniRef50_A0A3S2LGY6
OG0000106	UniRef50_A0A194R1V2	UniRef50_Q9VLC5	UniRef50_A0A2H1VZJ0	UniRef50_A0A4C1UC07	UniRef50_A0A0L7LPC3	UniRef50_A0A4C1YVW3	UniRef50_A0A0L7KXD5	UniRef50_A0A3B0E4Q5	UniRef50_UPI00101DBBEC	UniRef50_UPI0006EAF568	UniRef50_A0A4C1UBY2	UniRef50_D2SNN4	UniRef50_A0A194RIN5	UniRef50_A0A3M0KYT3	UniRef50_A0A4S2L3Z6	UniRef50_A0A2G8LBH5	UniRef50_A0A4C1Z7I4	UniRef50_A0A1B0BRS4	UniRef50_A0A0L7LMS6	UniRef50_A0A0L7LED0	UniRef50_A0A0L7KZK6	UniRef50_UPI0006C98BFA	UniRef50_H9IVX1	UniRef50_A0A0N0PBR9	UniRef50_D2SNW6	UniRef50_S4PFL3	UniRef50_A0A3R1TT77	UniRef50_A0A376FGI2
OG0000107	UniRef50_A0A194QPL9	UniRef50_A0A2A4JAT5	UniRef50_UPI00067C4A4B	UniRef50_UPI00073D7B12	UniRef50_UPI000CE5D0C9	UniRef50_UPI000CE5CE6B	UniRef50_UPI000CE5B750	UniRef50_A0A437BR55	UniRef50_UPI001040B2D4	UniRef50_UPI000E6D6D6D	UniRef50_A0A3S2N2Q8	UniRef50_A0A194QV69	UniRef50_A0A2H1WJQ1	UniRef50_UPI000E6DA36C	UniRef50_UPI00101BA1D4	UniRef50_H9JRH5	UniRef50_UPI000640A3A3	UniRef50_UPI000EF75A12	UniRef50_A0A2H1WW32	UniRef50_UPI00103E6D7E	UniRef50_A0A437AR99	UniRef50_A0A3S2N7G6	UniRef50_A0A3S2LPH0	UniRef50_A0A3S2NPD3	UniRef50_A0A3S2TBK5	UniRef50_A0A3S2P1E3	UniRef50_A0A3S2TCN2	UniRef50_A0A437ATD1	UniRef50_A0A437ATC2	UniRef50_A0A437B507	UniRef50_A0A3S2TC12	UniRef50_A0A3S2NJU5	UniRef50_A0A437AUZ4	UniRef50_A0A3S2NDA8	UniRef50_A0A3S2N9I9	UniRef50_A0A437B6D3	UniRef50_A0A437BC39	UniRef50_A0A3S2P1Z9	UniRef50_A0A3S2LCU6	UniRef50_A0A3S2TPM0	UniRef50_A0A3S2NN82	UniRef50_A0A3S2LWM4	UniRef50_A0A212F8C1	UniRef50_A0A212FPG9	UniRef50_A0A2W1BBE5	UniRef50_A0A2W1BIQ1	UniRef50_A0A2W1BKV1	UniRef50_A0A2W1BPP5	UniRef50_A0A2W1BNJ3
OG0000108	UniRef50_A0A2H1WGZ8	UniRef50_A0A2H1V7E6	UniRef50_A0A2H1V3T6	UniRef50_A0A2H1VFN6	UniRef50_A0A2H1VYN2	UniRef50_A0A2H1VUH9	UniRef50_A0A2H1VZ44	UniRef50_A0A2H1W3D1	UniRef50_A0A2H1VJA0	UniRef50_A0A2H1V0Q2	UniRef50_A0A2H1VWJ5	UniRef50_A0A2H1W782	UniRef50_A0A2H1VC40	UniRef50_A0A2H1VYT0	UniRef50_A0A2H1WIE7	UniRef50_A0A2H1VGY4	UniRef50_A0A2H1VI06	UniRef50_A0A2H1WL95	UniRef50_A0A2H1WLQ6	UniRef50_A0A2H1VFR8	UniRef50_A0A2H1VBS2	UniRef50_A0A2H1VCS4	UniRef50_A0A2H1V714	UniRef50_A0A2H1V8N5	UniRef50_A0A2H1VYG4	UniRef50_A0A2H1WX06	UniRef50_A0A2H1VIF2	UniRef50_A0A2H1WXQ0	UniRef50_A0A2H1WC09	UniRef50_A0A2H1WKC7	UniRef50_A0A2H1V0F6	UniRef50_A0A2H1X2W6	UniRef50_A0A2H1WAL1	UniRef50_A0A2H1WT52	UniRef50_A0A2H1WKP7	UniRef50_A0A2H1UZS4	UniRef50_A0A2H1VYF1	UniRef50_A0A2H1VM30	UniRef50_A0A2H1VS18	UniRef50_A0A2H1VNM3	UniRef50_A0A2H1VUK8	UniRef50_A0A2H1VQD3	UniRef50_A0A2H1V4C1	UniRef50_A0A2H1V4J6	UniRef50_A0A2H1VBY8	UniRef50_A0A2H1W1I0	UniRef50_A0A2H1VPT8	UniRef50_A0A2H1V8N1	UniRef50_A0A2H1V5K0
OG0000109	UniRef50_A0A212EPM5	UniRef50_A0A194PYJ7	UniRef50_UPI000E775235	UniRef50_UPI000EF773DB	UniRef50_A0A2H1V536	UniRef50_A0A437B7T4	UniRef50_A0A2A4JFG9	UniRef50_UPI00067C9AE6	UniRef50_A0A2A4K3N9	UniRef50_UPI00103F1CF7	UniRef50_A0A194PI56	UniRef50_A0A4C1YBU6	UniRef50_F6K6Z1	UniRef50_A0A2A4JCM1	UniRef50_A0A2H1V6Z6	UniRef50_Q2F644	UniRef50_A0A1E1W9H1	UniRef50_A0A0L7LP14	UniRef50_A0A2A4K4N6	UniRef50_UPI000B92945D	UniRef50_A0A2H1V890	UniRef50_A0A0L7LAR1	UniRef50_A0A0L7KPR0	UniRef50_A0A0L7KPA4	UniRef50_A0A0N1PHW4	UniRef50_A0A4C1YDI1	UniRef50_UPI0005D05750	UniRef50_UPI0005D0B26B	UniRef50_A0A2H1VFB2	UniRef50_A0A2H1V1K0	UniRef50_A0A2H1WKE5	UniRef50_A0A1E1W2D3	UniRef50_UPI000EF83E90	UniRef50_UPI000EF76021
OG0000110	UniRef50_A0A4C1S8M1	UniRef50_UPI0005D0E789	UniRef50_A0A4C1YRP9	UniRef50_UPI00067BC29C	UniRef50_UPI00067C1E2D	UniRef50_UPI00067AC7B9	UniRef50_UPI000B38FB5C	UniRef50_UPI00067B3938	UniRef50_A0A1B6IF42	UniRef50_Q9NL33	UniRef50_UPI000E6D6FDA	UniRef50_A0A4C1XXS6	UniRef50_UPI0005D0D243	UniRef50_Q9NL36	UniRef50_Q9NL37	UniRef50_A0A4C1XYP5	UniRef50_UPI000CE5A61F	UniRef50_A0A2W1BCF4	UniRef50_A0A4C1X3P9	UniRef50_A0A4C1TKH3	UniRef50_UPI000B3D112A	UniRef50_UPI000E6D7F15	UniRef50_A0A4C1X0G8	UniRef50_A0A4C1YWX6	UniRef50_UPI000E778A24	UniRef50_UPI000B92978C	UniRef50_UPI000CE58BD1	UniRef50_UPI000DC695F8	UniRef50_A0A1E1W5N8	UniRef50_UPI000B39E457	UniRef50_UPI0006EB248C	UniRef50_UPI000CE58B7B	UniRef50_UPI00103FE343	UniRef50_UPI000E6D71C2	UniRef50_A0A3S2LNU0	UniRef50_UPI000CE5CF16	UniRef50_UPI00101E1E44	UniRef50_A0A0L7KNS6	UniRef50_A0A2W1BSZ0	UniRef50_UPI000DC6C06D	UniRef50_UPI0006EAFCE1	UniRef50_UPI000B3D45B7	UniRef50_UPI00101DDFEC	UniRef50_UPI000B3C90D0	UniRef50_A0A2H1X147	UniRef50_A0A4C1XD88	UniRef50_A0A3S2N2F5	UniRef50_A0A3S2N852	UniRef50_A0A3S2N8H0
OG0000111	UniRef50_A0A2H1VMC9	UniRef50_UPI00067B78A1	UniRef50_A0A194PNP2	UniRef50_UPI00067E4E1C	UniRef50_A0A212EN12	UniRef50_UPI000E7741FA	UniRef50_A0A2H1V3Z0	UniRef50_A0A2A4K0D9	UniRef50_UPI000EF7E76B	UniRef50_UPI000CE58AB3	UniRef50_A0A437AZD1	UniRef50_A0A2H1V3X3	UniRef50_A0A2H1WQ98	UniRef50_A0A2A4JP90	UniRef50_UPI00101D87DF	UniRef50_H9J0S3	UniRef50_H9JTB1	UniRef50_A0A3S2LC80	UniRef50_UPI00103C92D5	UniRef50_A0A0L7KXC5	UniRef50_S4NXL8	UniRef50_UPI000E6D7834	UniRef50_A0A0L7L2F9	UniRef50_A0A0L7KQY6	UniRef50_A0A0L7KQY7	UniRef50_A0A0L7K346	UniRef50_A0A194PM89	UniRef50_A0A0N1INC9	UniRef50_UPI0005D0A1C1	UniRef50_I4DNH8	UniRef50_UPI000B92C8AC	UniRef50_UPI000675DB4C	UniRef50_UPI0005D06F46	UniRef50_UPI000C1410DE	UniRef50_UPI00103BA0D0	UniRef50_A0A2H1V3Y0	UniRef50_A0A2H1WE33	UniRef50_A0A2H1VSN4
OG0000112	UniRef50_A0A3S2NF42	UniRef50_S4PEN8	UniRef50_UPI000E6D638F	UniRef50_UPI000C142C1C	UniRef50_UPI000E77F5AE	UniRef50_UPI000E777C05	UniRef50_UPI000CE5BBFC	UniRef50_UPI00067B2E68	UniRef50_UPI00067B6914	UniRef50_UPI00067C6550	UniRef50_UPI00067C5846	UniRef50_UPI00067CD9A6	UniRef50_UPI00067CC126	UniRef50_UPI00067C43F5	UniRef50_UPI00067DDDB0	UniRef50_UPI0010390298	UniRef50_UPI00101D849A	UniRef50_UPI00103CB48F	UniRef50_H9IWZ4	UniRef50_UPI000CE5A1BA	UniRef50_UPI000CE5A90E	UniRef50_UPI000CE5CF5C	UniRef50_A0A2A4ITU3	UniRef50_A0A2A4K5K8	UniRef50_UPI000719E488	UniRef50_J9JZ45	UniRef50_A0A2S2PU66	UniRef50_A0A2A4JBW6	UniRef50_A0A2W1BFP4	UniRef50_J9LSF0	UniRef50_A0A480SVT7	UniRef50_V3ZQQ5	UniRef50_A0A3B4A676	UniRef50_V4AQF9	UniRef50_UPI000B3CCFDA	UniRef50_UPI000640A37B	UniRef50_UPI00034F591F	UniRef50_Q3L0F6	UniRef50_S4P3B4	UniRef50_UPI000CE5943D	UniRef50_UPI000CE5A708	UniRef50_UPI000E774A17	UniRef50_A0A2A4JMU5	UniRef50_A0A3S2L580	UniRef50_A0A3S2NW05	UniRef50_A0A3S2THA9	UniRef50_A0A3S2NUJ1	UniRef50_A0A212F3B8	UniRef50_A0A212FA07
OG0000113	UniRef50_A0A2A4IUC0	UniRef50_A0A194RAP6	UniRef50_A0A2W1BS42	UniRef50_UPI000B396E5A	UniRef50_A0A2H1WAX3	UniRef50_A0A2H1WGR9	UniRef50_A0A2W1BYE5	UniRef50_UPI00067B937D	UniRef50_UPI00067B0677	UniRef50_UPI00067C2AF4	UniRef50_H9JQT0	UniRef50_H9JT75	UniRef50_UPI000B3D2528	UniRef50_UPI000B3C4252	UniRef50_A0A1E1WUQ6	UniRef50_A0A2W1BQ93	UniRef50_A0A2H1WBG2	UniRef50_A0A2H1VUX0	UniRef50_A0A2H1UZX5	UniRef50_H9JT77	UniRef50_H9JT78	UniRef50_UPI000B3CA2B7	UniRef50_A0A2H1VSK5	UniRef50_A0A3S2KWP5	UniRef50_A0A437ARC6	UniRef50_A0A3S2L850	UniRef50_A0A3S2LP82	UniRef50_A0A437ASD3	UniRef50_A0A437AU04	UniRef50_A0A3S2NMV9	UniRef50_A0A437BBT0	UniRef50_A0A3S2M0V1	UniRef50_A0A2H1W9U4	UniRef50_A0A088MGW5	UniRef50_UPI001039DE46	UniRef50_UPI00103F2D26	UniRef50_A0A2A4IUX4	UniRef50_A0A2A4IV66	UniRef50_UPI000B3C8C2E	UniRef50_UPI0006EAF45E	UniRef50_A0A0L7LTB8	UniRef50_A0A0L7LKV1	UniRef50_A0A0L7KEK0	UniRef50_A0A194Q3N0	UniRef50_I4DN32	UniRef50_A0A0N0PED8	UniRef50_A0A194R5X9	UniRef50_UPI000EF8FDED	UniRef50_UPI00067969EF
OG0000114	UniRef50_A0A3S2TTZ2	UniRef50_UPI0010409D08	UniRef50_A0A2H1W014	UniRef50_A0A194PTX8	UniRef50_A0A2H1VQK1	UniRef50_A0A2W1BWM8	UniRef50_H9J0L9	UniRef50_A0A2A4JCK8	UniRef50_A0A0L7KRS1	UniRef50_A0A3S2PDU5	UniRef50_A0A0N1I9R1	UniRef50_A0A0N0PB16	UniRef50_A0A437BDN7	UniRef50_A0A437BY42	UniRef50_A0A4C1WPJ3	UniRef50_A0A0L7KQV4	UniRef50_A0A0L7LPH9	UniRef50_A0A0L7J459	UniRef50_T2FEW9	UniRef50_A0A4C1UNA6	UniRef50_A0A2H1VQL6	UniRef50_UPI000C141326
OG0000115	UniRef50_X1WX02	UniRef50_A0A1B6LY36	UniRef50_A0A212EHN5	UniRef50_A0A4C1WXY3	UniRef50_A0A4C1W9B2	UniRef50_A0A4C1XR67	UniRef50_A0A4C1Y238	UniRef50_A0A4C1SDJ4	UniRef50_UPI0007DB77E9	UniRef50_A0A4C1XM06	UniRef50_A0A4C1W4P1	UniRef50_H9JGG9	UniRef50_A0A1L7NV02	UniRef50_S4PSG3	UniRef50_A0A4C1TE75	UniRef50_A0A4C1UPQ5	UniRef50_UPI000B3D2977	UniRef50_UPI00076FDA99	UniRef50_A0A2H1X3U0	UniRef50_UPI0006EB0739	UniRef50_UPI000E6E197A	UniRef50_UPI00077FB03C	UniRef50_UPI000C13F81D	UniRef50_UPI000E6E3717	UniRef50_UPI000B93673D	UniRef50_UPI000DCA2749	UniRef50_A0A4C1YXY3	UniRef50_UPI000DC6D13E	UniRef50_UPI000EF7624D	UniRef50_X1WUI1	UniRef50_A0A4C1SPS0	UniRef50_A0A2S2QPF7	UniRef50_J9LHY8	UniRef50_A0A0C2GYY1	UniRef50_H9JIU3	UniRef50_A0A4C1XSC3	UniRef50_J9LFV8	UniRef50_UPI0010FB562A	UniRef50_UPI00101D844D	UniRef50_H9JRF3	UniRef50_A0A4C1UKU6	UniRef50_A0A4C1WYV5	UniRef50_A0A4C1TH51	UniRef50_A0A4C1VQG2	UniRef50_A0A4C1T001	UniRef50_A0A4C1ZL35	UniRef50_UPI000C6D2C0D	UniRef50_A0A2H1VD77	UniRef50_A0A4C1TZ90
OG0000116	UniRef50_UPI000E7787AF	UniRef50_UPI000CE5BA9D	UniRef50_UPI000CE5BDB2	UniRef50_A0A4C1SMZ0	UniRef50_A0A2H1W883	UniRef50_UPI00067E5483	UniRef50_UPI00067D306D	UniRef50_A0A2H1W3S4	UniRef50_A0A2H1W3R6	UniRef50_UPI000E7782E1	UniRef50_UPI000CE58683	UniRef50_UPI000CE5810C	UniRef50_B7FF38	UniRef50_B7FF33	UniRef50_B7FF32	UniRef50_A0A0L7LBX6	UniRef50_A0A437AWF5	UniRef50_A0A437B4C8	UniRef50_A0A3S2TIL7	UniRef50_A0A3S2LYE6	UniRef50_A0A3S2NNJ0	UniRef50_A0A212F8B9	UniRef50_A0A433T8B3	UniRef50_A0A2W1B9N9	UniRef50_A0A2W1B875	UniRef50_A0A2W1BCN5	UniRef50_A0A2W1B1C4	UniRef50_A0A2W1BCY2	UniRef50_A0A2W1BGL9	UniRef50_UPI000B39AF4F	UniRef50_A0A2A4JJM3	UniRef50_H9JKN4	UniRef50_A0A2A4JRW1	UniRef50_UPI000CE598B6	UniRef50_UPI00103E3A43	UniRef50_A0A194QYU4	UniRef50_UPI000CE588F4	UniRef50_A0A0L7LBC9	UniRef50_A0A2A4IY14	UniRef50_A0A2A4JBV6	UniRef50_A0A2A4JBF2	UniRef50_A0A2A4JKG1	UniRef50_A0A2A4JQF4	UniRef50_A0A2A4JU53	UniRef50_UPI000CE57CDA	UniRef50_UPI000E776705	UniRef50_UPI000EF88835	UniRef50_A0A0L7KVE4	UniRef50_A0A0L7LKI6
OG0000117	UniRef50_A0A194QSV3	UniRef50_A0A2H1WE23	UniRef50_A0A2A4J8U8	UniRef50_A0A2H1VWW0	UniRef50_UPI000EF969D9	UniRef50_UPI000B92618B	UniRef50_A0A2A4K0U7	UniRef50_A0A1E1WN64	UniRef50_UPI000B929BB0	UniRef50_UPI000B3C2D25	UniRef50_UPI000C140AD2	UniRef50_UPI000CE5BC1F	UniRef50_UPI000CE5B0B2	UniRef50_A0A2A4JMU2	UniRef50_A0A2A4IX30	UniRef50_A0A2A4K0F5	UniRef50_UPI000C1436C4	UniRef50_UPI00103D69C0	UniRef50_A0A3S2NWT9	UniRef50_A0A3S2LCX1	UniRef50_A0A212FG90	UniRef50_A0A212EWD9	UniRef50_A0A2A4J442	UniRef50_UPI000B3A1DA2	UniRef50_UPI000B39C08A	UniRef50_V9LVR6	UniRef50_A0A194QYA2	UniRef50_UPI000B3BFEA2	UniRef50_A0A2A4ITM4	UniRef50_A0A2A4IVP3	UniRef50_A0A2A4J5G5	UniRef50_A0A2A4J5A8	UniRef50_A0A2A4K0K0	UniRef50_UPI000E7767B1	UniRef50_UPI00103D6E48	UniRef50_UPI00101BB830	UniRef50_A0A0L7L6C9	UniRef50_A0A0L7L621	UniRef50_A0A0L7KVH6	UniRef50_A0A0L7KPC9	UniRef50_A0A0L7KLC6	UniRef50_A0A194PX16	UniRef50_A0A194PQG1	UniRef50_UPI000B92A5C1	UniRef50_UPI000B92C478	UniRef50_UPI000B92CEC9	UniRef50_UPI0006787460	UniRef50_UPI0005D08AAB	UniRef50_UPI0005D0636B
OG0000118	UniRef50_UPI000E6D5DE7	UniRef50_A0A291KZD7	UniRef50_A0A482VBX1	UniRef50_A0A482WU04	UniRef50_P54985	UniRef50_A0A2H1V9G9	UniRef50_P25007	UniRef50_A0A4C1UIX3	UniRef50_A0A194QKL4	UniRef50_A0A212EUR8	UniRef50_A0A2W1B6N7	UniRef50_UPI000B3C4A4E	UniRef50_H9JIJ1	UniRef50_E9J0Z3	UniRef50_A0A3S2NL83	UniRef50_A0A2W1BRQ6	UniRef50_UPI000EF89A56	UniRef50_UPI000E778387	UniRef50_A0A0N1IIA5	UniRef50_A0A0L7LF30	UniRef50_A0A0L7L7Y5	UniRef50_A0A194Q7N8	UniRef50_O00060	UniRef50_F6QXH6	UniRef50_UPI0005D0A883
OG0000119	UniRef50_UPI000C75E6B9	UniRef50_UPI000B3A749D	UniRef50_X1X022	UniRef50_A0A4C1SFI6	UniRef50_UPI000EF937D9	UniRef50_A0A1E1WQC9	UniRef50_A0A4C1VQN5	UniRef50_UPI00067BC687	UniRef50_UPI00067C8983	UniRef50_UPI00067D2CA1	UniRef50_UPI00067B6D31	UniRef50_UPI00067E273A	UniRef50_UPI00067E340D	UniRef50_UPI00067C4FA5	UniRef50_UPI00067E26A6	UniRef50_A0A1Y1MBP9	UniRef50_H9J477	UniRef50_UPI000B934805	UniRef50_A0A3L8DW55	UniRef50_UPI000CE5BD3B	UniRef50_UPI000CE5B9B3	UniRef50_A0A4C1TDW6	UniRef50_UPI000CE5C4C6	UniRef50_A0A4C1V7F6	UniRef50_UPI000E6D6169	UniRef50_A0A2A4IU44	UniRef50_A0A2A4JIA5	UniRef50_A0A3S2KY98	UniRef50_H9JBK7	UniRef50_A0A1E1VXP3	UniRef50_A0A212EXS8	UniRef50_A0A1E1WTM8	UniRef50_A0A2S2QQG5	UniRef50_UPI00103C83BE	UniRef50_A0A0K8V290	UniRef50_A0A182HC94	UniRef50_A0A3S2NMD8	UniRef50_A0A437AQT2	UniRef50_A0A3S2N421	UniRef50_A0A3S2THZ0	UniRef50_A0A437BJD7	UniRef50_A0A212FMP1	UniRef50_A0A212FKS9	UniRef50_A0A212FPZ5	UniRef50_A0A2W1B851	UniRef50_A0A2W1B514	UniRef50_A0A2W1BZF0	UniRef50_UPI000B37ED91	UniRef50_UPI000E7784F7
OG0000120	UniRef50_A0A1Y1L7H2	UniRef50_UPI000F075A22	UniRef50_A0A4C1W3K0	UniRef50_A0A4C1VYF7	UniRef50_J9LU28	UniRef50_A0A0J7JYC2	UniRef50_UPI000C142A84	UniRef50_A0A2W1BRC4	UniRef50_UPI000C205EE2	UniRef50_A0A4C1SFY6	UniRef50_J9LVF6	UniRef50_A0A2H1WVY6	UniRef50_A0A0L7LHW4	UniRef50_UPI00067C71B7	UniRef50_V5I8K4	UniRef50_A0A1B6CGM5	UniRef50_A0A4C1ZDL4	UniRef50_A0A4C1VV27	UniRef50_H9JGQ1	UniRef50_A0A4C1XFR3	UniRef50_A0A2A4JFA8	UniRef50_A0A154PTB2	UniRef50_A0A026VUH7	UniRef50_A0A2H1WR80	UniRef50_A0A4C1VLZ5	UniRef50_H9JJ07	UniRef50_UPI000E77B213	UniRef50_A0A4C1W511	UniRef50_A0A437ARR8	UniRef50_A0A3S2TE90	UniRef50_A0A212FAT8	UniRef50_A0A2W1BVS3	UniRef50_A0A2W1BLL2	UniRef50_A0A0L7KGZ8	UniRef50_A0A2H1VVW9	UniRef50_A0A0L7QQ44	UniRef50_A0A4C1UD29	UniRef50_A0A1E1XN60	UniRef50_A0A3L8D6R5	UniRef50_A0A2H1WIE2	UniRef50_A0A2S2R9U4	UniRef50_X1X7K0	UniRef50_A0A2J7PC87	UniRef50_A0A2H1WCZ1	UniRef50_A0A2A4JXB1	UniRef50_A0A1B6HI12	UniRef50_A0A2A4J765	UniRef50_A0A2A4JFB1	UniRef50_A0A2A4K448
OG0000121	UniRef50_A0A0L7LVJ0	UniRef50_A0A194QRT2	UniRef50_H9JCN2	UniRef50_UPI000E778403	UniRef50_H9JCN6	UniRef50_A0A2H1W3S3	UniRef50_UPI000EF95904	UniRef50_A0A4C1YTC6	UniRef50_H9JCN3	UniRef50_H9JCN5	UniRef50_A0A4C1V6H4	UniRef50_A0A212FAP6	UniRef50_S4PVS1	UniRef50_A0A0N1IHC6	UniRef50_A0A4C1UUK0	UniRef50_A0A0L7L1E7	UniRef50_A0A4C1YT19	UniRef50_A0A0L7LBZ8	UniRef50_H9JCN4	UniRef50_A0A0L7L1R3	UniRef50_A0A4C1YMV9	UniRef50_A0A1J1I5K0	UniRef50_UPI000EF8C218
OG0000122	UniRef50_H9JVM2	UniRef50_A0A2A4JQ44	UniRef50_A0A212EN60	UniRef50_A0A437AZ96	UniRef50_A0A0N1I9N3	UniRef50_A0A2A4J999	UniRef50_UPI000E6D7DEC	UniRef50_UPI00067DA8F0	UniRef50_A0A3S2N9S6	UniRef50_UPI00067AD34B	UniRef50_UPI00067B7EBC	UniRef50_A0A2W1BUU8	UniRef50_A0A2H1WUV1	UniRef50_UPI000B3C21C2	UniRef50_A0A212FGQ8	UniRef50_UPI000CE5A805	UniRef50_A0A212EY43	UniRef50_A0A2W1BQE4	UniRef50_A0A0L7KV69	UniRef50_A0A2H1WXJ8	UniRef50_A0A2W1BWY0	UniRef50_A0A2W1BGE8	UniRef50_A0A2H1VVE4	UniRef50_A0A2A4JL38	UniRef50_H9JV72	UniRef50_H9JVL1	UniRef50_A0A3S2NNC1	UniRef50_A0A3S2TAU4	UniRef50_UPI0005D093C0	UniRef50_UPI000E773E4D	UniRef50_A0A2A4IUZ1	UniRef50_A0A2A4IXZ5	UniRef50_A0A0N1IG95	UniRef50_A0A0L7LHZ8	UniRef50_A0A0L7LS59	UniRef50_A0A0L7L435	UniRef50_A0A0L7LGY5	UniRef50_A0A0L7L391	UniRef50_A0A0L7KVC0	UniRef50_A0A0L7KS99	UniRef50_A0A0L7KRD9	UniRef50_A0A0L7K4N0	UniRef50_UPI0006761CCE	UniRef50_A0A0N0PCK2	UniRef50_A0A0N1PIZ7	UniRef50_A0A0N1IB08	UniRef50_A0A0N1IQ66	UniRef50_UPI000676A460	UniRef50_UPI0006EAF17B
OG0000123	UniRef50_UPI0006768CD9	UniRef50_A0A212EL62	UniRef50_A0A0N1PGW5	UniRef50_UPI00103DF127	UniRef50_A0A1Z2RRI0	UniRef50_UPI00067D12F9	UniRef50_UPI00067E218B	UniRef50_UPI00067AC8FD	UniRef50_UPI00067ADCAE	UniRef50_UPI00067C0CAF	UniRef50_UPI00067B817E	UniRef50_A0A2W1BG42	UniRef50_A0A0S1MMB6	UniRef50_UPI000640AD91	UniRef50_A0A212F2J2	UniRef50_S4P383	UniRef50_UPI000CE598C7	UniRef50_A0A2W1BRE8	UniRef50_A0A2W1BMZ2	UniRef50_A0A2A4JF80	UniRef50_H9JSW8	UniRef50_A0A2H1V9I8	UniRef50_A0A212FGF5	UniRef50_UPI000EF89AD9	UniRef50_A0A212EPG7	UniRef50_UPI000B92CFDC	UniRef50_A0A212F2J0	UniRef50_UPI0005D0AEA1	UniRef50_S4PV10	UniRef50_A0A437AUQ9	UniRef50_A0A3S2TJN1	UniRef50_A0A212EPI2	UniRef50_A0A212EWN8	UniRef50_A0A2W1BGZ2	UniRef50_A0A2W1BSP2	UniRef50_A0A2W1BMR9	UniRef50_A0A2W1BTX3	UniRef50_A0A0L7LPX6	UniRef50_A0A0L7LA57	UniRef50_A0A0L7KXS2	UniRef50_A0A0L7KXT2	UniRef50_UPI000675D355	UniRef50_A0A0N1PFY2	UniRef50_A0A0N1IMS0	UniRef50_A0A0N0PAP6	UniRef50_A0A0N1I2U1	UniRef50_UPI0005D05F26	UniRef50_A0A2H1VB90	UniRef50_A0A2H1V9J7
OG0000124	UniRef50_A0A0L7KKI3	UniRef50_UPI00067CDD39	UniRef50_A0A0L7LFB1	UniRef50_A0A437BHK9	UniRef50_A0A0L7K426	UniRef50_UPI00103E41D0	UniRef50_UPI000CE59082	UniRef50_UPI00067B379C	UniRef50_UPI00067ACA13	UniRef50_A0A1E1WQS6	UniRef50_UPI000E77D770	UniRef50_UPI000E6D78D4	UniRef50_A0A3S2L8J5	UniRef50_A0A194R017	UniRef50_A0A2A4JIU8	UniRef50_A0A2H1VD85	UniRef50_UPI000CE5CA02	UniRef50_UPI000CE5958B	UniRef50_A0A2H1VEZ4	UniRef50_A0A2A4JAP1	UniRef50_A0A2H1X3T2	UniRef50_A0A2H1WQD2	UniRef50_UPI00103E6AF0	UniRef50_UPI000EF7FB8F	UniRef50_A0A2H1W033	UniRef50_A0A2A4JBT8	UniRef50_A0A2H1X3W1	UniRef50_UPI000C140880	UniRef50_UPI000C14064B	UniRef50_A0A2H1X3Y9	UniRef50_UPI000C144250	UniRef50_A0A2A4JIV0	UniRef50_A0A0L7K297	UniRef50_UPI00101E0EF4	UniRef50_A0A3S2LCB8	UniRef50_A0A437BN90	UniRef50_A0A212F1B8	UniRef50_A0A212F371	UniRef50_UPI000C14042F	UniRef50_UPI000E77E342	UniRef50_A0A1E1W7W4	UniRef50_A0A2H1X200	UniRef50_A0A2A4J8V7	UniRef50_A0A2A4JJP9	UniRef50_A0A2A4JPB3	UniRef50_UPI000E77E65A	UniRef50_A0A0L7LPQ7	UniRef50_A0A0L7L6H8	UniRef50_A0A0L7KXW1
OG0000125	UniRef50_A0A2H1VHG3	UniRef50_D2SNP2	UniRef50_A0A2A4IYS0	UniRef50_A0A0F6Q0V0	UniRef50_A0A0L7L3S9	UniRef50_A0A4C1VF06	UniRef50_K7J6V7	UniRef50_H9JC54	UniRef50_A0A2H1W392	UniRef50_C3YVG4	UniRef50_A0A4C1VF05	UniRef50_A0A2P8XGP9
OG0000126	UniRef50_C1LZ54	UniRef50_UPI000CE5A907	UniRef50_UPI000EF7E4B8	UniRef50_UPI00067D299C	UniRef50_UPI00067BBBA3	UniRef50_A0A0A7DH57	UniRef50_D6MLU9	UniRef50_L0N6M3	UniRef50_A0A212FJ38	UniRef50_A0A2H1VTX5	UniRef50_G8GPR0	UniRef50_A0A2H1V071	UniRef50_A0A4C1TUI2	UniRef50_H9JUM7	UniRef50_A5HG33	UniRef50_A0A0L7LJ50	UniRef50_A0A3S2LW02	UniRef50_A0A212FJ04	UniRef50_H9JUM3	UniRef50_A0A0N1IP03	UniRef50_D5L0M5	UniRef50_A0A0L7LJF1	UniRef50_A0A0L7LJN9	UniRef50_UPI00067D7593	UniRef50_A0A3B0EPW8	UniRef50_A0A222NX20	UniRef50_Q4JHE4	UniRef50_UPI0005D044BF	UniRef50_A0A2H1VSP2	UniRef50_A0A3B0ESI6
OG0000127	UniRef50_A0A0N1INY1	UniRef50_A0A140EQ25	UniRef50_UPI000679BAA2	UniRef50_H9JW83	UniRef50_UPI000CE5B90F	UniRef50_UPI000E77AD71	UniRef50_Q2VG86	UniRef50_UPI001040BE08	UniRef50_A0A437BMY5	UniRef50_A0A2A4JWX6	UniRef50_A1IIA5	UniRef50_UPI000CE58AAA	UniRef50_UPI000CE5AF5E	UniRef50_UPI000CE57D63	UniRef50_A0A212ETM4	UniRef50_A0A212EUU4	UniRef50_UPI000CE5A93E	UniRef50_Q9XXV0	UniRef50_UPI000B926E8A	UniRef50_UPI000B92C54E	UniRef50_UPI0006EAE655	UniRef50_UPI000B9281A4	UniRef50_A0A3S2TEE2	UniRef50_A0A437B466	UniRef50_A0A437BAP3	UniRef50_A0A437BMP4	UniRef50_A0A3S2M5Z4	UniRef50_A0A212F949	UniRef50_A0A212ER24	UniRef50_A0A212F8R3	UniRef50_A0A212F8P6	UniRef50_A0A212FEW0	UniRef50_UPI000E779F61	UniRef50_UPI000E7750CA	UniRef50_UPI000E774241	UniRef50_S4PNP3	UniRef50_Q8I917	UniRef50_A0A0L7KNW8	UniRef50_A0A0N1PH79	UniRef50_UPI0006765B21	UniRef50_A0A0N1IMQ8	UniRef50_UPI0006794E3A	UniRef50_A0A194PH24	UniRef50_UPI00067BC723	UniRef50_A0A0N1IFI3	UniRef50_UPI000B929D50	UniRef50_A0A194QQG0	UniRef50_A0A0N0P9C2	UniRef50_UPI0006793705
OG0000128	UniRef50_A0A194RSS6	UniRef50_A0A0L7KSV8	UniRef50_UPI00067AB130	UniRef50_A0A437BJ34	UniRef50_A0A437B516	UniRef50_A0A2A4JW93	UniRef50_A0A2A4JR63	UniRef50_UPI000CE58308	UniRef50_UPI000CE5B378	UniRef50_A0A212FFW2	UniRef50_H9IUF6	UniRef50_A0A0L7L8Y5	UniRef50_A0A194PDT7	UniRef50_A0A437ATJ0	UniRef50_A0A437B512	UniRef50_A0A3S2P238	UniRef50_UPI00103B803D	UniRef50_A0A212EMR5	UniRef50_A0A212FFW5	UniRef50_A0A2W1B6W1	UniRef50_A0A2W1BW29	UniRef50_A0A2W1BQ61	UniRef50_A0A2W1BSY9	UniRef50_A0A1E1WGY5	UniRef50_UPI0006CECF64	UniRef50_UPI000E7776CA	UniRef50_A0A0L7KTG5	UniRef50_A0A194RW35	UniRef50_A0A194RSF0	UniRef50_UPI000B927071	UniRef50_UPI0006766E28	UniRef50_UPI0005D07EBA	UniRef50_A0A2H1VQI6	UniRef50_A0A2H1VQH2	UniRef50_UPI000EF7F15C	UniRef50_H9JE58
OG0000129	UniRef50_UPI000B92C5C2	UniRef50_A0A194QAQ3	UniRef50_A0A0D3M5W6	UniRef50_Q5MGF0	UniRef50_Q5MGG4	UniRef50_UPI000CE57D9F	UniRef50_UPI000CE5B3D9	UniRef50_UPI000CE5D1AB	UniRef50_A0A212FF49	UniRef50_A0A2A4J280	UniRef50_F6K722	UniRef50_A0A096ZGV0	UniRef50_I1VR06	UniRef50_H9IYF4	UniRef50_A0A0N1PJ18	UniRef50_UPI000B9279C7	UniRef50_UPI0006EB1289	UniRef50_A0A3S2P2W9	UniRef50_A0A3S2LML4	UniRef50_A0A437AS17	UniRef50_A0A437ARZ3	UniRef50_A0A3S2L7M4	UniRef50_A0A3S2L865	UniRef50_A0A437AWB6	UniRef50_A0A437AW81	UniRef50_A0A3S2NEQ0	UniRef50_A0A3S2NEY7	UniRef50_A0A437BGU5	UniRef50_A0A437BQN3	UniRef50_A0A3S2NP58	UniRef50_A0A2W1C0J5	UniRef50_A0A2W1BTE2	UniRef50_A0A2H1WDB6	UniRef50_UPI000675C051	UniRef50_A0A2A4IZ29	UniRef50_A0A0L7KS66	UniRef50_UPI000CE59139	UniRef50_Q0VJU5	UniRef50_UPI000EF8E333	UniRef50_C0L7M0	UniRef50_A0A0L7LT05	UniRef50_A0A0L7LTL2	UniRef50_A0A0L7LTL8	UniRef50_A0A0L7LSY5	UniRef50_A0A0L7LUX9	UniRef50_A0A0L7LUC3	UniRef50_A0A0L7LQ48	UniRef50_A0A0L7LR56	UniRef50_A0A0L7LGI9
OG0000130	UniRef50_A0A194PUE4	UniRef50_UPI0005D074AE	UniRef50_A0A2H1VDQ4	UniRef50_UPI000B3A07D6	UniRef50_UPI000679C585	UniRef50_UPI000CE58B48	UniRef50_UPI00067DE01F	UniRef50_UPI00067E2EB3	UniRef50_UPI00067AF9ED	UniRef50_A0A3S2NVB7	UniRef50_A0A2A4JH17	UniRef50_UPI00067C7A7D	UniRef50_A0A194RIG4	UniRef50_UPI000E77983B	UniRef50_UPI000B3894EE	UniRef50_A0A1E1VZS4	UniRef50_A0A2W1BLD3	UniRef50_A0A2A4JGE2	UniRef50_UPI000B3C6E73	UniRef50_H9JV07	UniRef50_H9JV10	UniRef50_UPI000E77D286	UniRef50_A0A437AR29	UniRef50_A0A437AT20	UniRef50_A0A437BWT9	UniRef50_A0A3S2P8G2	UniRef50_A0A212ETY4	UniRef50_A0A212FBS7	UniRef50_A0A0N0PCT8	UniRef50_A0A2H1VCC0	UniRef50_H9IVT9	UniRef50_UPI000EF76CA9	UniRef50_UPI00103EF97B	UniRef50_A0A0L7LTC0	UniRef50_A0A0L7LT92	UniRef50_A0A0L7LBG8	UniRef50_A0A0L7LAR2	UniRef50_A0A0L7LAQ4	UniRef50_A0A0L7LJD5	UniRef50_A0A0L7LIM9	UniRef50_A0A0L7K4D1	UniRef50_A0A4C1XK67	UniRef50_UPI000B92CC6F	UniRef50_UPI000EF8B275	UniRef50_A0A194PR75	UniRef50_A0A4C1XQ45	UniRef50_UPI000C13F1D5	UniRef50_A0A2H1WD21	UniRef50_UPI000E6D7217
OG0000131	UniRef50_UPI00067C17B7	UniRef50_UPI000640B1AA	UniRef50_UPI0005D0763E	UniRef50_UPI000CE580ED	UniRef50_UPI000CE5D140	UniRef50_UPI000CE5A49A	UniRef50_UPI000CE5ACFF	UniRef50_S4Q0A2	UniRef50_A0A437ASH2	UniRef50_UPI00101C0FCB	UniRef50_A0A437BDP2	UniRef50_UPI00101E10C9	UniRef50_H9JX13	UniRef50_UPI000B3C427A	UniRef50_UPI00101BA725	UniRef50_UPI000B3CC72A	UniRef50_UPI000B3BE511	UniRef50_A0A1Y1KR65	UniRef50_A0A2H1V0Q7	UniRef50_A0A2W1BYX7	UniRef50_A0A4C1SL77	UniRef50_A0A1E1W809	UniRef50_A0A437AQR3	UniRef50_A0A437ATZ5	UniRef50_A0A437ATJ2	UniRef50_A0A437ATT5	UniRef50_A0A437ATS6	UniRef50_A0A3S2N9K0	UniRef50_A0A437AUL6	UniRef50_A0A437AWW5	UniRef50_A0A3S2L114	UniRef50_A0A437B199	UniRef50_A0A437B4B2	UniRef50_A0A3S2ND07	UniRef50_A0A3S2M0J7	UniRef50_A0A437BD56	UniRef50_A0A437BNK9	UniRef50_A0A3S2NIP2	UniRef50_A0A2W1B6H8	UniRef50_A0A2A4KAY8	UniRef50_A0A2W1B9T6	UniRef50_A0A2W1BM60	UniRef50_A0A2W1BPM4	UniRef50_A0A2W1BQQ5	UniRef50_UPI000B393566	UniRef50_A0A2A4JRW7	UniRef50_A0A2A4IVT0	UniRef50_UPI00103905A0	UniRef50_A0A2A4J8R7
OG0000132	UniRef50_A0A2H1WGG2	UniRef50_A0A2H1WG09	UniRef50_A0A2H1VRV9	UniRef50_A0A2H1VP13	UniRef50_A0A2H1W3K5	UniRef50_A0A2H1VMB4	UniRef50_A0A2H1VPG5	UniRef50_A0A2H1X2S0	UniRef50_A0A2H1VQV2	UniRef50_A0A2H1VES9	UniRef50_A0A2H1V983	UniRef50_A0A2H1W4X9	UniRef50_A0A2H1V7S6	UniRef50_A0A2H1VPP9	UniRef50_A0A2H1VAF1	UniRef50_A0A2H1VGI2	UniRef50_A0A2H1WNN0	UniRef50_A0A2H1VUI0	UniRef50_A0A2H1VHA4	UniRef50_A0A2H1W487	UniRef50_A0A2H1V293	UniRef50_A0A2H1V8T9	UniRef50_A0A2H1V7J9	UniRef50_A0A2H1V269	UniRef50_A0A2H1VNV8	UniRef50_A0A2H1WJQ3	UniRef50_A0A2H1VD69	UniRef50_A0A2H1WFT4	UniRef50_A0A2H1VPB0	UniRef50_A0A2H1VQD4	UniRef50_A0A2H1WEI0	UniRef50_A0A2H1W2Y5	UniRef50_A0A2H1VQA2	UniRef50_A0A2H1VCG4	UniRef50_A0A2H1W6G7	UniRef50_A0A2H1VEV6	UniRef50_A0A2H1WB71	UniRef50_A0A2H1VJL0	UniRef50_A0A2H1VN57	UniRef50_A0A2H1VFF7	UniRef50_A0A2H1WJ94	UniRef50_A0A2H1W010	UniRef50_A0A2H1VX21	UniRef50_A0A2H1WFC4	UniRef50_A0A2H1VSF1	UniRef50_A0A2H1VQD7	UniRef50_A0A2H1VFK4	UniRef50_A0A2H1VPV8	UniRef50_A0A2H1WJ76
OG0000133	UniRef50_G8EJ32	UniRef50_UPI000EF88349	UniRef50_A0A2A4K8E3	UniRef50_UPI00103A743F	UniRef50_A0A194QTV4	UniRef50_A0A3S2TTR3	UniRef50_UPI00067B6112	UniRef50_A0A2H1VZW7	UniRef50_A0A0N1IPU3	UniRef50_A0A2H1WWU8	UniRef50_A0A2H1W9Y5	UniRef50_A0A2H1VW17	UniRef50_H9IT90	UniRef50_UPI000CE57D86	UniRef50_A0A482WNB4	UniRef50_UPI000EF78C35	UniRef50_A0A437AT70	UniRef50_A0A2A4K3T1	UniRef50_A0A2H1W2R4	UniRef50_H9JN99	UniRef50_H9JN98	UniRef50_A0A212FPN8	UniRef50_UPI000CE59AC8	UniRef50_A0A437BXB9	UniRef50_A0A3S2NSC3	UniRef50_A0A3S2P8Q0	UniRef50_A0A212EHX0	UniRef50_UPI000B3A142F	UniRef50_UPI000EF8FD66	UniRef50_UPI000E77B994	UniRef50_A0A0L7KRB3	UniRef50_A0A0L7LGL3	UniRef50_A0A0L7LG23	UniRef50_A0A0L7LFM9	UniRef50_A0A0L7LBX4	UniRef50_A0A0L7LBX2	UniRef50_A0A0L7KN30	UniRef50_A0A194PHB0	UniRef50_A0A194R037	UniRef50_A0A0N0PDH2	UniRef50_A0A0N1PJ29	UniRef50_A0A0N1PIX5	UniRef50_A0A0N1PJ22	UniRef50_A0A194PHK5	UniRef50_UPI0005D0BAFF	UniRef50_UPI0005D0B2F3	UniRef50_UPI0005D07419	UniRef50_A0A2H1WGG0	UniRef50_A0A2H1WX37
OG0000134	UniRef50_A0A088ADG4	UniRef50_A0A016RYW4	UniRef50_H9IXU9	UniRef50_A0A1S3HXS4	UniRef50_A0A1J1HH54	UniRef50_UPI000E57534E	UniRef50_P49871	UniRef50_A0A0K0ENM6	UniRef50_A0A4S2JTR8	UniRef50_A0A480RVS0	UniRef50_A0A3S2NNJ5	UniRef50_A0A2K6RKJ8	UniRef50_P61160	UniRef50_A0A4S2JSK5	UniRef50_A0A0L7KZU3	UniRef50_A0A2Y9QR14	UniRef50_A0A182EKW6	UniRef50_A0A0L7LAV7	UniRef50_A0A0V0S4I5	UniRef50_A0A1B0GVS3	UniRef50_UPI000B92CE8D	UniRef50_P63261	UniRef50_A0A183UA15	UniRef50_A0A0P6FE01	UniRef50_A0A3B5KP63	UniRef50_G1PIG3	UniRef50_A0A0N1IDS0	UniRef50_A0A0B2V3F9
OG0000135	UniRef50_P91766	UniRef50_Q7QD62	UniRef50_A0A194RA98	UniRef50_Q6QHT2	UniRef50_A0EIZ4	UniRef50_A0A194PUL8	UniRef50_A0A1A9ZCI2	UniRef50_Q7PQY4	UniRef50_A0A154PPE6	UniRef50_P17644	UniRef50_A0A310SHW0	UniRef50_A0A0K8VIS1	UniRef50_A0A4C1VWR6	UniRef50_A0A346IHV3	UniRef50_A0A348G667	UniRef50_A0A0L7LSD1	UniRef50_A0A0A7RQ95	UniRef50_A0A348BSV2	UniRef50_A0A1A9V640	UniRef50_UPI0006B7B227	UniRef50_A0A0L7LPM0	UniRef50_A0A0L7LAQ8	UniRef50_A0A182GZP2	UniRef50_B4IKT5	UniRef50_A0A0N1PJT5	UniRef50_P25162	UniRef50_A0A1I8MS58	UniRef50_A0A2R7WSI4	UniRef50_H9JSQ1	UniRef50_A0A310SBD1	UniRef50_A0A0L7KVX9	UniRef50_A0A1B6FH09	UniRef50_A0A182NDV2
OG0000136	UniRef50_A0A194Q9Z7	UniRef50_H9IZ89	UniRef50_H9IZ91	UniRef50_A0A194Q3Y2	UniRef50_A0A0L7LNZ7	UniRef50_UPI000CE59B7E	UniRef50_A0A212F1W3	UniRef50_D2SNX9	UniRef50_A0A2W1BIG1	UniRef50_A0A182QLI0	UniRef50_A0A2W1BGX4	UniRef50_H9IZ88	UniRef50_UPI000EF8DE28	UniRef50_A0A212EZG5	UniRef50_A0A2W1BG24	UniRef50_A0A2W1BMX2	UniRef50_UPI00101CE2E9	UniRef50_A0A194QVD7	UniRef50_UPI000E6D8233	UniRef50_UPI0005D0E12A	UniRef50_A0A076FSZ4	UniRef50_UPI000B98C836	UniRef50_A0A2P8XZI6	UniRef50_A0A0L7LIQ5	UniRef50_UPI0006EADBD7	UniRef50_A0A0L7LNR3	UniRef50_A0A0L7KQH8	UniRef50_A0A194QWU4	UniRef50_A0A194RPZ2	UniRef50_H9IZ92
OG0000137	UniRef50_A0A2W1BIK5	UniRef50_A0A437B7C1	UniRef50_I3WAD0	UniRef50_UPI00067D8699	UniRef50_UPI00067C4D12	UniRef50_A0A4C1YN93	UniRef50_A0A212EV33	UniRef50_UPI000CE5A093	UniRef50_A0A0N0PDF1	UniRef50_A0A2W1B584	UniRef50_A0A0L7L0F0	UniRef50_H9JRQ7	UniRef50_A0A4C1VDD9	UniRef50_UPI000E6D88B0	UniRef50_UPI0006769AC4	UniRef50_A0A3S2LXN3	UniRef50_UPI000B92D2E6	UniRef50_A0A212FFN5	UniRef50_A0A2W1BBY1	UniRef50_A0A2W1BBQ4	UniRef50_A0A2W1B6S2	UniRef50_A0A2W1BIE4	UniRef50_A0A2W1BBS1	UniRef50_UPI000E7789DB	UniRef50_UPI000E77BED5	UniRef50_A0A2A4J653	UniRef50_A0A2A4JXS9	UniRef50_UPI000B38A09E	UniRef50_A0A0N1PGE4	UniRef50_A0A0L7LAL3	UniRef50_S4PAL9	UniRef50_A0A4C1ZSY1	UniRef50_A0A0L7KZ61	UniRef50_Q69BL0	UniRef50_Q86RS2	UniRef50_A0A4C1V4N7	UniRef50_A0A0L7LUR1	UniRef50_A0A0L7LQT9	UniRef50_A0A0L7LKB6	UniRef50_A0A0L7LNH9	UniRef50_A0A0L7L7U3	UniRef50_A0A0L7LGL1	UniRef50_A0A0L7L8D1	UniRef50_A0A0L7KXN3	UniRef50_A0A0L7LAN6	UniRef50_A0A0L7L8Y0	UniRef50_A0A0L7L908	UniRef50_A0A0L7KXT4	UniRef50_A0A0L7L6Q1
OG0000138	UniRef50_A0A212FKU6	UniRef50_A0A2W1BRI7	UniRef50_A0A212FBF2	UniRef50_H9JXI0	UniRef50_A0A2W1BJ80	UniRef50_A0A194PYB2	UniRef50_UPI00067C5414	UniRef50_H9JXH6	UniRef50_UPI000CE5C6B8	UniRef50_A0A2A4JJJ9	UniRef50_A0A0L7KS90	UniRef50_UPI0006761905	UniRef50_A0A194Q4I9	UniRef50_A0A3S2L253	UniRef50_H9JXI2	UniRef50_A0A437B1A0	UniRef50_A0A437B0X0	UniRef50_A0A2W1BH32	UniRef50_A0A2A4JIQ4	UniRef50_A0A2W1BND3	UniRef50_A0A0L7L2L4	UniRef50_A0A0L7L197	UniRef50_A0A0L7L1L1	UniRef50_A0A0L7KX47	UniRef50_A0A0L7KX49	UniRef50_A0A0L7KUX3	UniRef50_I4DS86	UniRef50_H9JXI1	UniRef50_A0A194RGR8	UniRef50_UPI0005D083E9	UniRef50_UPI0005D0599E	UniRef50_A0A2H1WEP2	UniRef50_A0A2H1WJ42
OG0000139	UniRef50_UPI00067E3D5E	UniRef50_UPI000CE5A873	UniRef50_A0A2H1VJI8	UniRef50_A0A2W1BS08	UniRef50_A0A2H1WBX4	UniRef50_UPI000B371E86	UniRef50_A0A2H1W913	UniRef50_A0A2H1WDS9	UniRef50_UPI000B3A6D5B	UniRef50_A0A2H1VCG3	UniRef50_A0A2H1WAT0	UniRef50_UPI000B39CFDC	UniRef50_A0A2H1WEB1	UniRef50_B3GTE1	UniRef50_B7FF46	UniRef50_A0A3S2NIT9	UniRef50_A0A2W1BNU1	UniRef50_A0A2W1BI01	UniRef50_A0A2W1BI00	UniRef50_A0A2W1BKG8	UniRef50_A0A2W1BZ29	UniRef50_A0A2W1BTT4	UniRef50_A0A2W1BTS4	UniRef50_A0A2W1BWJ2	UniRef50_A0A2W1BV25	UniRef50_A0A2W1BPZ8	UniRef50_A0A2W1BPR9	UniRef50_A0A2W1BPU3	UniRef50_A0A2W1BZ48	UniRef50_A0A2W1BTU2	UniRef50_A0A2W1BRX6	UniRef50_A0A2W1BVQ4	UniRef50_A0A2W1BWM0	UniRef50_A0A2W1BQ20	UniRef50_A0A2W1BRY4	UniRef50_A0A2W1BPW4	UniRef50_A0A2W1BTX4	UniRef50_A0A2W1BTV6	UniRef50_A0A2W1BPY7	UniRef50_A0A2W1BV44	UniRef50_UPI000B386964	UniRef50_UPI000E77643D	UniRef50_A0A2H1WAS7	UniRef50_A0A2H1WYK5	UniRef50_A0A2H1W9V0	UniRef50_A0A2A4J487	UniRef50_A0A2A4J474	UniRef50_A0A2A4J5R0	UniRef50_A0A2A4JDE1
OG0000140	UniRef50_P14754	UniRef50_A0A4C1VWV7	UniRef50_UPI000CE5C4B8	UniRef50_A0A4C1U5P3	UniRef50_A0A212EGT4	UniRef50_A0A194PIN8	UniRef50_UPI000E77EBE8	UniRef50_UPI000E779726	UniRef50_UPI000B927350	UniRef50_A0A0L7K4I1	UniRef50_UPI000CE5A237	UniRef50_UPI00067D5027	UniRef50_UPI00067DE58D	UniRef50_UPI00067DDB34	UniRef50_A0A2A4JPH1	UniRef50_UPI00101C5E56	UniRef50_Q0Q023	UniRef50_A0A3S2PKC0	UniRef50_A0A3S5XAC5	UniRef50_G9D4T8	UniRef50_UPI000CE5B80C	UniRef50_UPI000CE58BED	UniRef50_UPI000B92849C	UniRef50_UPI000EF75D72	UniRef50_A0A2H1V2F9	UniRef50_UPI00101BDAED	UniRef50_UPI00101C250A	UniRef50_Q5MGH0-2	UniRef50_A0A2W1BH42	UniRef50_A0A3S2LI05	UniRef50_A0A437BIX5	UniRef50_A0A437BR89	UniRef50_A0A3S2TR38	UniRef50_A0A437BQZ8	UniRef50_A0A437BRH9	UniRef50_A0A212FD30	UniRef50_A0A212ELH5	UniRef50_A0A212ELJ1	UniRef50_UPI000B3AB915	UniRef50_A0A2A4IR33	UniRef50_A0A2A4J192	UniRef50_A0A2A4J8D0	UniRef50_A0A0L7LMC8	UniRef50_I4DJC8	UniRef50_A0A0N1IQ01	UniRef50_C0J8H7	UniRef50_A0A0L7LQ40	UniRef50_A0A0L7KVU1	UniRef50_A0A194PY84
OG0000141	UniRef50_A0A2A4JY07	UniRef50_A0A2A4J8C1	UniRef50_UPI000E6D75D7	UniRef50_S4PTI4	UniRef50_UPI0006EB1E87	UniRef50_A0A2H1WTA9	UniRef50_A0A1E1WI81	UniRef50_UPI000B3C77A7	UniRef50_A0A194R017	UniRef50_UPI000CE58397	UniRef50_A0A2A4IY00	UniRef50_A0A2A4J7R9	UniRef50_UPI000C13FF18	UniRef50_A0A2A4J3N7	UniRef50_A0A2A4J747	UniRef50_UPI000B3BEDCE	UniRef50_A0A2A4J191	UniRef50_A0A2A4K394	UniRef50_A0A2A4J5G1	UniRef50_A0A437AU06	UniRef50_A0A437AVK4	UniRef50_A0A437BMD6	UniRef50_A0A3S2M3G8	UniRef50_A0A3S2NJ92	UniRef50_A0A212EM08	UniRef50_A0A2W1BLB6	UniRef50_A0A2W1BNB7	UniRef50_S4PD42	UniRef50_A0A437BIW1	UniRef50_A0A2A4JQD0	UniRef50_A0A2A4JUB7	UniRef50_UPI0006EAF82D	UniRef50_UPI000678DD2A	UniRef50_A0A0L7LUM1	UniRef50_A0A0L7LP98	UniRef50_A0A0L7L7X7	UniRef50_A0A0L7L8Y1	UniRef50_A0A0L7L4S8	UniRef50_A0A0L7L426	UniRef50_A0A0L7KT73	UniRef50_A0A0L7KSM0	UniRef50_A0A0L7KPA2	UniRef50_A0A194QQE0	UniRef50_A0A194QW52	UniRef50_A0A194R2C2	UniRef50_A0A0N0PDS0	UniRef50_UPI000B3CD840	UniRef50_A0A212FNZ5	UniRef50_A0A3S2L8J5
OG0000142	UniRef50_UPI000E6D7312	UniRef50_A0A2H1WBT1	UniRef50_A0A2H1WV80	UniRef50_A0A194QTR0	UniRef50_UPI000EF7EBD4	UniRef50_UPI0006786D51	UniRef50_UPI000EF8972F	UniRef50_UPI000EF8D188	UniRef50_A0A2A4JU72	UniRef50_A0A2A4JEF2	UniRef50_UPI00067C1B72	UniRef50_H9JLX9	UniRef50_A0A2H1WC97	UniRef50_A0A2W1BNT5	UniRef50_A0A0L7KP15	UniRef50_UPI000CE590E9	UniRef50_A0A212EMX9	UniRef50_UPI000CE5A6AB	UniRef50_A0A3S2NN91	UniRef50_A0A2A4JTY7	UniRef50_UPI000EF8E5C5	UniRef50_A0A212EMY7	UniRef50_A0A3S2NE26	UniRef50_A0A212F488	UniRef50_A0A2W1BFF9	UniRef50_A0A2W1BT51	UniRef50_A0A2A4JCU4	UniRef50_A0A2A4K6P8	UniRef50_UPI000CE5B39A	UniRef50_A0A0L7LBN3	UniRef50_A0A0L7K4P9	UniRef50_A0A0L7KQW6	UniRef50_A0A0L7KRP0	UniRef50_A0A0L7K4M7	UniRef50_A0A194PIM1	UniRef50_A0A194QPM3	UniRef50_A0A2A4JEF1	UniRef50_A0A194QN46	UniRef50_UPI000B927CBB	UniRef50_UPI000B928506	UniRef50_UPI000EF7AD98	UniRef50_A0A2Z5U770	UniRef50_A0A4C1U3L4	UniRef50_UPI0005D0AE98	UniRef50_UPI0005D0842A	UniRef50_UPI0005D0E4FD	UniRef50_A0A2H1WKG3	UniRef50_UPI000EF869D6	UniRef50_UPI000EF76305
OG0000143	UniRef50_H9JFI4	UniRef50_A0A212FHN6	UniRef50_H9JFE5	UniRef50_UPI000E773EF3	UniRef50_UPI000CE5ADA6	UniRef50_UPI000CE58C88	UniRef50_A0A2A4K8E8	UniRef50_A0A2H1WEC1	UniRef50_H9JFI1	UniRef50_H9JFI2	UniRef50_A0A4C1T8N9	UniRef50_A0A437BCN0	UniRef50_A0A3S2M0D3	UniRef50_A0A3S2LJS9	UniRef50_A0A212FHN1	UniRef50_A0A212F2H0	UniRef50_A0A212F7H7	UniRef50_A0A212F7I7	UniRef50_A0A212ETK8	UniRef50_A0A2W1BHD3	UniRef50_A0A2W1BP48	UniRef50_UPI000C142860	UniRef50_UPI000E77D0D7	UniRef50_UPI00103B06ED	UniRef50_A4F5H5	UniRef50_A0A0L7LAZ5	UniRef50_A0A0L7LHS2	UniRef50_A0A0L7LGT4	UniRef50_A0A0L7L2A5	UniRef50_A0A194PE67	UniRef50_A0A0N0PDI4	UniRef50_UPI000679605C	UniRef50_A0A0N1PHG9	UniRef50_UPI000B92B143	UniRef50_UPI000B92C125	UniRef50_UPI00101DEE57	UniRef50_UPI0005D044B3	UniRef50_A0A2H1WSA0	UniRef50_A0A2H1VG38	UniRef50_UPI000C143FB6	UniRef50_UPI000C14400E	UniRef50_A0A2H1WT82	UniRef50_A0A2H1X0C6	UniRef50_A0A2H1VQM3	UniRef50_A0A2H1WBY7	UniRef50_UPI000EF7B1D8
OG0000144	UniRef50_UPI000B9265F9	UniRef50_Q402D8	UniRef50_Q402D2	UniRef50_UPI000B92B017	UniRef50_A0A2H1WCH5	UniRef50_UPI00067BE9AF	UniRef50_UPI00067B340F	UniRef50_UPI00067B60ED	UniRef50_UPI000EF94A56	UniRef50_UPI00067B767D	UniRef50_UPI00067DB750	UniRef50_C4TQH4	UniRef50_A0A194RA67	UniRef50_UPI000CE58A87	UniRef50_UPI000CE5C4AE	UniRef50_UPI000EF7CA1E	UniRef50_A0A3G1KL01	UniRef50_A0A3G1KL03	UniRef50_A0A4D6Q9A2	UniRef50_A0A4D6Q5T3	UniRef50_UPI000B37E2D2	UniRef50_H9JNH5	UniRef50_UPI0005D0DC13	UniRef50_A0A212F1D1	UniRef50_A0A437ASG7	UniRef50_A0A437BEQ3	UniRef50_A0A437BEH8	UniRef50_UPI0010393C95	UniRef50_A0A194PSI8	UniRef50_A0A212EXA4	UniRef50_A0A212FDU3	UniRef50_A0A2A4JHG1	UniRef50_UPI0005D0A63E	UniRef50_A0A1E1W103	UniRef50_A0A0P0EUL4	UniRef50_UPI000E6D932B	UniRef50_A0A194REP5	UniRef50_A0A2K8GKN2	UniRef50_A0A0L7KZM0	UniRef50_A0A0L7KGH7	UniRef50_UPI000B92CD1C	UniRef50_A0A4C1Y0S8	UniRef50_UPI000E6D5B0D	UniRef50_A0A0K8TU38	UniRef50_A0A2H1VI77	UniRef50_A0A2H1WBT6	UniRef50_A0A2H1X0M9	UniRef50_A0A2W1BZR1	UniRef50_A0A0U3BJX4
OG0000145	UniRef50_A0A224XH42	UniRef50_A0A139WFX5	UniRef50_UPI000EF8B5E8	UniRef50_Q7PUU3	UniRef50_E0VQT5	UniRef50_A0A1W4XAF6	UniRef50_UPI0005D06AA0	UniRef50_A0A0L7LVK9	UniRef50_A0A4C1ZSV8	UniRef50_A0A0A9YQ67	UniRef50_Q9VT76	UniRef50_A0A3S2NZC7	UniRef50_A0A0N0PFQ1	UniRef50_UPI0005D0BBBC	UniRef50_H9JVI4	UniRef50_A0A139WPH0	UniRef50_M9PC40	UniRef50_A0A0R3P4Z1	UniRef50_A0A1B6HT22	UniRef50_E0VMC5	UniRef50_A0A2A4K0A8	UniRef50_A0A4C1WR57	UniRef50_A0A0L7LVG5	UniRef50_A0A146LIB2	UniRef50_A0A0L7LFX5	UniRef50_A0A195B059	UniRef50_A0A482X797	UniRef50_A0A4C1WSQ2	UniRef50_A0A3L8DPQ7
OG0000146	UniRef50_A0A194PF80	UniRef50_UPI00101BEC9C	UniRef50_UPI00067E5193	UniRef50_UPI00067C94EA	UniRef50_UPI00067BB5E4	UniRef50_UPI00067BAF89	UniRef50_UPI00067AE995	UniRef50_UPI000E1EF30B	UniRef50_UPI000CE58566	UniRef50_UPI000CE5AA90	UniRef50_A0A2W1BVA6	UniRef50_A0A3S2P0H9	UniRef50_UPI00101BCCD4	UniRef50_UPI000EF7C143	UniRef50_A0A437BSB3	UniRef50_A0A3S2LIJ1	UniRef50_A0A437ATQ1	UniRef50_A0A3S2LXI9	UniRef50_A0A3S2M1N6	UniRef50_A0A3S2NKA6	UniRef50_A0A437BXV9	UniRef50_A0A437BKQ4	UniRef50_A0A437BND6	UniRef50_A0A3S2P6W2	UniRef50_A0A212F3U4	UniRef50_A0A212F9P0	UniRef50_A0A212FDX0	UniRef50_A0A212FLW1	UniRef50_A0A212FDH9	UniRef50_A0A2W1BI32	UniRef50_A0A2A4K6K6	UniRef50_A0A2A4JSQ2	UniRef50_A0A2A4K7J7	UniRef50_UPI000EF82C14	UniRef50_A0A2W1CP64	UniRef50_UPI000E77C09E	UniRef50_UPI000E776976	UniRef50_UPI000E6D5C6F	UniRef50_D9HQ46	UniRef50_UPI000CE5B416	UniRef50_A0A212EZQ8	UniRef50_D9HQ85	UniRef50_A0A2A4JY88	UniRef50_A0A194QFN9	UniRef50_A0A194RR62	UniRef50_Q2ES47	UniRef50_C0HLB2	UniRef50_UPI0009E394D2	UniRef50_P26227
OG0000147	UniRef50_A0A1B0RHN9	UniRef50_A0A2W1BWI0	UniRef50_UPI00103A942D	UniRef50_UPI00067D1557	UniRef50_UPI00103E1879	UniRef50_A0A2W1BQ29	UniRef50_A0A2A4K2D7	UniRef50_C9W8G6	UniRef50_H9JTB5	UniRef50_A0A2H1VV25	UniRef50_UPI000E77CF1D	UniRef50_A0A3S2LZV4	UniRef50_A0A2A4K0W2	UniRef50_H9JTC4	UniRef50_H9JTC6	UniRef50_A0A2H1VYC8	UniRef50_UPI000EF88591	UniRef50_H9JTC9	UniRef50_A0A3S2NJF1	UniRef50_A0A212F859	UniRef50_A0A2W1BZC6	UniRef50_A0A194RS93	UniRef50_UPI00103ED4A2	UniRef50_UPI0005D0C871	UniRef50_A0A1E1W214	UniRef50_A0A4C1XNR9	UniRef50_A0A4C1XQ48	UniRef50_A0A0L7LS12	UniRef50_A0A194Q127	UniRef50_A0A0N0PC82	UniRef50_A0A0N0PCI5	UniRef50_UPI000B92982D	UniRef50_UPI000B92AD32	UniRef50_A0A2H1V7Z9	UniRef50_UPI00103F474C	UniRef50_UPI000EF82C24	UniRef50_A0A2H1V7W4	UniRef50_A0A2H1VV70	UniRef50_A0A2H1VXG7	UniRef50_A0A2H1W3K2	UniRef50_A0A2Z2GQC5	UniRef50_UPI00103D03C0
OG0000148	UniRef50_UPI000B926A91	UniRef50_UPI000640A1A0	UniRef50_UPI000B92749C	UniRef50_UPI000DC6B5EA	UniRef50_UPI000CE5CA76	UniRef50_Q24697	UniRef50_A0A4Q0MJF7	UniRef50_UPI00083DCB37	UniRef50_A0A437ARP0	UniRef50_A0A3S2LBU7	UniRef50_A0A3S2N912	UniRef50_A0A437BLA9	UniRef50_A0A3S2LWF2	UniRef50_A0A437BGR9	UniRef50_A0A3S2M2T3	UniRef50_UPI0002B4B508	UniRef50_A0A3L8DAH9	UniRef50_A0A4C1UAS8	UniRef50_UPI0010FDFD5E	UniRef50_UPI00096B59AB	UniRef50_Q05408	UniRef50_A0A4C1VEN8	UniRef50_A0A0L7QJ80	UniRef50_F4W738	UniRef50_UPI000767B738
OG0000149	UniRef50_UPI0006786F33	UniRef50_A0A194QQW0	UniRef50_A0A2W1BM47	UniRef50_A0A2A4KAR2	UniRef50_UPI00067B35CD	UniRef50_A0A3S2PLF3	UniRef50_H9J0A5	UniRef50_UPI00101C9C50	UniRef50_UPI000678548D	UniRef50_UPI000E77C906	UniRef50_A0A212F0F9	UniRef50_UPI000CE5AAED	UniRef50_UPI000CE5972A	UniRef50_S4NRD2	UniRef50_UPI000C1433F6	UniRef50_UPI0003500856	UniRef50_A0A212F0G8	UniRef50_A0A4C1UYG1	UniRef50_A0A4C1UZ51	UniRef50_A0A212F0J7	UniRef50_A0A212F0F4	UniRef50_A0A212FNR3	UniRef50_A0A2W1BJV5	UniRef50_A0A2A4JP62	UniRef50_A0A2A4KAA6	UniRef50_UPI000675E9E7	UniRef50_H9J0A7	UniRef50_UPI000B9262D3	UniRef50_A0A0L7KWX5	UniRef50_A0A0L7KXH6	UniRef50_A0A0L7L8S8	UniRef50_A0A0L7L845	UniRef50_A0A0L7KNH1	UniRef50_A0A0L7KMA2	UniRef50_A0A4C1UYF1	UniRef50_U5KBZ9	UniRef50_A0A2H1WQ20	UniRef50_UPI000C1409AE	UniRef50_UPI000EF92613	UniRef50_UPI000B3C3D7E
OG0000150	UniRef50_UPI00103A6923	UniRef50_A0A2H1WXG3	UniRef50_UPI00101DB52E	UniRef50_UPI000EF80502	UniRef50_UPI00101E06DE	UniRef50_UPI0006796C36	UniRef50_UPI00067C988E	UniRef50_UPI000678BA12	UniRef50_A0A0L7KRI4	UniRef50_A0A194RAG7	UniRef50_UPI00067C95DC	UniRef50_UPI0006EB062E	UniRef50_UPI00103FA732	UniRef50_UPI000CE5A126	UniRef50_S4NIJ2	UniRef50_UPI000CE5AAAF	UniRef50_UPI000E6D61DD	UniRef50_A0A2H1X027	UniRef50_UPI0006409E72	UniRef50_A0A2A4JM97	UniRef50_UPI000B394737	UniRef50_A0A0L7K5G1	UniRef50_UPI000EF8357A	UniRef50_UPI000C142382	UniRef50_UPI000C143394	UniRef50_UPI000C142163	UniRef50_UPI000678ECA5	UniRef50_UPI000C144654	UniRef50_UPI000EF81578	UniRef50_UPI001039946A	UniRef50_UPI00103D2082	UniRef50_UPI0006EB1C1A	UniRef50_UPI000C143EEF	UniRef50_UPI000640B8CF	UniRef50_A0A2H1WRL5	UniRef50_UPI00101D3819	UniRef50_C0H6K9	UniRef50_A0A2A4JBY8	UniRef50_UPI000679347A	UniRef50_A0A2W1BPR2	UniRef50_A0A2H1X0E1	UniRef50_A0A2W1BHV9	UniRef50_A0A2W1BLD9	UniRef50_A0A2W1BRR1	UniRef50_UPI000B3AA6F2	UniRef50_UPI000EF7C807	UniRef50_UPI000B371B2B	UniRef50_A0A2A4J625	UniRef50_A0A2A4JED3
OG0000151	UniRef50_A0A0N1IIK6	UniRef50_UPI0006EB267C	UniRef50_A0A194R254	UniRef50_P29523	UniRef50_A0A2H1VQS9	UniRef50_UPI00067DF5B8	UniRef50_A0A194R7D1	UniRef50_A0A0L7KHI3	UniRef50_A0A0L7KWE8	UniRef50_A0A0N1ICQ2	UniRef50_UPI000675D394	UniRef50_A0A2A4IV04	UniRef50_A0A2A4J435	UniRef50_A0A482V7A2	UniRef50_A0A2A4JAF5	UniRef50_UPI000EF86843	UniRef50_A0A0L7L007	UniRef50_A0A0L7LK11	UniRef50_A0A0L7LFB3	UniRef50_A0A0L7L7Z9	UniRef50_A0A0L7KHD8	UniRef50_A0A4C1STR9	UniRef50_A0A2H1W7H0	UniRef50_B6CMG3	UniRef50_A0A2A4JBC8
OG0000152	UniRef50_A0A2H1V9C5	UniRef50_A0A2H1V0J4	UniRef50_A0A2H1VXZ2	UniRef50_A0A2H1WLY1	UniRef50_A0A2H1W9H9	UniRef50_A0A2H1W315	UniRef50_A0A2H1VBH8	UniRef50_A0A2H1WS67	UniRef50_A0A2H1VLW9	UniRef50_A0A2H1VM65	UniRef50_A0A2H1VLI9	UniRef50_A0A2H1VGL8	UniRef50_A0A2H1WW41	UniRef50_A0A2H1WBC6	UniRef50_A0A2H1V6B8	UniRef50_A0A2H1VM51	UniRef50_A0A2H1WLW0	UniRef50_A0A2H1VEB0	UniRef50_A0A2H1VDK0	UniRef50_A0A2H1WM76	UniRef50_A0A2H1W6Q4	UniRef50_A0A2H1W2T5	UniRef50_A0A2H1VQA4	UniRef50_A0A2H1WDV0	UniRef50_A0A2H1WS79	UniRef50_A0A2H1W9Q0	UniRef50_A0A2H1W3X7	UniRef50_A0A2H1VFT3	UniRef50_A0A2H1VTK3	UniRef50_A0A2H1VB47	UniRef50_A0A2H1WSJ6	UniRef50_A0A2H1WNH2	UniRef50_A0A2H1W2Z9	UniRef50_A0A2H1W4U8	UniRef50_A0A2H1X1F1	UniRef50_A0A2H1VPW8	UniRef50_A0A2H1V2Z7	UniRef50_A0A2H1VAR5	UniRef50_A0A2H1VM33	UniRef50_A0A2H1VWC1	UniRef50_A0A2H1V772	UniRef50_A0A2H1WTA1	UniRef50_A0A2H1VDK5	UniRef50_A0A2H1V819	UniRef50_A0A2H1WFD4	UniRef50_A0A2H1WX80	UniRef50_A0A2H1V8M0	UniRef50_A0A2H1V8C2	UniRef50_A0A2H1WJL8
OG0000153	UniRef50_A0A212F7U9	UniRef50_UPI00067DEA87	UniRef50_A0A212FI47	UniRef50_H9J8A5	UniRef50_A0A2W1BND6	UniRef50_UPI00067B790C	UniRef50_A0A3S2KZ71	UniRef50_A0A4C1SAI0	UniRef50_UPI000E77CBE6	UniRef50_H9J8A3	UniRef50_UPI000EF7B050	UniRef50_UPI00067656BE	UniRef50_A0A212FEX3	UniRef50_A0A194PR40	UniRef50_UPI000CE5B714	UniRef50_A0A2H1V5Z3	UniRef50_A0A2A4JM43	UniRef50_A0A2A4JGR5	UniRef50_A0A2H1W603	UniRef50_UPI000EF83C49	UniRef50_A0A2A4JJF9	UniRef50_UPI000B3C250F	UniRef50_UPI00101B68B1	UniRef50_UPI000B3C930A	UniRef50_UPI000B3CD190	UniRef50_A0A437AV52	UniRef50_A0A437AZD3	UniRef50_A0A3S2N7J8	UniRef50_A0A2W1B365	UniRef50_A0A2W1B090	UniRef50_A0A2A4JHV9	UniRef50_UPI000E77F308	UniRef50_UPI000B92822E	UniRef50_UPI00103DB6FF	UniRef50_A0A0L7LAQ9	UniRef50_A0A0L7LAZ0	UniRef50_UPI0006EAF8F1	UniRef50_A0A194PQH1	UniRef50_UPI000679A964	UniRef50_A0A194RIQ6	UniRef50_UPI000C14208D	UniRef50_UPI0006EAE3A2	UniRef50_UPI000B92CFFE	UniRef50_UPI000B92C35D	UniRef50_UPI000B92C379	UniRef50_H9JW20	UniRef50_A0A194PP55	UniRef50_UPI0005D0DB97	UniRef50_A0A4C1SD34
OG0000154	UniRef50_A0A212EJ99	UniRef50_A0A437BFN7	UniRef50_A0A212FAL1	UniRef50_A0A194RE89	UniRef50_A0A4C1T3T4	UniRef50_A0A0L7LPQ8	UniRef50_A0A194QSS2	UniRef50_A0A2A4J5Y1	UniRef50_A0A194PXM6	UniRef50_A0A4C1Z2F8	UniRef50_A0A2H1W9L1	UniRef50_A0A2H1WYZ4	UniRef50_A0A3S2LH66	UniRef50_A0A3S2M247	UniRef50_A0A194RF29	UniRef50_A0A2A4IZX3	UniRef50_A0A2A4JD86	UniRef50_A0A194RIY8	UniRef50_A0A0L7LL21	UniRef50_A0A3S2LLF7	UniRef50_A0A194QJM1	UniRef50_A0A212EYN2	UniRef50_A0A0L7KUI5	UniRef50_A0A0L7KYV3	UniRef50_A0A0L7KQD3	UniRef50_A0A2H1W9F4
OG0000155	UniRef50_Q0Q009	UniRef50_A0A212FH21	UniRef50_A0A212FH28	UniRef50_UPI000CE5C70C	UniRef50_A0A2W1BIC0	UniRef50_A0A0L7KLP1	UniRef50_A0A226E5Q5	UniRef50_UPI00067B3F9D	UniRef50_UPI00067B04C4	UniRef50_UPI00067BB937	UniRef50_A0A2A4JXB3	UniRef50_UPI000E77DCAA	UniRef50_A0A3S2NC63	UniRef50_UPI000CE57CC7	UniRef50_UPI000C14374C	UniRef50_A0A2H1WCW0	UniRef50_H9JHP9	UniRef50_UPI00103B13E2	UniRef50_A0A212EWW4	UniRef50_A0A437AZN1	UniRef50_A0A437B307	UniRef50_A0A3S2LDW0	UniRef50_A0A437B8T7	UniRef50_A0A3S2ND64	UniRef50_A0A3S2M049	UniRef50_A0A212FFK4	UniRef50_A0A212EWY3	UniRef50_A0A212FH46	UniRef50_A0A2W1BIY1	UniRef50_A0A2W1BW32	UniRef50_A0A2W1BZ52	UniRef50_UPI000B3AC9F4	UniRef50_A0A023PN81	UniRef50_UPI000B37617E	UniRef50_UPI000EF90516	UniRef50_H9JWV2	UniRef50_UPI000B3CBAA4	UniRef50_UPI000E774FC0	UniRef50_UPI000CE5B99C	UniRef50_A0A1D2MIZ2	UniRef50_A0A2A4J2Y6	UniRef50_UPI00083BB71A	UniRef50_UPI000EF833C1	UniRef50_P0DKM7	UniRef50_UPI000B925A45	UniRef50_H9JWU8	UniRef50_UPI00067696DB	UniRef50_UPI000678F19A	UniRef50_A0A194Q478
OG0000156	UniRef50_A0A3S2NNY4	UniRef50_A0A0L7KNN1	UniRef50_UPI00067B3C56	UniRef50_A0A437BEL5	UniRef50_UPI00067A77A7	UniRef50_UPI00067AA724	UniRef50_UPI000B92DC28	UniRef50_UPI00103B1698	UniRef50_UPI000CE5B7C3	UniRef50_A0A075T2Z3	UniRef50_A0A2H1V1H6	UniRef50_A0A3S2LTR4	UniRef50_UPI00064098FC	UniRef50_UPI000B3C6286	UniRef50_UPI00101C18D9	UniRef50_UPI0006409B1B	UniRef50_H9JGC7	UniRef50_A0A3S2KXY5	UniRef50_A0A3S2KVT5	UniRef50_A0A3S2ND00	UniRef50_A0A3S2NMY6	UniRef50_A0A437AT49	UniRef50_A0A3S2TBC5	UniRef50_A0A3S2NPL9	UniRef50_A0A3S2P4E9	UniRef50_A0A437AX10	UniRef50_A0A437AY53	UniRef50_A0A3S2P9N5	UniRef50_A0A437B562	UniRef50_A0A2A4J8Q0	UniRef50_A0A437BIX4	UniRef50_A0A437BQ58	UniRef50_A0A212EZP5	UniRef50_A0A2W1BCD0	UniRef50_A0A2W1BAT6	UniRef50_A0A2A4J6M0	UniRef50_A0A2H1X3Z7	UniRef50_A0A2H1WEU8	UniRef50_UPI000EF7B1F1	UniRef50_UPI000EF7BC69	UniRef50_A0A0N1PGK2	UniRef50_A0A2A4ITH0	UniRef50_A0A2A4JMX9	UniRef50_UPI000B3A8037	UniRef50_UPI000C141FC5	UniRef50_A0A0L7K4A1	UniRef50_UPI0005D057CF	UniRef50_UPI0010396DEA	UniRef50_UPI00101B92EF
OG0000157	UniRef50_UPI000CE594BC	UniRef50_UPI000CE5B700	UniRef50_A0A194QQW8	UniRef50_UPI000E6D95FF	UniRef50_UPI00067C615A	UniRef50_UPI00067DBA56	UniRef50_UPI00067AB6A8	UniRef50_UPI00067D02E2	UniRef50_UPI000EF7D207	UniRef50_A0A437B589	UniRef50_UPI0005D08907	UniRef50_A0A4C1U387	UniRef50_UPI000CE5C4D7	UniRef50_UPI000CE58B2C	UniRef50_UPI000CE5C229	UniRef50_UPI000CE585E2	UniRef50_UPI000CE58E75	UniRef50_UPI000CE599DC	UniRef50_UPI000CE5CA82	UniRef50_A0A194QX05	UniRef50_A0A194PQL8	UniRef50_A0A2H1VPY1	UniRef50_UPI0006EAE059	UniRef50_H9JUZ8	UniRef50_H9JG79	UniRef50_UPI00101DBBEC	UniRef50_H9IYW2	UniRef50_H9J5H0	UniRef50_H9JW92	UniRef50_A0A212EZ96	UniRef50_A0A212FGF9	UniRef50_A0A212EIV6	UniRef50_A0A2W1B7K5	UniRef50_Q9BLI5	UniRef50_UPI0006EAE5E6	UniRef50_UPI0006EAEB8D	UniRef50_A0A4C1U4G7	UniRef50_UPI000B3ABEF6	UniRef50_UPI000CE5BF85	UniRef50_UPI00103F6BD2	UniRef50_A0A2H1WF63	UniRef50_UPI00067862CE	UniRef50_A0A2A4J1T0	UniRef50_H9JWP7	UniRef50_UPI00067E0850	UniRef50_A0A0L7L481	UniRef50_A0A0L7L4L5	UniRef50_A0A0L7K2D0	UniRef50_UPI000EF78B26
OG0000158	UniRef50_A0A212FJR7	UniRef50_Q5CCJ4	UniRef50_H9JHV8	UniRef50_UPI0006792226	UniRef50_A0A194Q450	UniRef50_P46429	UniRef50_UPI000B925AAC	UniRef50_A0A212EUH7	UniRef50_F6KX44	UniRef50_A0A2H1V860	UniRef50_UPI000E6D90FE	UniRef50_A0A2H1X2C3	UniRef50_A0A1E1WA43	UniRef50_A0A0L7KRK1	UniRef50_A0A0L7KSA9	UniRef50_A0A0L7K4S3	UniRef50_A0A0L7HDV2	UniRef50_A0A0N1II11	UniRef50_A0A0N1IFY4	UniRef50_A0A0N1PH59	UniRef50_A0A0N1PI75
OG0000159	UniRef50_H9JBZ6	UniRef50_A0A2W1BKM4	UniRef50_A0A2A4JTV0	UniRef50_S4NP74	UniRef50_A0A3S2LTM1	UniRef50_A0A3S2N8A0	UniRef50_H9J348	UniRef50_H9JBZ2	UniRef50_A0A4C1YRF3	UniRef50_A0A4C1X369	UniRef50_A0A3S2P831	UniRef50_A0A437B759	UniRef50_A0A212F916	UniRef50_A0A0L7L5J3	UniRef50_A0A0L7LSR4	UniRef50_A0A0N1PJ61	UniRef50_A0A2H1WIT1	UniRef50_UPI0005D06BAD	UniRef50_A0A3S2TB34	UniRef50_A0A2A4JHT2	UniRef50_A0A2A4JIY1	UniRef50_A0A0L7KRP4	UniRef50_A0A194R3I8	UniRef50_UPI000E6D6778	UniRef50_A0A0L7L6F6	UniRef50_H9J373	UniRef50_A0A0L7KPH3	UniRef50_A0A0L7K565	UniRef50_A0A0L7K4R4	UniRef50_A0A194QFE8	UniRef50_UPI0005D05C6F	UniRef50_A0A194R934	UniRef50_S4P8Y1	UniRef50_A0A3Q0J8Z5	UniRef50_A0A2H1W8A2
OG0000160	UniRef50_A0A2W1BQS9	UniRef50_UPI000E6D8271	UniRef50_A0A2W1BS41	UniRef50_N6U0M0	UniRef50_A0A310S6L6	UniRef50_A0A0N1ID47	UniRef50_A0A182LNA0	UniRef50_A0A194PQA3	UniRef50_A0A452IS52	UniRef50_A0A482W2E0	UniRef50_A0A2A4IYW8	UniRef50_A0A1B0BD95	UniRef50_A0A182SWG7	UniRef50_A0A0L7LUC4	UniRef50_UPI0010379373	UniRef50_A0A212F8Y5	UniRef50_A0A0N0PAL7	UniRef50_A0A212FL73	UniRef50_A0A3B0K3R2	UniRef50_A0A0L0CH70	UniRef50_A0A0L7L4E1	UniRef50_E0VLR4	UniRef50_A0A212FLC9	UniRef50_A0A498NNJ7	UniRef50_UPI00052E93E0	UniRef50_A0A0L7L581	UniRef50_UPI0005D0D6FB	UniRef50_A0A0L7LVC6	UniRef50_A0A0L7LV78	UniRef50_A0A0L7L6L5	UniRef50_A0A0L7L692	UniRef50_A0A0L7KS44	UniRef50_A0A0L7KJ10	UniRef50_A0A2A4JRE0	UniRef50_A0A2A3EQV0	UniRef50_UPI0005D0ABF6	UniRef50_UPI0005D055E6	UniRef50_UPI0005D067A4	UniRef50_A0A2H1WF72	UniRef50_A0A2H1WLN5	UniRef50_A0A2H1WQL6	UniRef50_A0A2P8YQY7	UniRef50_A0A4C1XCL9	UniRef50_H2R9J5
OG0000161	UniRef50_A0A437B925	UniRef50_UPI000E77AE54	UniRef50_UPI000EF94F0C	UniRef50_A0A437BNP3	UniRef50_UPI0005D0D40E	UniRef50_A0A2H1W7P8	UniRef50_A0A3S2NRY5	UniRef50_UPI00067BD25F	UniRef50_UPI00067BDB26	UniRef50_UPI00067D74FC	UniRef50_UPI000EF86AD0	UniRef50_A0A2W1B758	UniRef50_A0A2A4J945	UniRef50_A0A212FGI7	UniRef50_A0A0N1PGX7	UniRef50_A0A2H1VP71	UniRef50_A0A2H1W6G6	UniRef50_A0A2A4JIU7	UniRef50_A0A1E1W9Q4	UniRef50_A0A2A4JCE1	UniRef50_H9JGW0	UniRef50_A0A2W1BY35	UniRef50_A0A437B8B4	UniRef50_A0A437B9E9	UniRef50_A0A3S2TJJ4	UniRef50_A0A3S2LZS5	UniRef50_A0A212FM51	UniRef50_A0A2W1B599	UniRef50_A0A2W1C305	UniRef50_A0A2W1BY06	UniRef50_A0A2H1WYG2	UniRef50_A0A2A4JKF9	UniRef50_S4P6U0	UniRef50_A0A2H1WMF0	UniRef50_UPI000E778EEB	UniRef50_A0A0L7LLK5	UniRef50_A0A0L7LM85	UniRef50_A0A0L7LD81	UniRef50_A0A0L7LDT4	UniRef50_A0A194RPP7	UniRef50_UPI000B92625C	UniRef50_UPI0005D06B3F	UniRef50_UPI0005D06677	UniRef50_A0A2H1VN38	UniRef50_A0A2H1VL44
OG0000162	UniRef50_A0A0L7KMP5	UniRef50_A0A2H1VAB3	UniRef50_UPI00067E0D66	UniRef50_A0A0L7KQZ7	UniRef50_UPI000B37D667	UniRef50_A0A2H1VPI7	UniRef50_A0A2A4K6T9	UniRef50_A0A2W1BSY4	UniRef50_A0A0L7L4W7	UniRef50_A0A0L7L965	UniRef50_UPI000C142D6A	UniRef50_A0A2H1W5E1	UniRef50_A0A2A4IWQ1	UniRef50_H9JUJ6	UniRef50_UPI0005D0E790	UniRef50_A0A2A4IVG8	UniRef50_A0A2A4JFU8	UniRef50_A0A0L7KN82	UniRef50_UPI00103870C7	UniRef50_UPI000E6D9475	UniRef50_A0A2A4ITG5	UniRef50_A0A2A4IZ74	UniRef50_A0A2A4JCB3	UniRef50_A0A2A4JBW0	UniRef50_UPI000B37F7FE	UniRef50_A0A0L7LML1	UniRef50_A0A0L7LF14	UniRef50_A0A0L7LJ23	UniRef50_A0A0L7LF05	UniRef50_A0A0L7L9J4	UniRef50_A0A0L7KSZ2	UniRef50_A0A0L7KTH3	UniRef50_A0A0L7L3U9	UniRef50_A0A0L7KWR8	UniRef50_A0A0L7KW32	UniRef50_A0A0L7KUH2	UniRef50_UPI000C13F2C8	UniRef50_UPI000EF88B23	UniRef50_UPI000EF84065	UniRef50_UPI000B92A342	UniRef50_UPI000EF77E83	UniRef50_UPI000B928E1A	UniRef50_UPI000C13FF5A	UniRef50_UPI0005D095D3	UniRef50_UPI0005D0795F	UniRef50_UPI0005D073E3	UniRef50_UPI00103FA2A6	UniRef50_UPI000D5331FF	UniRef50_A0A2A4IZ70
OG0000163	UniRef50_A0A2H1V5V4	UniRef50_A0A2A4JIS9	UniRef50_A0A2W1BP33	UniRef50_A0A194RL28	UniRef50_A0A212FM08	UniRef50_UPI001040754B	UniRef50_A0A2W1BE05	UniRef50_A0A2H1WVI8	UniRef50_A0A3S2NNB8	UniRef50_UPI000B38ABDE	UniRef50_H9J691	UniRef50_UPI000E6D7CC1	UniRef50_A0A2A4JJX4	UniRef50_A0A437ARL3	UniRef50_A0A212F0W3	UniRef50_A0A2W1CP53	UniRef50_UPI00103CE963	UniRef50_A0A2A4IXP9	UniRef50_UPI000E776BA6	UniRef50_A0A4C1STL5	UniRef50_UPI000CE58BD1	UniRef50_H9JGN8	UniRef50_A0A4C1WPD8	UniRef50_A0A0L7LKV9	UniRef50_A0A0L7LLH3	UniRef50_A0A0L7L4H0	UniRef50_A0A0N0PFL1	UniRef50_UPI000B92A55A	UniRef50_A0A3S2MB94	UniRef50_UPI0010394CA9
OG0000164	UniRef50_A0A2H1VUD4	UniRef50_UPI0006EB2297	UniRef50_H9IZI4	UniRef50_A0A437BVJ6	UniRef50_A0A0L7LGU1	UniRef50_A0A2H1V6Z6	UniRef50_H9IZI5	UniRef50_A0A437BVZ0	UniRef50_A0A194RKD5	UniRef50_A0A2A4JEN4	UniRef50_UPI000EF76CB2	UniRef50_A0A4C1THY4	UniRef50_A0A0K8SQ31	UniRef50_UPI000CE5B5D5	UniRef50_A0A0L7L3Q3	UniRef50_A0A0N1IQA3	UniRef50_UPI000B9296BB	UniRef50_A0A2H1V890	UniRef50_A0A194PJI2	UniRef50_A0A0K8S440	UniRef50_UPI0005D081B2
OG0000165	UniRef50_A0A2H1VWN3	UniRef50_A0A2H1W0K0	UniRef50_UPI00067B33BE	UniRef50_UPI00067C7EEE	UniRef50_A0A3S2TTC1	UniRef50_A0A3S2LZC7	UniRef50_S4PAZ5	UniRef50_A0A3S2LRH5	UniRef50_A0A2H1WLH0	UniRef50_A0A4C1TSJ6	UniRef50_UPI000EF80844	UniRef50_A0A2H1VXW7	UniRef50_UPI00103AD71F	UniRef50_A0A437B820	UniRef50_A0A2A4JUV6	UniRef50_S4PWE3	UniRef50_A0A2H1WR42	UniRef50_UPI000EF7598B	UniRef50_A0A3S2N9F0	UniRef50_UPI0009481F91	UniRef50_A0A437AS40	UniRef50_A0A437ATB6	UniRef50_A0A3S2P426	UniRef50_A0A437ATL6	UniRef50_A0A437B9N0	UniRef50_A0A3S2L7U6	UniRef50_A0A437BDY3	UniRef50_A0A3S2LNK5	UniRef50_A0A437BLN1	UniRef50_A0A437BN95	UniRef50_UPI000EF81A65	UniRef50_UPI0005D086FB	UniRef50_A0A4C1ZB25	UniRef50_A0A2A4YCR0	UniRef50_UPI0010FD3380	UniRef50_A0A4C1UPK1	UniRef50_S4NV27	UniRef50_A0A4C1U5B0	UniRef50_S4NQQ6	UniRef50_A0A4C1VME4	UniRef50_A0A3S2P4S1	UniRef50_A0A0L7KGZ8	UniRef50_A0A3S2NE10	UniRef50_UPI00103C04E7	UniRef50_A0A2A4J9S2	UniRef50_A0A146ZVY9	UniRef50_A0A212EPQ4	UniRef50_A0A437B363	UniRef50_A0A0L7K4U9
OG0000166	UniRef50_A0A1E1W5Y9	UniRef50_A0A2H1VEU8	UniRef50_A0A2H1X162	UniRef50_A0A2H1WW62	UniRef50_A0A2H1WLY9	UniRef50_A0A2H1V801	UniRef50_A0A2H1VFI9	UniRef50_A0A2H1W4J9	UniRef50_A0A2H1V277	UniRef50_A0A2H1VFY6	UniRef50_A0A2H1V107	UniRef50_A0A2H1WBB6	UniRef50_A0A2H1WFA9	UniRef50_A0A2H1VMY9	UniRef50_A0A2H1VLF4	UniRef50_A0A2H1VA47	UniRef50_A0A2H1VMN0	UniRef50_A0A2H1V5T9	UniRef50_A0A2H1VBL9	UniRef50_A0A2H1WIE3	UniRef50_A0A2H1W817	UniRef50_A0A2H1VHI7	UniRef50_A0A2H1VL67	UniRef50_A0A2H1VEA3	UniRef50_A0A2H1WKH3	UniRef50_A0A2H1VEJ3	UniRef50_A0A2H1WVL3	UniRef50_A0A2H1V061	UniRef50_A0A2H1W3E8	UniRef50_A0A2H1VQH4	UniRef50_A0A2H1VEG1	UniRef50_A0A2H1VIX5	UniRef50_A0A2H1VY31	UniRef50_A0A2H1VFC5	UniRef50_A0A2H1X1K4	UniRef50_A0A2H1VRP6	UniRef50_A0A2H1W465	UniRef50_A0A2H1VDY5	UniRef50_A0A2H1WB31	UniRef50_A0A2H1WJI5	UniRef50_A0A2H1W2R5	UniRef50_A0A2H1X0R2	UniRef50_A0A2H1WQR0	UniRef50_A0A2H1VUW3	UniRef50_A0A2H1VXP4	UniRef50_A0A2H1VRX2	UniRef50_A0A2H1VK36	UniRef50_A0A2H1V7E1	UniRef50_A0A2H1WNN7
OG0000167	UniRef50_UPI000C141B5B	UniRef50_UPI00067C403B	UniRef50_A0A2A4JWP8	UniRef50_UPI000C143015	UniRef50_UPI0010FE7A60	UniRef50_UPI000E6D9410	UniRef50_UPI00057A9593	UniRef50_A0A2H1WCC1	UniRef50_UPI000C140CA1	UniRef50_A0A2A4JRM8	UniRef50_UPI0005D092C0	UniRef50_A0A437AQK5	UniRef50_A0A3S2L6X9	UniRef50_A0A3S2TB34	UniRef50_A0A3S2N8U7	UniRef50_A0A437AUE0	UniRef50_A0A437AY74	UniRef50_A0A3S2LET6	UniRef50_A0A3S2NG01	UniRef50_A0A3S2NJL7	UniRef50_A0A437BPS4	UniRef50_A0A2W1BVW3	UniRef50_UPI000E6D8FD7	UniRef50_Q5KTM6	UniRef50_UPI0010FE7FF6	UniRef50_A0A2A4JPY6	UniRef50_A0A3S2P9A9	UniRef50_UPI000E77CCD3	UniRef50_UPI0005D0919B	UniRef50_UPI000E6D770F	UniRef50_UPI000CE59B89	UniRef50_UPI000B3C03E7	UniRef50_UPI000EF796C8	UniRef50_UPI00101BD348	UniRef50_A0A2H1W1U7	UniRef50_UPI000E77A49A	UniRef50_A0A2A4K1J1	UniRef50_A0A2W1C1G2	UniRef50_Q9TYB6	UniRef50_UPI000C140DFB	UniRef50_UPI0010FD4600	UniRef50_A0A0L7LV16	UniRef50_A0A0L7LT96	UniRef50_A0A0L7L2V0	UniRef50_A0A0L7KXF2	UniRef50_A0A0L7L645	UniRef50_A0A0L7KDT9	UniRef50_S4NRM3	UniRef50_UPI0006790123
OG0000168	UniRef50_A0A4C1VKE9	UniRef50_A0A1E1W7S1	UniRef50_A0A2H1V897	UniRef50_A0A2H1W6S8	UniRef50_A0A2H1WWQ6	UniRef50_A0A2H1V1Z1	UniRef50_A0A2H1WG00	UniRef50_A0A2H1WPV9	UniRef50_A0A2H1VCX9	UniRef50_A0A2H1VSY2	UniRef50_A0A2H1WQ35	UniRef50_A0A2H1VGZ6	UniRef50_A0A2H1V8A0	UniRef50_A0A2H1VDV6	UniRef50_A0A2H1V118	UniRef50_A0A2H1V2S8	UniRef50_A0A2H1V7S2	UniRef50_A0A2H1WCW5	UniRef50_A0A2H1VGG5	UniRef50_A0A2H1VC95	UniRef50_A0A2H1W685	UniRef50_A0A2H1WED7	UniRef50_A0A2H1V6A4	UniRef50_A0A2H1VNS8	UniRef50_A0A2H1VVN4	UniRef50_A0A2H1VXX7	UniRef50_A0A2H1VVY1	UniRef50_A0A2H1WYJ2	UniRef50_A0A2H1VJE5	UniRef50_A0A2H1VCK3	UniRef50_A0A2H1WBJ8	UniRef50_A0A2H1VGS8	UniRef50_A0A2H1WLE0	UniRef50_A0A2H1W3Q5	UniRef50_A0A2H1V8K1	UniRef50_A0A2H1WKK3	UniRef50_A0A2H1VIG6	UniRef50_A0A2H1WC77	UniRef50_A0A2H1W2L2	UniRef50_A0A2H1WJW6	UniRef50_A0A2H1WZM3	UniRef50_A0A2H1V8E5	UniRef50_A0A2H1WVP7	UniRef50_A0A2H1V652	UniRef50_A0A2H1VSK0	UniRef50_A0A2H1VJ48	UniRef50_A0A2H1WWC9	UniRef50_A0A2H1VJW8	UniRef50_A0A2H1WX83
OG0000169	UniRef50_A0A4C1YR93	UniRef50_A0A0N1IAL5	UniRef50_A0A2H1VSP4
OG0000170	UniRef50_A0A3S2N8W7	UniRef50_H9IUB4	UniRef50_UPI000EF7C2C8	UniRef50_A0A2H1WM33	UniRef50_A0A2A4IZC8	UniRef50_A0A2A4K437	UniRef50_A0A4C1Z0M8	UniRef50_A0A212FPB2	UniRef50_A0A2H1WDH6	UniRef50_H9IUB5	UniRef50_A0A194R5N7	UniRef50_A0A0N1IIH6	UniRef50_UPI0005D07B92	UniRef50_A0A0L7KQ51	UniRef50_UPI000E77584A	UniRef50_A0A0L7LJ66	UniRef50_A0A0L7KJ65	UniRef50_A0A0L7K3P6	UniRef50_UPI00103A231E	UniRef50_S4NKR3	UniRef50_A0A2A4IXC9	UniRef50_A0A2H1VMY1	UniRef50_A0A2H1VRR9	UniRef50_A0A2H1VHA3	UniRef50_A0A2H1X1Y1	UniRef50_A0A212F7Z1	UniRef50_UPI000B3889F0
OG0000171	UniRef50_A0A194RIT5	UniRef50_UPI000CE5859C	UniRef50_UPI0005D09557	UniRef50_UPI00103E3E84	UniRef50_H9JGA8	UniRef50_UPI00067A95DD	UniRef50_A0A4C1ZH29	UniRef50_A0A0L7LSC9	UniRef50_A0A3S2LHM1	UniRef50_UPI000CE5BE9C	UniRef50_A0A212ELC7	UniRef50_A0A212ELC6	UniRef50_H9IY66	UniRef50_A0A1J1IG04	UniRef50_A0A212F8P0	UniRef50_A0A0L7LAB9	UniRef50_A0A0L7KV63	UniRef50_A0A0L7KS00	UniRef50_A0A0L7KP40	UniRef50_A0A0L7K1T9	UniRef50_A0A194RHE7	UniRef50_A0A194RMM1
OG0000172	UniRef50_A0A0L7L661	UniRef50_A0A0N1PJV5	UniRef50_UPI0010390D96	UniRef50_UPI00067B1ACE	UniRef50_UPI00067D6DEF	UniRef50_UPI00067E0F4D	UniRef50_A0A2H1VWH2	UniRef50_UPI000CE59B7D	UniRef50_UPI000CE598FB	UniRef50_UPI000CE5B2A8	UniRef50_UPI000CE5AA0B	UniRef50_C0L9E0	UniRef50_UPI000B386CEC	UniRef50_B6CMG5	UniRef50_UPI000C14342B	UniRef50_A0A4C1ZKB9	UniRef50_G1FU07	UniRef50_A0A1E1WJI9	UniRef50_UPI000E774188	UniRef50_UPI000E773BC1	UniRef50_A0A3S2NBP7	UniRef50_A0A212FE29	UniRef50_A0A212FE16	UniRef50_A0A212F773	UniRef50_A0A212F760	UniRef50_A0A212F6S9	UniRef50_A0A2W1BI60	UniRef50_A0A2W1BLR8	UniRef50_B6CME4	UniRef50_A0A0L7K523	UniRef50_UPI000C142D5E	UniRef50_UPI000E7748D7	UniRef50_A0A3B3IKF5	UniRef50_UPI0006762CA0	UniRef50_E7BSV1	UniRef50_A0A2A4ITU6	UniRef50_A0A2A4IZP1	UniRef50_A0A2A4JK99	UniRef50_UPI00067683B7	UniRef50_D8TX60	UniRef50_B7Q3T8	UniRef50_UPI000CE58B3B	UniRef50_A0A2H1V7U0	UniRef50_A0A0L7LLA0	UniRef50_A0A194RPC1	UniRef50_A0A194PYF3	UniRef50_A0A194RPM6	UniRef50_A0A194PYF5	UniRef50_UPI0006764B84
OG0000173	UniRef50_A0A2H1WZ62	UniRef50_UPI00101C756A	UniRef50_UPI000E77754F	UniRef50_UPI00067BC997	UniRef50_UPI00067C9EF2	UniRef50_UPI00067C1242	UniRef50_UPI00067B2A92	UniRef50_UPI00067AFEA1	UniRef50_UPI00067DC832	UniRef50_UPI00067BA950	UniRef50_UPI00067C17A5	UniRef50_UPI000CE585D6	UniRef50_A0A2H1VC04	UniRef50_A0A4C1TDB1	UniRef50_UPI000CE59B87	UniRef50_UPI000CE58839	UniRef50_H9JBQ2	UniRef50_A0A2W1BUJ3	UniRef50_UPI00101C8443	UniRef50_A0A2A4K184	UniRef50_H9IWM5	UniRef50_J9K5J2	UniRef50_A0A088ARP1	UniRef50_A0A0L7KSN0	UniRef50_A0A437AR80	UniRef50_A0A437AT43	UniRef50_A0A3S2TIP6	UniRef50_A0A437B9M8	UniRef50_A0A212F8S2	UniRef50_A0A212F1C2	UniRef50_A0A2W1B8B7	UniRef50_A0A2W1BHK2	UniRef50_A0A2W1BR16	UniRef50_UPI000B394465	UniRef50_UPI000640AA90	UniRef50_UPI00101BD80E	UniRef50_A0A2A4IT23	UniRef50_A0A2A4JC07	UniRef50_A0A2A4JKM4	UniRef50_A0A1Y1JY28	UniRef50_A0A0L7KTF2	UniRef50_A0A194R9L2	UniRef50_UPI000C252CA5	UniRef50_UPI000873C6B7	UniRef50_S4PIK2	UniRef50_UPI000E6DA553	UniRef50_A0A2H1VIZ4	UniRef50_UPI000E6D6DA6	UniRef50_UPI000C785602
OG0000174	UniRef50_UPI001040C9A2	UniRef50_A0A0L7KV18	UniRef50_H9J6R6	UniRef50_A0A212EW41	UniRef50_H9JSL6	UniRef50_A0A212F5B7	UniRef50_A0A2H1VBB1	UniRef50_A0A2W1BPA8	UniRef50_A0A2A4J8B4	UniRef50_A0A4C1WU13	UniRef50_A0A212F5B2	UniRef50_A0A2W1BKH2	UniRef50_A0A194Q5I2	UniRef50_UPI000FC50852	UniRef50_A0A2H1W4Q1	UniRef50_A0A4C1YBG2	UniRef50_A0A3S3SDP8	UniRef50_A0A0L7LKJ0	UniRef50_A0A0N0PAC1	UniRef50_H9J4A2	UniRef50_A0A4C1SBZ4	UniRef50_A0A0L7L732	UniRef50_T1J5Y8	UniRef50_A0A2P8Y2U4	UniRef50_A0A194QKK6	UniRef50_A0A0N0PAB9	UniRef50_B4J7Z6	UniRef50_UPI000B92B939	UniRef50_UPI000B929EAE	UniRef50_UPI0005D07546	UniRef50_UPI0005D0969A
OG0000175	UniRef50_A0A2W1BD78	UniRef50_A0A0L7L8F3	UniRef50_UPI000676442B	UniRef50_A0A194QJ47	UniRef50_A0A2W1B9E8	UniRef50_A0A0L7LQ31	UniRef50_H9J4S1	UniRef50_UPI00067C7E91	UniRef50_UPI00067E33FA	UniRef50_A0A2W1BCE3	UniRef50_A0A2W1BBH7	UniRef50_H9J4X1	UniRef50_H9J4X6	UniRef50_A0A437BK01	UniRef50_A0A3S2NWF9	UniRef50_A0A437BR67	UniRef50_A0A2H1V0I3	UniRef50_A0A0N1IIX6	UniRef50_UPI000EF87B3D	UniRef50_A0A0N0PDT5	UniRef50_UPI000B92726D	UniRef50_A0A194QJJ6	UniRef50_A0A0N1IDG3	UniRef50_UPI0005D07955	UniRef50_UPI0005D04C69
OG0000176	UniRef50_A0A194PLP9	UniRef50_H9JMH3	UniRef50_A0A194RQ20	UniRef50_A0A437B118	UniRef50_UPI00104010C1	UniRef50_A0A2H1V3S8	UniRef50_A0A4C1SW69	UniRef50_UPI000CE587A4	UniRef50_A0A0L7LNG7	UniRef50_A0A2A4IW46	UniRef50_A0A2H1V7R4	UniRef50_A0A437AQS5	UniRef50_A0A182FWD5	UniRef50_A0A2H1VBS0	UniRef50_A0A2A4J6V2	UniRef50_UPI00103C5924	UniRef50_UPI0010FB80FF	UniRef50_U4U1T9	UniRef50_H9JMK7	UniRef50_S4NP83	UniRef50_A0A4C1SYX3	UniRef50_UPI0005D08713	UniRef50_A0A0L7L708	UniRef50_A0A0L7L7B9	UniRef50_A0A0L7L1J7	UniRef50_A0A0L7L182	UniRef50_A0A0L7L123	UniRef50_A0A226DJF1	UniRef50_A0A2H1VBP8	UniRef50_S4P978
OG0000177	UniRef50_A0A2H1VD84	UniRef50_A0A2H1WDL6	UniRef50_A0A2H1WWC0	UniRef50_A0A2H1VSG3	UniRef50_A0A2H1W8B1	UniRef50_A0A2H1W453	UniRef50_A0A2H1V565	UniRef50_A0A2H1VBI1	UniRef50_A0A2H1W8P1	UniRef50_A0A2H1VEQ9	UniRef50_A0A2H1V3A1	UniRef50_A0A2H1V2T1	UniRef50_A0A2H1V809	UniRef50_A0A2H1VIZ9	UniRef50_A0A2H1VQQ7	UniRef50_A0A2H1VC24	UniRef50_A0A2H1VHY9	UniRef50_A0A2H1VVC0	UniRef50_A0A2H1W2E5	UniRef50_A0A2H1VXR9	UniRef50_A0A2H1WVQ0	UniRef50_A0A2H1VLZ8	UniRef50_A0A2H1VKX2	UniRef50_A0A2H1WYA0	UniRef50_A0A2H1VCF7	UniRef50_A0A2H1V353	UniRef50_A0A2H1V920	UniRef50_A0A2H1W8T2	UniRef50_A0A2H1VES5	UniRef50_A0A2H1VPH3	UniRef50_A0A2H1VWA8	UniRef50_A0A2H1VDZ9	UniRef50_A0A2H1W540	UniRef50_A0A2H1W3C5	UniRef50_A0A2H1VRS5	UniRef50_A0A2H1VAU3	UniRef50_A0A2H1V3X6	UniRef50_A0A2H1WQR1	UniRef50_A0A2H1WH88	UniRef50_A0A2H1WV12	UniRef50_A0A2H1V3P5	UniRef50_A0A2H1VB87	UniRef50_A0A2H1VAH2	UniRef50_A0A2H1V8E0	UniRef50_A0A2H1WDH1	UniRef50_A0A2H1WG49	UniRef50_A0A2H1W1P6	UniRef50_A0A2H1W7H5	UniRef50_A0A2H1WJ52
OG0000178	UniRef50_A0A212FBG3	UniRef50_A0A1B4ZBJ1	UniRef50_UPI000EF7F0C3	UniRef50_A0A1B4ZBN2	UniRef50_Q0MRJ2	UniRef50_UPI00067E0E42	UniRef50_UPI000CE5A700	UniRef50_A0A2A4JPP1	UniRef50_UPI000CE5A5F0	UniRef50_Q3LB98	UniRef50_UPI000E6D99B9	UniRef50_UPI000C14454B	UniRef50_H9C8K4	UniRef50_Q3LB94	UniRef50_A8QWQ7	UniRef50_A0A4C1T2W8	UniRef50_A0A437B044	UniRef50_A0A212FPU8	UniRef50_A0A212F7U7	UniRef50_A0A212F0I9	UniRef50_A0A2H1VCM9	UniRef50_A0A194R1B5	UniRef50_A0A0L7K3L3	UniRef50_A0A0A1CR78	UniRef50_U5PZD4	UniRef50_UPI000B92D6DC	UniRef50_A8QWR1	UniRef50_UPI0005D0B2F6	UniRef50_A2TIK5	UniRef50_UPI0005D08A02	UniRef50_UPI0005D0A17A	UniRef50_A0A0P0EM27	UniRef50_A0A0U3AMZ7
OG0000179	UniRef50_UPI000C1401D5	UniRef50_A0A2A4IWX3	UniRef50_UPI000B3CCC6E	UniRef50_E2ABS8	UniRef50_UPI000CE5CC19	UniRef50_UPI00067ACD71	UniRef50_UPI00067E1A81	UniRef50_UPI000EF7DBD3	UniRef50_UPI000E77CF63	UniRef50_A0A437B716	UniRef50_UPI000B3C292A	UniRef50_UPI000CE5AA14	UniRef50_A0A2A4IXJ1	UniRef50_UPI000CE5A2AA	UniRef50_A0A2W1BD84	UniRef50_A0A2A4JU30	UniRef50_UPI000B3CA74B	UniRef50_UPI000EF96E7F	UniRef50_UPI000E77C0CE	UniRef50_UPI000C1440BC	UniRef50_A0A3S2NMP6	UniRef50_A0A437ARZ5	UniRef50_A0A3S2P340	UniRef50_A0A437B7S6	UniRef50_A0A3S2PB46	UniRef50_A0A437B7B4	UniRef50_A0A212F2R7	UniRef50_A0A212F5R4	UniRef50_A0A212EWS5	UniRef50_A0A2W1BC85	UniRef50_A0A2W1B4V2	UniRef50_A0A2W1BMA0	UniRef50_A0A0N0PAB2	UniRef50_UPI000E77ECE8	UniRef50_UPI0006EB11B6	UniRef50_UPI000C141ED4	UniRef50_UPI00103CEA9E	UniRef50_W5JQY8	UniRef50_UPI000E6D8D07	UniRef50_UPI000B925D83	UniRef50_A0A0L7LUJ0	UniRef50_A0A0L7LUG3	UniRef50_A0A0L7KNE0	UniRef50_A0A0N1IAW8	UniRef50_A0A0N1IPF1	UniRef50_UPI000BA7E7C6	UniRef50_UPI0005D0A320	UniRef50_UPI0005D0DF1B	UniRef50_UPI0005D0A01E
OG0000180	UniRef50_A0A194R7R9	UniRef50_A0A2A3EFJ0	UniRef50_A0A212F5T7	UniRef50_A0A0L7L2S9	UniRef50_A0A0P6GSL8	UniRef50_A0A0N1IPH2	UniRef50_D6WGP2	UniRef50_E9IJL8	UniRef50_A0A0L7L0Y4	UniRef50_A0A158P1F8	UniRef50_A0A0L7LLE9	UniRef50_UPI0005D0B315	UniRef50_A0A4S2JU13	UniRef50_H9IVQ5
OG0000181	UniRef50_A0A2W1BMV5	UniRef50_UPI000E6D65AE	UniRef50_A0A212EW83	UniRef50_A0A3S2N9I9	UniRef50_A0A2A4IZX1	UniRef50_UPI00103891D1	UniRef50_UPI000E775C10	UniRef50_UPI00067E4F49	UniRef50_A0A2H1VX66	UniRef50_A0A3S2NYM0	UniRef50_A0A0L7KJH8	UniRef50_UPI000CE5A3B0	UniRef50_A0A2H1VT81	UniRef50_UPI000CE5B6B6	UniRef50_A0A437ATZ0	UniRef50_UPI000CE5C363	UniRef50_A0A194RJY2	UniRef50_H9JIJ6	UniRef50_UPI000E6E4F99	UniRef50_A0A0L7LC31	UniRef50_UPI000B37B11D	UniRef50_A0A4C1WAQ6	UniRef50_A0A3S2TD74	UniRef50_A0A3S2LDF8	UniRef50_A0A3S2N8Y4	UniRef50_A0A3S2LWL7	UniRef50_A0A437BD00	UniRef50_A0A3S2TKL2	UniRef50_A0A437BGS0	UniRef50_A0A437BGV3	UniRef50_A0A437BH93	UniRef50_A0A3S2NWV2	UniRef50_A0A437BV89	UniRef50_A0A3S2TT06	UniRef50_A0A212FHJ3	UniRef50_S4P462	UniRef50_A0A212FPW2	UniRef50_UPI000B36FB93	UniRef50_A0A2A4IYX4	UniRef50_A0A2A4J9J2	UniRef50_A0A4C1XN56	UniRef50_UPI000E77AB3C	UniRef50_UPI001037401C	UniRef50_UPI000EF75FB2	UniRef50_A0A2H1X1W5	UniRef50_UPI000C1426E1	UniRef50_A0A0L7LUN0	UniRef50_A0A0L7LTG8	UniRef50_A0A0L7LRU9
OG0000182	UniRef50_UPI000CE59F82	UniRef50_UPI000675D1C9	UniRef50_UPI00067C2892	UniRef50_UPI0010FDDDC4	UniRef50_UPI000E6D8B52	UniRef50_V9GZQ1	UniRef50_UPI000E6DA438	UniRef50_UPI000CE5CAEF	UniRef50_A0A0L7KZM8	UniRef50_UPI000CE59E7A	UniRef50_UPI00103EE771	UniRef50_A0A0L7KYG1	UniRef50_A0A0L7L2J0	UniRef50_A0A0L7KW57	UniRef50_UPI00103FAA12	UniRef50_A0A0L7KLZ3	UniRef50_UPI0005D0A6E4	UniRef50_UPI001039E124	UniRef50_A0A2W1BC83	UniRef50_A0A0L7KS33	UniRef50_UPI0010FE8B3D	UniRef50_UPI00101BC251	UniRef50_UPI00103D3679	UniRef50_UPI000EF8348D	UniRef50_A0A3S2LE39	UniRef50_A0A212FN74	UniRef50_A0A2W1B9H1	UniRef50_A0A2A4JCD7	UniRef50_A0A2W1BM68	UniRef50_UPI000C14380A	UniRef50_A0A2A4JVN0	UniRef50_A0A2A4J6H0	UniRef50_A0A2A4K2P9	UniRef50_A0A2A4JBE1	UniRef50_A0A2A4JWW8	UniRef50_A0A2W1BZX8	UniRef50_UPI000EF7E569	UniRef50_UPI0005D0C1CD	UniRef50_A0A1E1W348	UniRef50_UPI000CE5B460	UniRef50_A0A0L7L7P4	UniRef50_A0A0L7L3C9	UniRef50_A0A0L7L2N6	UniRef50_A0A0L7KZ83	UniRef50_A0A0L7KNT8	UniRef50_UPI0006EB1D3D	UniRef50_Q2MGA5	UniRef50_UPI0005D04825	UniRef50_A0A0L7K532
OG0000183	UniRef50_E0V9Q8	UniRef50_A0A212F9Q1	UniRef50_A0A194QLY9	UniRef50_A0A2A4IUI7	UniRef50_A0A182WSF2	UniRef50_A0A182VZ95	UniRef50_UPI00067C8C6D	UniRef50_H9IZ54	UniRef50_UPI0005D073F7	UniRef50_A0A4C1WJA9	UniRef50_H9JES2	UniRef50_A0A2H1W144	UniRef50_UPI000E6D92AB	UniRef50_A0A182PQQ1	UniRef50_A0A437B3I2	UniRef50_T1J3P7	UniRef50_A0A2A4JNX8	UniRef50_UPI0006EB06B8	UniRef50_I4DKT0	UniRef50_A0A0L7L3H4	UniRef50_A0A0N1PJ40	UniRef50_A0A0L7LV74	UniRef50_A0A0L7LPD1	UniRef50_A0A0L7L891	UniRef50_UPI000EF83BE2	UniRef50_UPI000EF8F844	UniRef50_A0A0N1PIZ5	UniRef50_Q8IML3	UniRef50_A0A182S6W2	UniRef50_A0A1B6FW59	UniRef50_UPI0005D09D01	UniRef50_T1GSH5	UniRef50_E2BB77	UniRef50_A0A146M6C5
OG0000184	UniRef50_A0A2W1BXG4	UniRef50_A0A194QMX1	UniRef50_A0A2W1BS56	UniRef50_A0A212F1H1	UniRef50_A0A2H1WP66	UniRef50_A0A2H1WMD6	UniRef50_A0A0N1IFK1	UniRef50_A0A212FLE5	UniRef50_A0A212EGX2	UniRef50_A0A2H1WKM6	UniRef50_A0A3S2TLM3	UniRef50_UPI000CE5876C	UniRef50_UPI000E6D7D85	UniRef50_A0A437BGH5	UniRef50_UPI000EF8EC01	UniRef50_A0A194RNK9	UniRef50_UPI000EF8E765	UniRef50_A0A0L7LL45	UniRef50_A0A0L7LJ69	UniRef50_A0A0L7KNX8	UniRef50_A0A0L7KXH4	UniRef50_A0A194QH08	UniRef50_UPI00103A3807	UniRef50_A0A4C1ZL08	UniRef50_A0A2H1VUQ7	UniRef50_A0A2H1WDH5
OG0000185	UniRef50_A0A0L7LTE8	UniRef50_H9IUQ2	UniRef50_A0A0L7KQ02	UniRef50_A0A0K2UU13	UniRef50_Q94533	UniRef50_P12370	UniRef50_P17612	UniRef50_A0A1Q3F9C7	UniRef50_A0A182FDA2	UniRef50_P05132	UniRef50_A0A4C1VRF1	UniRef50_A0A453YK06	UniRef50_A0A437AR59	UniRef50_P21137-8	UniRef50_E3VQ37	UniRef50_A0A4C1VTH4	UniRef50_H9GFQ3	UniRef50_A0A0A1NR10	UniRef50_A0A182P500	UniRef50_A0A1B0AFZ0	UniRef50_F6Q261	UniRef50_A0A194Q8Q1	UniRef50_T1IGN1	UniRef50_A0A1J1IRY2	UniRef50_A0A4C1VPR2
OG0000186	UniRef50_UPI000EF9644B	UniRef50_A0A0L7L2W9	UniRef50_UPI000B92B43B	UniRef50_A0A2W1BPY0	UniRef50_UPI00067CB839	UniRef50_UPI00067B6D84	UniRef50_UPI000E6D6053	UniRef50_UPI00067B7C87	UniRef50_H9JVU1	UniRef50_UPI00067DB47D	UniRef50_A0A4C1YVV1	UniRef50_UPI000640B8A2	UniRef50_A0A2A4JYQ5	UniRef50_A0A2W1BV94	UniRef50_A0A194QBG3	UniRef50_A0A0N1IBH0	UniRef50_UPI000E6D5FED	UniRef50_A0A212F505	UniRef50_A0A212F6E9	UniRef50_A0A212F769	UniRef50_UPI000E6D8256	UniRef50_H9JWY9	UniRef50_UPI000EF89FFA	UniRef50_A0A0L7KPP9	UniRef50_A0A0L7K4R3	UniRef50_A0A0L7K4A7	UniRef50_A0A0N0PED5	UniRef50_A0A0N0PEG4	UniRef50_A0A0N1IQ35	UniRef50_A0A0N1ICL3	UniRef50_UPI000B927EF2	UniRef50_A0A2W1BWR1	UniRef50_A0A2H1X1P1	UniRef50_A0A2H1X0G9	UniRef50_A0A2H1WTY1	UniRef50_H9JWZ0
OG0000187	UniRef50_UPI000B925AFA	UniRef50_UPI00067B868E	UniRef50_UPI00067CFC7F	UniRef50_UPI0005D0580D	UniRef50_UPI000CE5C0CA	UniRef50_UPI000CE5A57B	UniRef50_UPI00103E886F	UniRef50_A0A0L7L2L2	UniRef50_A0A2A4JDN5	UniRef50_A0A2W1B8N0	UniRef50_A0A2A4J6X1	UniRef50_A0A2A4JKW9	UniRef50_UPI00103DD2AB	UniRef50_A0A2W1BP92	UniRef50_A0A1E1WS19	UniRef50_UPI000B3A2852	UniRef50_A0A2W1C170	UniRef50_A0A3S2LLT9	UniRef50_A0A3S2N3R1	UniRef50_A0A437ART1	UniRef50_A0A437ASN5	UniRef50_A0A437ATZ9	UniRef50_A0A437AXE0	UniRef50_A0A3S2LSJ9	UniRef50_A0A2W1BMT3	UniRef50_A0A437BAW7	UniRef50_A0A3S2L9Q5	UniRef50_A0A3S2NGK4	UniRef50_A0A437BL71	UniRef50_A0A437BWR7	UniRef50_A0A2W1B9W0	UniRef50_A0A2A4J6C6	UniRef50_A0A2W1BLM7	UniRef50_A0A2W1BRU7	UniRef50_A0A2W1BI37	UniRef50_A0A2W1BI76	UniRef50_A0A2W1BSE1	UniRef50_A0A2W1BTS1	UniRef50_A0A2W1C2X2	UniRef50_UPI000B386DE8	UniRef50_UPI000B3A80F0	UniRef50_UPI001038FFD7	UniRef50_A0A2A4ITY6	UniRef50_A0A2A4IUX6	UniRef50_A0A2A4J1A9	UniRef50_A0A2A4J384	UniRef50_A0A2A4JRT3	UniRef50_A0A2A4JWA3	UniRef50_A0A2W1BLF2
OG0000188	UniRef50_UPI000EF9413A	UniRef50_A0A4C1U605	UniRef50_A0A4C1S8H0	UniRef50_UPI00067DD6C2	UniRef50_A0A2W1BN93	UniRef50_UPI00067B2222	UniRef50_UPI00067C64CE	UniRef50_UPI000E6E2D0A	UniRef50_A0A2H1VDK3	UniRef50_A0A3S2P1R2	UniRef50_A0A2W1BII1	UniRef50_A0A0L7L459	UniRef50_A0A4C1XTA5	UniRef50_UPI000B387301	UniRef50_A0A4C2A0U6	UniRef50_A0A4C1SWI3	UniRef50_UPI000C13FCFE	UniRef50_A0A437B3R8	UniRef50_A0A3S2NJ48	UniRef50_UPI000EF84696	UniRef50_A0A437AZU6	UniRef50_A0A4C1VHH4	UniRef50_A0A3S2NZG9	UniRef50_A0A3S2M1L0	UniRef50_A0A3S2P0L5	UniRef50_A0A437BH59	UniRef50_A0A437BME6	UniRef50_A0A437BQ31	UniRef50_A0A437BUQ3	UniRef50_A0A3S2TSX9	UniRef50_UPI000B37D6B8	UniRef50_A0A2A4JE93	UniRef50_UPI00103808C5	UniRef50_A0A4C1XPY8	UniRef50_A0A4C1XUB1	UniRef50_UPI000C14204A	UniRef50_A0A4C1YLC6	UniRef50_A0A4C1YIP2	UniRef50_A0A4C1UDY4	UniRef50_A0A2H1V6G5	UniRef50_A0A4C1Z5G0	UniRef50_A0A0L7L837	UniRef50_A0A0L7L7K3	UniRef50_A0A0L7K4L7	UniRef50_A0A4C1TBV2	UniRef50_A0A4C1WVK6	UniRef50_A0A2H1VS58	UniRef50_A0A2H1VS56	UniRef50_A0A2H1WU59
OG0000189	UniRef50_UPI000CE5A237	UniRef50_UPI00067D3294	UniRef50_UPI00067B3E61	UniRef50_UPI00067D32DC	UniRef50_A0A3S2PJ20	UniRef50_UPI00101BDAED	UniRef50_UPI000CE58CD3	UniRef50_A0A2H1VQQ3	UniRef50_A0A2H1X247	UniRef50_A0A2A4J7B9	UniRef50_A0A2A4JJ17	UniRef50_A0A3G1T1R3	UniRef50_A0A2A4J072	UniRef50_UPI000EF8B25B	UniRef50_A0A0L7KVC8	UniRef50_A0A3S2P0J2	UniRef50_A0A3S2LE08	UniRef50_A0A437BR11	UniRef50_A0A3S2NJW5	UniRef50_A0A212EGT4	UniRef50_A0A2W1BT45	UniRef50_A0A2W1BLM4	UniRef50_A0A2W1BL95	UniRef50_A0A2A4JJI9	UniRef50_A0A2W1BNG2	UniRef50_A0A2W1BVM9	UniRef50_A0A023PMB9	UniRef50_H9J5D7	UniRef50_UPI000EF75D72	UniRef50_UPI000E77EBE8	UniRef50_A0A2A4JHM5	UniRef50_UPI000CE5C1CA	UniRef50_UPI00103C9133	UniRef50_UPI001039B79F	UniRef50_A0A0L7L697	UniRef50_A0A0L7L6R8	UniRef50_A0A0L7L044	UniRef50_A0A0L7K1Z8	UniRef50_UPI0006EAE256	UniRef50_UPI0006762D57	UniRef50_A0A194PYE5	UniRef50_A0A0N1IL23	UniRef50_A0A0N0PFQ9	UniRef50_UPI000B925882	UniRef50_I4DPJ1	UniRef50_UPI000B92C64D	UniRef50_UPI0005D08CDB	UniRef50_UPI0005D091E4	UniRef50_A0A2H1VNG5
OG0000190	UniRef50_A0A0L7KYM5
OG0000191	UniRef50_UPI000C2559EE	UniRef50_UPI000B3D4CBD	UniRef50_S4P5E0	UniRef50_A0A4C1S944	UniRef50_UPI000E6DA0DB	UniRef50_A0A0L7LJ60	UniRef50_UPI00067AB2EF	UniRef50_UPI00067E4E3E	UniRef50_UPI00067ACDF5	UniRef50_A0A4C1XUC6	UniRef50_UPI000C142F54	UniRef50_UPI000CE5A8BE	UniRef50_UPI000CE581C1	UniRef50_UPI000CE5D1D2	UniRef50_UPI000CE5C84A	UniRef50_A0A4C1SC51	UniRef50_UPI000C13F484	UniRef50_UPI000EF7A6A3	UniRef50_A0A3L8D643	UniRef50_A0A4C1V3F5	UniRef50_UPI000B925F6E	UniRef50_A0A437AR24	UniRef50_A0A3S2L7X0	UniRef50_A0A3S2N4R7	UniRef50_A0A437AVS4	UniRef50_A0A437AX27	UniRef50_A0A437B1Q0	UniRef50_A0A3S2P8P3	UniRef50_A0A3S2NP57	UniRef50_A0A437BF11	UniRef50_UPI00103C7372	UniRef50_A0A437BH62	UniRef50_A0A437BKM0	UniRef50_A0A3S2P4A9	UniRef50_A0A437BQ61	UniRef50_A0A437BSV6	UniRef50_A0A212F9X7	UniRef50_UPI000B3790DD	UniRef50_UPI000EF90E56	UniRef50_UPI000EF80083	UniRef50_UPI000C142D61	UniRef50_UPI00103970CA	UniRef50_UPI000E77680B	UniRef50_UPI00103A6873	UniRef50_A0A4C1ZU02	UniRef50_UPI000C7900B8	UniRef50_A0A4C1VGU0	UniRef50_UPI000CE5AD18	UniRef50_UPI000B38EC46
OG0000192	UniRef50_UPI000EF824F7	UniRef50_A0A2W1BDL5	UniRef50_UPI000E6D8BE9	UniRef50_A0A2W1C0F3	UniRef50_A0A2W1BJK4	UniRef50_A0A212ELH6	UniRef50_H9JDS1	UniRef50_A0A2H1WU74	UniRef50_H9JAI9	UniRef50_UPI000EF91B8B	UniRef50_A0A0L7LQD7	UniRef50_UPI000E77D0D7	UniRef50_H9JFI4	UniRef50_A0A0L7L1H7	UniRef50_A0A0L7KQ24	UniRef50_A0A0N0P9U8	UniRef50_UPI000B926374	UniRef50_UPI000B929830	UniRef50_UPI000B92B941	UniRef50_UPI00072F8FA9	UniRef50_UPI000B9294B7	UniRef50_UPI000B925FC5	UniRef50_UPI000B929459	UniRef50_UPI000B92A76B	UniRef50_UPI000B928CA1	UniRef50_UPI000B92C340	UniRef50_UPI000B92D490	UniRef50_UPI000B9294A9	UniRef50_UPI000B928027	UniRef50_A0A1Y1MLM1
OG0000193	UniRef50_A0A2A4JSW9	UniRef50_A0A194RB83	UniRef50_A0A3S2NDQ9	UniRef50_A0A2A4IYH2	UniRef50_UPI000E774281	UniRef50_UPI000E6D879C	UniRef50_UPI000EF808D6	UniRef50_UPI000CE5AFB3	UniRef50_A0A212F4J4	UniRef50_UPI000B3C30B1	UniRef50_A0A2A4IYT6	UniRef50_A0A2A4J039	UniRef50_UPI000EF7A544	UniRef50_H9J9S9	UniRef50_UPI000E6D61B5	UniRef50_A0A3S2LR10	UniRef50_UPI000E7754DF	UniRef50_A0A194Q371	UniRef50_H9JA61	UniRef50_UPI000EF921A9	UniRef50_A0A0L7LEH1	UniRef50_A0A0L7LDR2	UniRef50_A0A0L7LDT5	UniRef50_A0A0L7L7K1	UniRef50_A0A4C1TJ72	UniRef50_UPI000E6D92DB	UniRef50_A0A4C1TKD5	UniRef50_Q9W2C8	UniRef50_A0A182Y8L3	UniRef50_UPI000C14249E	UniRef50_A0A2H1V538	UniRef50_UPI00101CD4A1	UniRef50_UPI0006766499	UniRef50_A0A2W1BPJ9
OG0000194	UniRef50_A0A0N1PGS6	UniRef50_UPI000E779321	UniRef50_A0A2A4K5H8	UniRef50_H9JA43	UniRef50_UPI00067E4337	UniRef50_UPI00067DFDA5	UniRef50_UPI00067D7605	UniRef50_A0A182VPY7	UniRef50_A0A154P5A4	UniRef50_A0A2A4J5V1	UniRef50_A0A060D6K4	UniRef50_Q8T940	UniRef50_UPI000E6E2C05	UniRef50_A0A2A4ISU8	UniRef50_A0A0I9QQ08	UniRef50_A0A212F1J1	UniRef50_A0A3S2L8X3	UniRef50_A0A212F1K9	UniRef50_A0A182QBQ0	UniRef50_UPI000E777332	UniRef50_A0A060D6L1	UniRef50_A0A0L7LM82	UniRef50_A0A0L7LKL4	UniRef50_A0A194R9J0	UniRef50_A0A194Q4M6	UniRef50_UPI000E6D9401	UniRef50_A0A0I9RJ68	UniRef50_A0A2H1W474	UniRef50_UPI000C1441E7	UniRef50_UPI000EF83776
OG0000195	UniRef50_H9JAI4	UniRef50_A0A0L7KPS0	UniRef50_A0A2A4JT45	UniRef50_UPI000CE5AE78	UniRef50_A0A0L7LBU2	UniRef50_UPI00067B4F45	UniRef50_H9JFD5	UniRef50_UPI00067C23B3	UniRef50_UPI00067CCCBE	UniRef50_UPI00067A7694	UniRef50_UPI000B3C141B	UniRef50_UPI000CE5B4C6	UniRef50_UPI000CE5C072	UniRef50_A0A2W1BQ62	UniRef50_UPI00034F95D9	UniRef50_A0A2A4K3Q9	UniRef50_H9IWZ7	UniRef50_UPI0006409C60	UniRef50_A0A212ETB8	UniRef50_A0A212EJQ6	UniRef50_UPI000EF94530	UniRef50_UPI000679E10F	UniRef50_A0A0L7LW97	UniRef50_A0A0L7KRG0	UniRef50_A0A0L7LSG4	UniRef50_A0A194Q2H3	UniRef50_UPI000678FB9E	UniRef50_A0A194PX65	UniRef50_A0A0N1IQT4	UniRef50_UPI000B928CFA	UniRef50_UPI000B927AA3	UniRef50_UPI00067852C0	UniRef50_UPI0006EB0B57	UniRef50_A0A2H1VYX5
OG0000196	UniRef50_A0A248QG35	UniRef50_A0A2D1LUZ4	UniRef50_UPI00103D4D7C	UniRef50_A0A2H1X2A1	UniRef50_J7FJY3	UniRef50_UPI000EF8D48E	UniRef50_A0A3S2NYA9	UniRef50_UPI00067BC3EB	UniRef50_UPI00067B7A0B	UniRef50_UPI00067B576A	UniRef50_H9J1A6	UniRef50_A0A248QEY2	UniRef50_UPI000CE59B86	UniRef50_A0A212FIP5	UniRef50_J9QE94	UniRef50_H2CZE6	UniRef50_A0A212FPH5	UniRef50_UPI000EF895E2	UniRef50_A0A3G5EAS3	UniRef50_A0A0N1IF03	UniRef50_A0A194Q0P3	UniRef50_A0A1V0D9H8	UniRef50_S5DMU1	UniRef50_A0A2H1V2B8
OG0000197	UniRef50_A0A2A4K2U3	UniRef50_A0A437BDM3	UniRef50_A0A3G1T1H8	UniRef50_A0A212FAP8	UniRef50_A0A2W1BGK2	UniRef50_S4P7P0	UniRef50_A0A2H1WR95	UniRef50_A0A2H1WG38	UniRef50_UPI000EF7DFA2	UniRef50_A0A0L7LE81	UniRef50_H9JDK6	UniRef50_H9JXE2	UniRef50_Q1HQ61	UniRef50_H9JIZ6	UniRef50_UPI000B3D43CD	UniRef50_A0A2W1BK69	UniRef50_A0A2A4JVR0	UniRef50_UPI000C1428D5	UniRef50_A0A0A1WSM2	UniRef50_A0A0N0PBH3	UniRef50_A0A194QAC1	UniRef50_UPI0006785423	UniRef50_A0A0N0PBL7	UniRef50_A0A194Q492	UniRef50_UPI000B92B380	UniRef50_A0A194PCM4	UniRef50_A0A2H1W4R2
OG0000198	UniRef50_A0A212EU53	UniRef50_UPI000CE5AABD	UniRef50_A0A0C5C533	UniRef50_A0A068ETR9	UniRef50_A0A2H1VS60	UniRef50_A0A1B0CKT8	UniRef50_A0A194PCV8	UniRef50_UPI000CE5AE7E	UniRef50_UPI000CE59495	UniRef50_A0A346II35	UniRef50_H9J764	UniRef50_H9IVJ7	UniRef50_A0A3S2N513	UniRef50_A0A3S2PF19	UniRef50_A0A212ERS8	UniRef50_A0A212ET93	UniRef50_A0A212F2K7	UniRef50_A0A0L7LAT5	UniRef50_A0A0L7KU83	UniRef50_I4DQY8	UniRef50_A0A194QZ45	UniRef50_A0A0N0PF66	UniRef50_A0A1V0D9I0	UniRef50_A0A1V0D9H4	UniRef50_UPI0005D08C3D	UniRef50_A0A2H1WIN2	UniRef50_A0A2H1WI68	UniRef50_L0N5H4
OG0000199	UniRef50_A0A194PRX5	UniRef50_A0A212ENI3	UniRef50_P47947	UniRef50_A0A194QLJ1	UniRef50_D6WZP8	UniRef50_A0A4C1UGI8	UniRef50_A0A0L7LBF1	UniRef50_A0A2H1X1Y4	UniRef50_A0A084WL37	UniRef50_H9JK17	UniRef50_A0A0L7LJM7	UniRef50_Q868D4	UniRef50_A0A212FB37	UniRef50_Q9VMT2	UniRef50_A0A026X4F6	UniRef50_A0A2A4K5X6	UniRef50_A0A151X7D1	UniRef50_A0A1J1J0Q6	UniRef50_A0A0L7LMH8	UniRef50_A0A0L7LBZ9	UniRef50_T1GUV2	UniRef50_A0A195ATR7	UniRef50_A0A158NSR4
OG0000200	UniRef50_UPI000F68D0B0	UniRef50_A0A4C1VCA4	UniRef50_A0A3S2N7X8	UniRef50_H9J1Q2	UniRef50_Q17GH7	UniRef50_UPI000640B161	UniRef50_A0A0L7KR64	UniRef50_A0A212F018	UniRef50_A0A2J7QWR6	UniRef50_L9KZS0	UniRef50_A0A1J1J2K4	UniRef50_B5XD33	UniRef50_A0A131XR85	UniRef50_A0A2W1BMG2	UniRef50_A0A2A4K3D9	UniRef50_A0A2A4K320	UniRef50_A0A2R2MJ93	UniRef50_A0A0P6B9C1	UniRef50_A0A0L7L3Q9	UniRef50_A0A0L7KQW2	UniRef50_A0A0L7KQ93	UniRef50_U3IQS8	UniRef50_A0A0N1IHV7	UniRef50_A0A194QZ70	UniRef50_UPI0005D0CC09	UniRef50_UPI0005D05E97	UniRef50_UPI000EF7D4DF
OG0000201	UniRef50_UPI0004CD2E9C	UniRef50_A0A4C1V907	UniRef50_A0A4C1YK03	UniRef50_UPI00067CE8F3	UniRef50_UPI00067DB97F	UniRef50_UPI000C6E0AEC	UniRef50_A0A4C1YD27	UniRef50_H9JEF6	UniRef50_H9JNU1	UniRef50_A0A4C2A6U4	UniRef50_UPI0004CD401C	UniRef50_A0A2A4K1H2	UniRef50_UPI000E6D8229	UniRef50_UPI00103F0C7A	UniRef50_UPI000D0C75D7	UniRef50_A0A4C1UN18	UniRef50_A0A4C1SUK1	UniRef50_UPI000CE5B515	UniRef50_UPI000CE5CCDF	UniRef50_UPI000CE5AFF0	UniRef50_J9LIK9	UniRef50_H9JRJ8	UniRef50_UPI0006D4CA94	UniRef50_UPI000CE5CE79	UniRef50_A0A212FLE6	UniRef50_A0A212EQQ1	UniRef50_A0A4C1UMD4	UniRef50_A0A0N1IBA6	UniRef50_UPI0006EAE01D	UniRef50_A0A437AXQ6	UniRef50_A0A212F4T1	UniRef50_A0A212FL35	UniRef50_A0A212F8V1	UniRef50_A0A212EL26	UniRef50_A0A212FGJ6	UniRef50_UPI0010A74935	UniRef50_A0A212F7V7	UniRef50_A0A2W1BBY8	UniRef50_A0A2W1BN31	UniRef50_UPI0008750E45	UniRef50_A0A4C1XCZ1	UniRef50_A0A2H1V3I7	UniRef50_UPI0011149C2F	UniRef50_A0A4C1V561	UniRef50_A0A4C1UPC7	UniRef50_A0A2A4J0T3	UniRef50_UPI000E77CE85	UniRef50_A0A2S2NQN2	UniRef50_UPI0006EAEB1B
OG0000202	UniRef50_H9J8W2	UniRef50_UPI000678F64A	UniRef50_A0A194R7A0	UniRef50_A0A2W1BP80	UniRef50_UPI000E6D70DF	UniRef50_A0A212F0Q8	UniRef50_A0A3S2LDB0	UniRef50_A0A3S2NX44	UniRef50_A0A2A4JCS0	UniRef50_H9J8W3	UniRef50_UPI000EF7CE6D	UniRef50_H9J8W6	UniRef50_H9J8W5	UniRef50_UPI000E775D36	UniRef50_A0A1E1WRB4	UniRef50_A0A212F6S2	UniRef50_A0A2A4ISF2	UniRef50_A0A2W1BHW9	UniRef50_A0A212F6S7	UniRef50_A0A0L7LDL8	UniRef50_A0A0L7KQ88	UniRef50_A0A0L7KQ53	UniRef50_A0A194R9Q5	UniRef50_A0A0N0PFV9	UniRef50_A0A4C1VR22	UniRef50_A0A2H1WW03	UniRef50_A0A2H1WWA1	UniRef50_UPI000C142BD0	UniRef50_UPI000EF7D54A
OG0000203	UniRef50_UPI0006EAE5E6	UniRef50_UPI00067AA80E	UniRef50_A0A2W1BP87	UniRef50_A0A2A4JHJ8	UniRef50_UPI000CE5B800	UniRef50_UPI000C1422AD	UniRef50_UPI000CE58B2C	UniRef50_UPI0005D07BD0	UniRef50_A0A2H1VPY1	UniRef50_A0A1L3KJU8	UniRef50_A0A2W1BNQ4	UniRef50_A0A2W1BQE5	UniRef50_UPI000B395256	UniRef50_A0A0L7L2W3	UniRef50_A0A0N1IEJ4	UniRef50_UPI0005D0A505	UniRef50_A0A4C1W403	UniRef50_A0A1S5XXP8	UniRef50_UPI000E77387B	UniRef50_UPI000EF7FA3C	UniRef50_UPI000E775846	UniRef50_UPI000E77CB5C	UniRef50_A0A4C1YA49	UniRef50_A0A1Y1KIA3	UniRef50_A0A0L7L349	UniRef50_A0A0L7K3E3	UniRef50_UPI0005D057DD
OG0000204	UniRef50_A0A0L7QQ29	UniRef50_A0A212F8L1	UniRef50_W6UDI6	UniRef50_Q71U36	UniRef50_A0A0L7KPH6	UniRef50_A0A444TU23	UniRef50_A0A060X3T9	UniRef50_A0A1I8IEM9	UniRef50_A0A158R9N7	UniRef50_W4YLE4	UniRef50_W4Z8Z3	UniRef50_L5K9Q0	UniRef50_B7P453	UniRef50_A0A0P7T636	UniRef50_A0A0L7KZZ9	UniRef50_A0A151J1C3	UniRef50_B7QP04	UniRef50_A0A3Q1F513	UniRef50_Q6TGS5	UniRef50_H2ZGV0	UniRef50_W4XBP7
OG0000205	UniRef50_A0A223HD67	UniRef50_A0A212FBH9	UniRef50_UPI0005D0831D	UniRef50_UPI00067CA4E0	UniRef50_UPI000EF861A4	UniRef50_A0A0B5GPZ8	UniRef50_A0A0L7LHW9	UniRef50_UPI000EF776BC	UniRef50_A0A1V1WBV8	UniRef50_A7E3G9	UniRef50_A0A1S5XXQ3	UniRef50_A0A0B5A3C7	UniRef50_C4B7Y1	UniRef50_A0A1S5XXR0	UniRef50_A0A437B191	UniRef50_A0A3S2NCW1	UniRef50_A0A3S2M267	UniRef50_UPI000EF876F9	UniRef50_A0A212FK07	UniRef50_A0A212FHX8	UniRef50_A0A212FC58	UniRef50_A0A212FLU3	UniRef50_A0A212FLU2	UniRef50_A0A0K8TU54	UniRef50_A0A194PZB7	UniRef50_A0A4C1Y4A2	UniRef50_A0A2H1V240	UniRef50_A0A0L7L9K8	UniRef50_A0A0N1PHF6	UniRef50_UPI0005D0A9AC	UniRef50_UPI0005D0D18C	UniRef50_UPI0005D06D1D	UniRef50_UPI0005D0C2A0	UniRef50_UPI000EF79CCA
OG0000206	UniRef50_A0A0N0PD61	UniRef50_UPI00067C9951	UniRef50_UPI00067D2868	UniRef50_A0A286MXM6	UniRef50_A0A0L7LMR7	UniRef50_A0A194RD41	UniRef50_Q27756	UniRef50_A0A2H1VWP3	UniRef50_A0A248QEG7	UniRef50_H9IWE2	UniRef50_A0A3S2LEI4	UniRef50_A0A3G5EBA0	UniRef50_X5D4G4	UniRef50_A0A0L7KSZ7	UniRef50_A0A0L7L4S4	UniRef50_UPI0006768812	UniRef50_UPI000676078C	UniRef50_A0A0A7DH58	UniRef50_A0A067R0H4	UniRef50_A0A2H1VT04	UniRef50_Q9U078	UniRef50_A0A2A4J8Y4
OG0000207	UniRef50_UPI000E6D909D	UniRef50_A0A1E1WD62	UniRef50_UPI0006793744	UniRef50_A0A0L7L865	UniRef50_UPI00103BCAB7	UniRef50_UPI0006787248	UniRef50_UPI0010395535	UniRef50_A0A2A4KAV4	UniRef50_A0A194QKM3	UniRef50_UPI000C13FD05	UniRef50_A0A2A4JF59	UniRef50_A0A2A4JZS8	UniRef50_A0A2W1BK42	UniRef50_A0A2A4J7S2	UniRef50_A0A0L7LEY9	UniRef50_A0A2H1WGT6	UniRef50_UPI000EF7EFCF	UniRef50_A0A0L7LKW3	UniRef50_A0A3S2NX57	UniRef50_A0A2W1BMW8	UniRef50_A0A2W1BRQ7	UniRef50_UPI000CE5BF27	UniRef50_A0A2A4JJE2	UniRef50_A0A2A4K4N4	UniRef50_A0A2A4KAS6	UniRef50_A0A1E1W263	UniRef50_UPI000E6D8044	UniRef50_A0A2A4IZ43	UniRef50_A0A0L7LV00	UniRef50_A0A0L7LUM6	UniRef50_A0A0L7LCM3	UniRef50_A0A0L7LEQ6	UniRef50_A0A0L7L0T5	UniRef50_A0A0L7K4E4	UniRef50_A0A0L7K1X6	UniRef50_UPI0006EAD4D6	UniRef50_UPI000E6DA11F	UniRef50_UPI000CE5B907	UniRef50_UPI0010404B5D	UniRef50_A0A2H1WJG0	UniRef50_A0A2H1VEZ1	UniRef50_UPI000C1411D4	UniRef50_A0A194QGG5	UniRef50_UPI000EF7B7FF
OG0000208	UniRef50_A0A437BGU3	UniRef50_A0A139WKL1	UniRef50_A0A194RNL9	UniRef50_UPI00067DB0DB	UniRef50_UPI00067A83AA	UniRef50_UPI00067E3011	UniRef50_A0A2A4K1Q0	UniRef50_A0A437BG95	UniRef50_A0A2A4JFT6	UniRef50_A0A2Z5U7R1	UniRef50_V9IL82	UniRef50_A0A4S2KV39	UniRef50_A0A4C1VKE3	UniRef50_A0A194RJJ5	UniRef50_A0A2W1BTP8	UniRef50_A0A2A4K134	UniRef50_A0A2W1B8H2	UniRef50_A0A0L7LMR0	UniRef50_A0A2W1B094	UniRef50_A0A437AR77	UniRef50_A0A3S2TLL4	UniRef50_A0A3S2LLS4	UniRef50_A0A4C1VKE9	UniRef50_A0A0T6BEI4	UniRef50_A0A1E1WIU3	UniRef50_UPI00103B7CE8	UniRef50_A0A0N1IA42	UniRef50_A0A222AJC8	UniRef50_A0A0N1IQG8	UniRef50_A0A4C1VK66	UniRef50_A0A2Z5U7Y7	UniRef50_UPI0005D07993	UniRef50_A0A2H1WUC6	UniRef50_E0VEK3	UniRef50_A0A084WAS3	UniRef50_B4HSA0	UniRef50_A0A2D4FYK5	UniRef50_A0A1B6HBX6
OG0000209	UniRef50_UPI00103ED9C5	UniRef50_A0A2A4J7A7	UniRef50_A0A194PSR0	UniRef50_A0A212ET05	UniRef50_UPI001038CF6F	UniRef50_A0A0F6PRM1	UniRef50_UPI000CE57F3F	UniRef50_A0A2H1W134	UniRef50_A0A2A4IWG8	UniRef50_A0A2A4JMF0	UniRef50_H9ITZ5	UniRef50_A0A3S2TQJ8	UniRef50_A0A437BPS5	UniRef50_A0A212EXK8	UniRef50_A0A2W1BMH9	UniRef50_A0A0L7KXS9	UniRef50_A0A0L7LSP6	UniRef50_A0A0L7LLP0	UniRef50_A0A0L7KRT8	UniRef50_A0A194REY9	UniRef50_A0A194RFE8	UniRef50_UPI0006762E57	UniRef50_UPI000679D1EB	UniRef50_UPI000678CBD6	UniRef50_UPI0005D0C290	UniRef50_UPI0005D06435	UniRef50_A0A212EPJ3	UniRef50_UPI0005D09FB2	UniRef50_A0A2H1WHZ2	UniRef50_A0A2H1WC85	UniRef50_A0A2H1WTU4
OG0000210	UniRef50_UPI000B926498	UniRef50_I4DKD5	UniRef50_A0A194RPW3	UniRef50_A0A194PHB7	UniRef50_UPI0005D0DD85	UniRef50_UPI000E7768AA	UniRef50_A0A437BAP5	UniRef50_A0A2W1BQ49	UniRef50_UPI000CE5BEE0	UniRef50_UPI000CE5C2E5	UniRef50_UPI000CE57FAA	UniRef50_A0A194RL52	UniRef50_UPI000B92D61C	UniRef50_UPI000B925C04	UniRef50_UPI0005D08B78	UniRef50_A0A4C1SPJ3	UniRef50_A0A0L7LRR0	UniRef50_A0A0L7KUY0	UniRef50_A0A0L7L1D9	UniRef50_A0A194RJQ9	UniRef50_I4DQ27	UniRef50_UPI000675ECDA	UniRef50_A0A0N1IA85	UniRef50_A0A0N1PJV7	UniRef50_UPI000B9269FA	UniRef50_UPI000B925DF1	UniRef50_UPI0006792CBC	UniRef50_UPI000675E9F4	UniRef50_UPI000B925B09	UniRef50_A0A482WDG7
OG0000211	UniRef50_A0A4C1U9Y2	UniRef50_A0A2A4K998	UniRef50_UPI000678F11F	UniRef50_UPI00067637C0	UniRef50_A0A4S2KWV1	UniRef50_A0A3S2M4I0	UniRef50_A0A0N1PGE6	UniRef50_H9IX86	UniRef50_UPI000EF7F98D	UniRef50_UPI000B3C2F8B	UniRef50_H9JY03	UniRef50_H9JXU6	UniRef50_UPI00103A816F	UniRef50_A0A2A4JE46	UniRef50_UPI0005D049EE	UniRef50_A0A0N1I9R9	UniRef50_UPI000EF96087	UniRef50_A0A2A4JED7	UniRef50_A0A3S2TBW1	UniRef50_A0A212FD47	UniRef50_A0A212FD66	UniRef50_L5K8Z8	UniRef50_A0A0N1ICV2	UniRef50_UPI00103C6B0F	UniRef50_H9JY04	UniRef50_A0A0L7LJR4	UniRef50_UPI000E6E1AEB	UniRef50_A0A2A4J6P1	UniRef50_A0A1D2N2S4	UniRef50_A0A0L7LTY9	UniRef50_A0A0L7L9H7	UniRef50_A0A3L8E687	UniRef50_A0A2H1VXK0	UniRef50_A0A0N1I7Y5	UniRef50_A0A4C1Z9X3	UniRef50_T1IB05	UniRef50_UPI0005D0C7FC	UniRef50_A0A0L7L5D3	UniRef50_UPI00103EDC59
OG0000212	UniRef50_A0A3S2LVM1	UniRef50_UPI000679AE64	UniRef50_A0A212EVE9	UniRef50_H9JLS3	UniRef50_UPI000EF88D61	UniRef50_A0A3S2NGM7	UniRef50_UPI000CE5AE6A	UniRef50_A0A2W1BD47	UniRef50_UPI000E77D346	UniRef50_UPI000E6E303F	UniRef50_A0A1E1WEX4	UniRef50_UPI000B36EF93	UniRef50_A0A2W1BIP9	UniRef50_UPI00101C8132	UniRef50_H9J2F3	UniRef50_A0A182GQ38	UniRef50_A0A4C1V3I7	UniRef50_A0A194RBR8	UniRef50_UPI000EF8BE1E	UniRef50_UPI000EF89F39	UniRef50_A0A194PIV2	UniRef50_UPI0005D07115	UniRef50_UPI000675E610	UniRef50_A0A2W1BCK7	UniRef50_A0A2W1BIZ8	UniRef50_A0A2A4K6P5	UniRef50_UPI000EF94EF9	UniRef50_UPI0005D0C7FC	UniRef50_UPI00067637C0	UniRef50_A0A2H1WWC6	UniRef50_A0A0L7LJ33	UniRef50_A0A0L7LKZ3	UniRef50_A0A0L7LHE5	UniRef50_A0A0L7LI11	UniRef50_A0A0L7KUD0	UniRef50_A0A0L7KU78	UniRef50_A0A0L7KTT4	UniRef50_A0A0N1I9R9	UniRef50_UPI0005D07AF5	UniRef50_UPI0005D0DC40	UniRef50_UPI0005D06905	UniRef50_A0A2H1VGK7	UniRef50_A0A2H1VIT6	UniRef50_A0A2H1VDG9	UniRef50_A0A2W1BN65	UniRef50_UPI000EF96087
OG0000213	UniRef50_A0A2W1BQ23	UniRef50_UPI000C140AB4	UniRef50_UPI000C142E78	UniRef50_A0A2H1V855	UniRef50_A0A2H1VTE7	UniRef50_A0A2H1WSM7	UniRef50_A0A2H1W4K3	UniRef50_A0A2H1WXS1	UniRef50_A0A2H1VPF0	UniRef50_A0A2H1VHD5	UniRef50_A0A2H1WDB7	UniRef50_A0A2H1UZU5	UniRef50_A0A2H1V8H2	UniRef50_A0A2H1X220	UniRef50_A0A2H1W2Y4	UniRef50_A0A2H1VLK4	UniRef50_A0A2H1V235	UniRef50_A0A2H1WFK5	UniRef50_A0A2H1WCC3	UniRef50_A0A2H1W1T6	UniRef50_A0A2H1WKZ6	UniRef50_A0A2H1VIT2	UniRef50_A0A2H1WP17	UniRef50_A0A2H1WM87	UniRef50_A0A2H1WP61	UniRef50_A0A2H1VHK6	UniRef50_A0A2H1WTN8	UniRef50_A0A2H1WB99	UniRef50_A0A2H1VQ39	UniRef50_A0A2H1VAR6	UniRef50_A0A2H1V1S7	UniRef50_A0A2H1WZD0	UniRef50_A0A2H1V3Q9	UniRef50_A0A2H1V0I1	UniRef50_A0A2H1WMB1	UniRef50_A0A2H1W356	UniRef50_A0A2H1VXA2	UniRef50_A0A2H1VYU5	UniRef50_A0A2H1WQU2	UniRef50_A0A2H1WWR4	UniRef50_A0A2H1VWU7	UniRef50_A0A2H1W500	UniRef50_A0A2H1V1M5	UniRef50_A0A2H1V745	UniRef50_A0A2H1VU28	UniRef50_A0A2H1W5M1	UniRef50_A0A2H1VUK6	UniRef50_A0A2H1VPB5	UniRef50_A0A2H1WB56
OG0000214	UniRef50_H9J369	UniRef50_A0A212F936	UniRef50_UPI0006EB0B9A	UniRef50_A0A2H1VSR5	UniRef50_H9J8I4	UniRef50_UPI000B3C9963	UniRef50_UPI00103E407B	UniRef50_H9J8I8	UniRef50_H9J8I6	UniRef50_H9JWW7	UniRef50_H9J355	UniRef50_H9J354	UniRef50_A0A2A4JJW8	UniRef50_UPI000B92A799	UniRef50_A0A4C2ABS0	UniRef50_A0A0F6Q2X6	UniRef50_UPI00101CB731	UniRef50_A0A0L7K2F9	UniRef50_A0A2H1VFK0	UniRef50_A0A2H1VND5
OG0000215	UniRef50_A0A437BI03	UniRef50_A0A2A4JMP9	UniRef50_UPI000EF8B0FB	UniRef50_C0H6Y1	UniRef50_UPI000E6D63CB	UniRef50_A0A2A4JLA9	UniRef50_UPI000EF90EF5	UniRef50_C0H6Y7	UniRef50_A0A437B7P2	UniRef50_UPI000CE5C20F	UniRef50_A0A212ESC7	UniRef50_A0A212EWL7	UniRef50_A0A2A4K9S1	UniRef50_A0A2H1VX53	UniRef50_A0A2W1BFL7	UniRef50_C0H6Y2	UniRef50_D0VEM4	UniRef50_A0A212FK66	UniRef50_A0A437ATA9	UniRef50_A0A437BHM2	UniRef50_A0A212ELA1	UniRef50_A0A2W1BSF8	UniRef50_UPI000E77DFC3	UniRef50_UPI00103A2800	UniRef50_A0A0L7LTB7	UniRef50_A0A0L7LPG0	UniRef50_A0A0L7LFA8	UniRef50_A0A0N1PH11	UniRef50_A0A194Q6L3	UniRef50_UPI000B92B4A4	UniRef50_UPI000B92D310	UniRef50_UPI0006EAD540	UniRef50_UPI000B92989B	UniRef50_UPI000B92A427	UniRef50_A0A194QCK9	UniRef50_UPI0005D0A45B	UniRef50_UPI0005D08834	UniRef50_UPI0005D0B7F2	UniRef50_A0A2W1BLP3	UniRef50_UPI000CE59065	UniRef50_UPI000EF7F4E6
OG0000216	UniRef50_A0A437B7X3	UniRef50_A0A212EUF4	UniRef50_UPI00100FF806	UniRef50_A0A2H1WJ34	UniRef50_UPI00067B8BB9	UniRef50_A0A2W1B593	UniRef50_UPI00067BBC73	UniRef50_A0A4C1ZDV9	UniRef50_UPI0006D50F58	UniRef50_UPI0006D4DD00	UniRef50_A0A4C1ZDZ4	UniRef50_A0A4C1V678	UniRef50_J9LK27	UniRef50_A0A0J7K8S3	UniRef50_UPI000C6EB75A	UniRef50_UPI000E6D912E	UniRef50_UPI000B928AED	UniRef50_UPI000B3AFF6D	UniRef50_A0A4C1YXX6	UniRef50_UPI000EF7FCC1	UniRef50_A0A4C1WS03	UniRef50_A0A4C1VU58	UniRef50_UPI0010400058	UniRef50_A0A498NSR7	UniRef50_UPI0005F3FC5D	UniRef50_A0A3S2NP39	UniRef50_A0A437AS97	UniRef50_A0A437AY22	UniRef50_A0A437B6E1	UniRef50_A0A437BGZ2	UniRef50_A0A3S2P2H7	UniRef50_A0A3S2LRW5	UniRef50_A0A212EMH3	UniRef50_A0A212EPF6	UniRef50_UPI000B373E29	UniRef50_A0A0L7LDR1	UniRef50_A0A2A4IXJ4	UniRef50_A0A4C1V5H3	UniRef50_UPI00067B055F	UniRef50_UPI0010372B55	UniRef50_A0A452I173	UniRef50_UPI000EF75C1B	UniRef50_A0A4C1X0Q5	UniRef50_UPI0008522DF8	UniRef50_UPI0008DD3FF3	UniRef50_D7EKX1	UniRef50_A0A4C1TGK6	UniRef50_A0A1A8PI25	UniRef50_A0A498NS98
OG0000217	UniRef50_A0A482WCM7	UniRef50_A0A2H1W5A9	UniRef50_A0A2A4J169	UniRef50_I4DP18	UniRef50_N6TYU8	UniRef50_A0A3S2LA71	UniRef50_UPI000B3681A8	UniRef50_A0A194Q9L7	UniRef50_A0A2P8XAG4	UniRef50_UPI000CE5A088	UniRef50_H9JU35	UniRef50_A0A3S2P216	UniRef50_A0A194Q9W3	UniRef50_A0A232F3H2	UniRef50_A0A2W1B1K4	UniRef50_A0A2W1BHS7	UniRef50_UPI000EF90404	UniRef50_UPI000E77EFDF	UniRef50_A0A2H1WWR5	UniRef50_UPI000EF95729	UniRef50_A0A2H1WSB0	UniRef50_UPI000C1434CE	UniRef50_UPI000C1426A1	UniRef50_A0A0L7LLV0	UniRef50_A0A0L7LGM0	UniRef50_A0A0N0PC73	UniRef50_A0A2R7VR19	UniRef50_A0A2H1WBA7
OG0000218	UniRef50_A9CQL1	UniRef50_UPI000E6D756F	UniRef50_A0A194PYX2	UniRef50_A0A3S2M533	UniRef50_A9CQK8	UniRef50_UPI000E77B343	UniRef50_A0A4C1WTD8	UniRef50_A0A212F6B3	UniRef50_A0A2W1BCY1	UniRef50_V9VMZ4	UniRef50_A0A2A4J7H1	UniRef50_A9CQL3	UniRef50_H9JNQ6	UniRef50_UPI00103C986C	UniRef50_A0A059VQN8	UniRef50_A0A385JPJ4	UniRef50_A0A437AS08	UniRef50_A0A437AXR2	UniRef50_A0A3S2NRV6	UniRef50_A0A3S2LF11	UniRef50_A0A212F5T8	UniRef50_A0A212FG71	UniRef50_A0A194PSM1	UniRef50_A0A2W1B1W6	UniRef50_A0A2W1B6M8	UniRef50_UPI000CE5C615	UniRef50_A0A1E1W4C4	UniRef50_A0A2A4JHF6	UniRef50_A0A194PVA2	UniRef50_UPI000E6D7FAE	UniRef50_UPI000E6D8871	UniRef50_A0A0L7LM60	UniRef50_A0A0L7L423	UniRef50_H9JNQ7	UniRef50_H9J8K7	UniRef50_E2DQE0	UniRef50_A0A0N1ICR9	UniRef50_UPI000EF8FE4C	UniRef50_UPI0005D07AF7	UniRef50_UPI0005D0D8EF	UniRef50_UPI0005D07FC9	UniRef50_UPI0005D0BE5A	UniRef50_UPI0005D0913F	UniRef50_A0A2A4JCH4	UniRef50_A0A4C1WQC2	UniRef50_H9J8K6
OG0000219	UniRef50_A0A437B6Z5	UniRef50_A0A2A4IX97	UniRef50_A0A194Q2V8	UniRef50_S4NX22	UniRef50_UPI00067B80AD	UniRef50_A0A2W1BGG2	UniRef50_Q9VNP7	UniRef50_H9JXH2	UniRef50_H9JXH4	UniRef50_UPI000EF8A423	UniRef50_A0A212F2R6	UniRef50_A0A437ART3	UniRef50_A0A212F0U3	UniRef50_A0A0T6AV15	UniRef50_A0A2A4ITX5	UniRef50_A0A2A4J2M2	UniRef50_A0A0L7KPB3	UniRef50_A0A074ZF60	UniRef50_UPI000E6D97D9	UniRef50_A0A194QLR1	UniRef50_A0A0L7KN97	UniRef50_A0A0L7L566	UniRef50_A0A0L7KYN5	UniRef50_UPI000EF7E276	UniRef50_A0A0N0PFQ3	UniRef50_A0A1B6KPK8	UniRef50_A0A232EMB3	UniRef50_UPI0005D0AD1E	UniRef50_H9JRX6	UniRef50_A0A2H1WJL4	UniRef50_S4P8S7
OG0000220	UniRef50_A0A2W1BRC3	UniRef50_UPI000E580023	UniRef50_A0A2A4J6I6	UniRef50_A0A2A4J6C3	UniRef50_A0A194Q6V6	UniRef50_A0A182M059	UniRef50_A0A0L7L4M3	UniRef50_A0A2A4JSC3	UniRef50_A0MA79	UniRef50_UPI000CE5B7DA	UniRef50_A0A2A4J8Z5	UniRef50_A0A1E1WMM7	UniRef50_J9JMG1	UniRef50_A0A0L7LQL4	UniRef50_A0A2H1WRP8	UniRef50_A0A0L7L0K0	UniRef50_A0A194QDG2	UniRef50_A0A194R0D7	UniRef50_A0A194R4C9	UniRef50_I4DR43	UniRef50_UPI0005D0834F	UniRef50_UPI000C1412E3	UniRef50_A0A2H1W6W9	UniRef50_A0A2H1WBQ2	UniRef50_B4GHH7	UniRef50_UPI000EF7E3E4
OG0000221	UniRef50_UPI00067DA4C6	UniRef50_UPI00067A971A
OG0000222	UniRef50_A0A220K8K6	UniRef50_A0A2A4J2W8	UniRef50_I4DL27	UniRef50_UPI00067D544D	UniRef50_A0A2H1W9H6	UniRef50_Q5MGC7	UniRef50_UPI000CE5D1FC	UniRef50_UPI000E77408E	UniRef50_UPI000CE5A1A9	UniRef50_A0A2A4J449	UniRef50_A0A2A4J3Q6	UniRef50_A0A212EKJ7	UniRef50_H9JBZ5	UniRef50_Q9XZP6	UniRef50_UPI000B928587	UniRef50_A0A2H1WA61	UniRef50_A0A212FP87	UniRef50_A0A437B1J3	UniRef50_A0A437B179	UniRef50_A0A3S2N872	UniRef50_A0A212FL70	UniRef50_A0A212FL79	UniRef50_A0A212FL76	UniRef50_UPI000B3960C6	UniRef50_D9HQA0	UniRef50_A0A194PPD4	UniRef50_A0A0L7KR82	UniRef50_A0A0L7KTX2	UniRef50_A0A194QV18	UniRef50_A0A194QEB8	UniRef50_A0A0N0PDH5	UniRef50_A0A194PM87	UniRef50_A0A0N1II49	UniRef50_UPI000C143980
OG0000223	UniRef50_A0A212F255	UniRef50_A0A2A4JLN7	UniRef50_A0A437B632	UniRef50_H9JUR0	UniRef50_H9JUE6	UniRef50_UPI000EF8856A	UniRef50_H9IUL0	UniRef50_UPI0006EAFD3A	UniRef50_UPI000E6D9F32	UniRef50_A0A2H1X4A9	UniRef50_H9JUE5	UniRef50_A0A212F251	UniRef50_A0A437AU94	UniRef50_A0A212F264	UniRef50_A0A2A4ISL2	UniRef50_UPI0006EB0392	UniRef50_A0A2H1V2S1	UniRef50_A0A0L7LLE7	UniRef50_A0A0L7LI44	UniRef50_A0A0L7L741	UniRef50_A0A0L7KSW6	UniRef50_A0A4C1ZCL3	UniRef50_A0A4C1ZID7	UniRef50_A0A0N1PGJ1	UniRef50_UPI000B929E0F	UniRef50_A0A0N0PCB2	UniRef50_A0A2H1WXH2	UniRef50_A0A2H1WE57
OG0000224	UniRef50_A0A212FM81	UniRef50_UPI000E775FF8	UniRef50_A0A0N0PCP5	UniRef50_UPI00067C582E	UniRef50_UPI00067DCC13	UniRef50_A0A2H1VKS3	UniRef50_UPI00067AED4D	UniRef50_A0A2A4JRI1	UniRef50_A0A2W1BK32	UniRef50_A0A2A4K959	UniRef50_UPI0005D04E20	UniRef50_A0A2W1BKH9	UniRef50_UPI0006409F5A	UniRef50_UPI000EF8269E	UniRef50_A0A2W1BRV2	UniRef50_A0A2W1BIR4	UniRef50_UPI000EF834F1	UniRef50_H9JU92	UniRef50_H9JT96	UniRef50_H9JTF7	UniRef50_UPI000B3D3D22	UniRef50_A0A212FM91	UniRef50_UPI0005D080F9	UniRef50_A0A3S2P249	UniRef50_A0A437AY35	UniRef50_A0A437AY18	UniRef50_A0A3S2LSQ8	UniRef50_A0A212FMC6	UniRef50_UPI000EF8902E	UniRef50_A0A2A4K862	UniRef50_A0A194Q6D5	UniRef50_A0A0N1IHX6	UniRef50_A0A2H1WKN5	UniRef50_A0A0L7LF62	UniRef50_A0A0L7LDQ8	UniRef50_A0A0L7L680	UniRef50_A0A0L7KSK5	UniRef50_A0A0L7KRY0	UniRef50_A0A0N1IH78	UniRef50_UPI0006EB1704	UniRef50_UPI00067C77F6	UniRef50_A0A0N1IEP8	UniRef50_UPI000B9261EF	UniRef50_A0A2H1VFZ7	UniRef50_A0A2H1W4L0	UniRef50_A0A2H1WPD1	UniRef50_UPI001039D11D	UniRef50_H9JT94
OG0000225	UniRef50_UPI000E77EEFC	UniRef50_A0A0N1PIG9	UniRef50_UPI00067CBCC9	UniRef50_A0A4C1WEV9	UniRef50_Q8ISB6	UniRef50_A0A4C1WGK7	UniRef50_UPI00101C9EBA	UniRef50_UPI000CE59533	UniRef50_UPI000CE59183	UniRef50_UPI000EF7F62C	UniRef50_UPI000C142DA4	UniRef50_UPI000EF84E27	UniRef50_A0A2A4JIQ0	UniRef50_UPI000EF87AE4	UniRef50_B7SVK8	UniRef50_A0A336MY82	UniRef50_A0A194PUV7	UniRef50_A0A3S2NHJ4	UniRef50_A0A3S2N7T6	UniRef50_A0A437BET9	UniRef50_A0A2A4JI75	UniRef50_A0A2W1BUW1	UniRef50_B7SVL6	UniRef50_UPI000E77D1E4	UniRef50_A0A0N0PD03	UniRef50_Q9NJ98	UniRef50_A0A0L7LKY4	UniRef50_A0A0L7LLI0	UniRef50_A0A194PV45	UniRef50_UPI000676573D	UniRef50_UPI0006761FB6	UniRef50_UPI0005D0CD81	UniRef50_UPI0005D07BCC	UniRef50_UPI0005D0AC46	UniRef50_UPI0005D045A6	UniRef50_UPI0005D0BCEB	UniRef50_B7SVK6	UniRef50_UPI000EF768A6
OG0000226	UniRef50_A0A3S2PFH0	UniRef50_UPI000E77714D	UniRef50_A0A2W1BPD4	UniRef50_A0A437BGJ0	UniRef50_UPI00067A7A46	UniRef50_UPI00067C7466	UniRef50_UPI000B92A24D	UniRef50_UPI000CE5CABE	UniRef50_I4DNL0	UniRef50_A0A2H1WUV6	UniRef50_UPI00034F3BBE	UniRef50_A0A194RJ71	UniRef50_A0A194RIE9	UniRef50_A0A437BGV6	UniRef50_A0A212FKF2	UniRef50_A0A2W1BST5	UniRef50_A0A2W1BNH3	UniRef50_A0A2W1BTN8	UniRef50_A0A0L7KP84	UniRef50_UPI000CE5A01F	UniRef50_A0A2A4IXC2	UniRef50_A0A2A4K4D4	UniRef50_A0A2A4K6R4	UniRef50_A0A0L7LRI5	UniRef50_A0A0L7LN11	UniRef50_A0A0L7KQ16	UniRef50_A0A0L7KQQ4	UniRef50_A0A0L7K3S9	UniRef50_UPI0006EADBDE	UniRef50_A0A0N0PG36	UniRef50_UPI000B9293AE	UniRef50_UPI0005D0A54A	UniRef50_UPI0005D06FF5	UniRef50_A0A2H1WKY5	UniRef50_UPI000C144010	UniRef50_A0A2H1VID7	UniRef50_A0A4C1SW83	UniRef50_A0A2H1W8H9	UniRef50_A0A2H1WL06	UniRef50_UPI000C140957	UniRef50_A0A4C1UL10	UniRef50_UPI000EF80253	UniRef50_UPI000EF77F19
OG0000227	UniRef50_H9JNB3	UniRef50_H9JNB4	UniRef50_UPI000E7776C2	UniRef50_A0A2A4K9Y5	UniRef50_UPI00101BAE14	UniRef50_A0A2H1X306	UniRef50_UPI000C14433D	UniRef50_A0A4C1Z1Q5	UniRef50_A0A437BV62	UniRef50_A0A437BU72	UniRef50_A0A212ESA2	UniRef50_A0A212ES83	UniRef50_UPI000B3A1704	UniRef50_A0A2A4KAA8	UniRef50_A0A212FFS4	UniRef50_A0A0L7L5U3	UniRef50_A0A0L7KVQ6	UniRef50_A0A0L7KWA3	UniRef50_H9JNB5	UniRef50_A0A194PL23	UniRef50_A0A194QN60	UniRef50_UPI0005D08493	UniRef50_UPI0005D09958	UniRef50_UPI000EF79268
OG0000228	UniRef50_A0A437BUU3	UniRef50_UPI000E774989	UniRef50_A0A2A4JQ07	UniRef50_A0A3S2LWI1	UniRef50_A0A2H1WZ08	UniRef50_UPI000C143782	UniRef50_A0A2H1WGP8	UniRef50_A0A2A4J9U0	UniRef50_A0A2W1BK76	UniRef50_A0A0N1IMY1	UniRef50_A0A2H1VD00	UniRef50_A0A2H1W603	UniRef50_UPI000C14208D	UniRef50_UPI00101B8399	UniRef50_UPI000B3D369A	UniRef50_A0A2H1WVY9	UniRef50_A0A0N1IG41	UniRef50_UPI000E6DA4CC	UniRef50_A0A212F1J3	UniRef50_UPI000EF75AB5	UniRef50_A0A2W1BJR3	UniRef50_A0A0L7L298	UniRef50_A0A4C1Y4U6	UniRef50_H9JW80	UniRef50_A0A2H1W8G1	UniRef50_A0A2H1WR12	UniRef50_A0A0L7LPU0	UniRef50_A0A0L7LDP9	UniRef50_A0A0L7L8Y7	UniRef50_A0A0N1I745	UniRef50_UPI000675EE47	UniRef50_UPI0005D085E8	UniRef50_A0A2H1UZP0	UniRef50_A0A2H1VRY2	UniRef50_A0A2H1VSA0
OG0000229	UniRef50_A0A194RNQ9	UniRef50_A0A2H1W2J1	UniRef50_A0A437AYZ5	UniRef50_A0A212ETP0	UniRef50_A0A3S2M6T2	UniRef50_A0A437AZU9	UniRef50_H9JSK0	UniRef50_UPI000EF79728	UniRef50_UPI0010382849	UniRef50_A0A0L7L8J1	UniRef50_UPI000CE5A7AF	UniRef50_H9JSJ8	UniRef50_UPI0006765221	UniRef50_H9JSK1	UniRef50_A0A3S2NME3	UniRef50_A0A2W1BGU8	UniRef50_A0A482VKB1	UniRef50_S4PEB9	UniRef50_A0A0L7LVU6	UniRef50_A0A0L7L062	UniRef50_A0A3G5BLV9	UniRef50_Q8MPH9	UniRef50_A0A3G5BLS3	UniRef50_A0A2H1W6R4
OG0000230	UniRef50_UPI000EF9108E	UniRef50_A0A212FKW8	UniRef50_H9J5W6	UniRef50_UPI000B3909FE	UniRef50_UPI001038FBFB	UniRef50_UPI00067D1F68	UniRef50_A0A437BI71	UniRef50_UPI000EF8374B	UniRef50_A0A194RLF8	UniRef50_A0A2H1W1X4	UniRef50_A0A3S2L227	UniRef50_A0A3S2LTY1	UniRef50_UPI000B3AEA02	UniRef50_UPI00103B9970	UniRef50_A0A437BHX9	UniRef50_A0A3S2M3E5	UniRef50_A0A437BI99	UniRef50_A0A2W1BTD9	UniRef50_UPI000C13FE80	UniRef50_A0A2A4J248	UniRef50_A0A194Q3Q0	UniRef50_A0A0Q0FFF1	UniRef50_A0A0L7L073	UniRef50_A0A0L7L5E7	UniRef50_A0A0L7L563	UniRef50_A0A0L7L5I2	UniRef50_A0A194RQE8	UniRef50_A0A194PMA1	UniRef50_A0A0N1II45	UniRef50_UPI00034FD89B	UniRef50_H9J5W7	UniRef50_A0A1H4HNE5	UniRef50_A0A090PUM4	UniRef50_A0A3R1FUY9	UniRef50_UPI000C143D16
OG0000231	UniRef50_A0A2H1WAA9	UniRef50_J9KVL3	UniRef50_D2A1G1	UniRef50_UPI000E6D5D3E	UniRef50_A0A182JIJ2	UniRef50_A0A0N1PKC9	UniRef50_A0A2H1VKM1	UniRef50_H9JIC3	UniRef50_UPI0005D0AD77	UniRef50_UPI00103E8C9B	UniRef50_UPI000B3804B2	UniRef50_A0A4C1TUW2	UniRef50_A0A1E1WSQ4	UniRef50_A0A2W1BD12	UniRef50_A0A2W1B6F3	UniRef50_A0A2A4J182	UniRef50_A0A194Q6B9	UniRef50_A0A2R7VPS0	UniRef50_A0A444SNB6	UniRef50_A0A0L7KQ29	UniRef50_A0A0L7KHH4	UniRef50_A0A0L7K393	UniRef50_A0A2P8Y1W2	UniRef50_A0A3L8D875	UniRef50_UPI000EF8CEF6	UniRef50_A0A4C1TV76	UniRef50_UPI000E6D6CE1
OG0000232	UniRef50_UPI000E77F1FB	UniRef50_UPI000CE5C2D0	UniRef50_UPI00067C4F8D	UniRef50_H9JQZ6	UniRef50_A0A2H1VB73	UniRef50_UPI000EF8CD94	UniRef50_UPI000CE5AECD	UniRef50_A0A2A4K703	UniRef50_UPI000EF777CB	UniRef50_H9JQZ7	UniRef50_A0A3S2TJ07	UniRef50_A0A212EQU8	UniRef50_A0A212FDY3	UniRef50_A0A212ESF8	UniRef50_A0A2W1C180	UniRef50_A0A2W1BZN5	UniRef50_UPI00104012FE	UniRef50_UPI000E77A9D0	UniRef50_A0A0N1PG84	UniRef50_A0A0L7LNU4	UniRef50_A0A0N1IB22	UniRef50_A0A194PV19	UniRef50_UPI000B92CCBC	UniRef50_UPI0005D0B6BC	UniRef50_UPI000C1408BC
OG0000233	UniRef50_Q73GJ2
OG0000234	UniRef50_UPI000A1C6B46	UniRef50_A0A2A4K7C4	UniRef50_A0A2A4K7B5	UniRef50_A0A437AYB1	UniRef50_UPI00067AE0AD	UniRef50_A0A2H1W554	UniRef50_UPI000CE5C2DE	UniRef50_UPI000E7786AD	UniRef50_UPI00103C9C6B	UniRef50_A0A2A4K6K7	UniRef50_UPI000C14238B	UniRef50_UPI0006EB20A1	UniRef50_A0A2H1W313	UniRef50_UPI00101CA3A1	UniRef50_H9JGY6	UniRef50_H9JGW2	UniRef50_A0A194PTR9	UniRef50_UPI000EF8AE77	UniRef50_A0A3S2KZY1	UniRef50_A0A437AY78	UniRef50_A0A437BE06	UniRef50_A0A212F4U1	UniRef50_A0A212F4T9	UniRef50_A0A212FGI6	UniRef50_A0A212ESL8	UniRef50_A0A212FGJ5	UniRef50_A0A2W1BDL3	UniRef50_A0A2W1BKQ7	UniRef50_A0A2W1BHY0	UniRef50_A0A2W1BMT2	UniRef50_A0A2W1BV21	UniRef50_A0A2W1C0P8	UniRef50_UPI000E778EEB	UniRef50_A0A3S2NKW4	UniRef50_UPI000E77E856	UniRef50_A0A1E1W9E4	UniRef50_UPI000CE58A17	UniRef50_A0A2A4JKG4	UniRef50_A0A2A4K5B1	UniRef50_A0A2A4K5N5	UniRef50_A0A1E1WUH1	UniRef50_UPI000B3C5F7B	UniRef50_UPI000E776440	UniRef50_UPI0006EAF7C8	UniRef50_UPI000675CC65	UniRef50_UPI000E77C778	UniRef50_S4P3I1	UniRef50_UPI000678D868	UniRef50_UPI000CE58BDA
OG0000235	UniRef50_A0A194RL37	UniRef50_UPI000CE5B4FB	UniRef50_A0A0N1PH40	UniRef50_UPI00067D0CB1	UniRef50_UPI00067A7C78	UniRef50_UPI00067C4A86	UniRef50_A0A1E1W9B1	UniRef50_A0A2A4JXW1	UniRef50_UPI000EF7F663	UniRef50_UPI000C13F9F1	UniRef50_UPI000B3C922B	UniRef50_UPI000CE5AD98	UniRef50_UPI000CE59A40	UniRef50_A0A2A4JJ41	UniRef50_A0A2H1W229	UniRef50_A0A2W1BP43	UniRef50_H9J678	UniRef50_UPI000B3C9B29	UniRef50_A0A212FKS3	UniRef50_A0A437BAU0	UniRef50_A0A3S2LZ61	UniRef50_A0A212F1J8	UniRef50_A0A2A4JJD7	UniRef50_A0A2A4JY64	UniRef50_A0A194QEM0	UniRef50_A0A2A4JB53	UniRef50_A0A0L7K399	UniRef50_UPI0006EAD937	UniRef50_UPI0006EB060D	UniRef50_A0A194QES6	UniRef50_A0A0N0PE46	UniRef50_UPI000B927433	UniRef50_UPI0006EAFE10	UniRef50_UPI0006792D17	UniRef50_UPI0005D0D5BF	UniRef50_UPI0005D0A0D9	UniRef50_UPI0005D091D6	UniRef50_UPI0005D0C1C0	UniRef50_UPI000C14425A	UniRef50_A0A2H1WD69	UniRef50_A0A2H1UZX8	UniRef50_A0A2H1VCF8	UniRef50_A0A2H1WCV3	UniRef50_A0A2H1VL53	UniRef50_A0A2H1V1A7	UniRef50_UPI000C1431E3
OG0000236	UniRef50_A0A4C1ZHT9	UniRef50_A0A2W1BJ47	UniRef50_A0A4C1ZFA0	UniRef50_UPI00067E25BF	UniRef50_A0A2W1BJA7	UniRef50_A0A4C1ZFB5	UniRef50_A0A2A4JK85	UniRef50_UPI000CE584DB	UniRef50_UPI000E6D996A	UniRef50_UPI00067633F6	UniRef50_A0A1E1WEA8	UniRef50_A0A2A4K4U5	UniRef50_H9IS32	UniRef50_A0A2W1BWA4	UniRef50_A0A151IJR2	UniRef50_A0A2H1WRC0	UniRef50_A0A2A4IZ06	UniRef50_UPI000DC14D40	UniRef50_A0A212FLF3	UniRef50_A0A212EQX3	UniRef50_A0A212EVJ1	UniRef50_A0A212EVG2	UniRef50_A0A2W1BKZ8	UniRef50_A0A2A4JYJ1	UniRef50_H9J9U2	UniRef50_A0A2A4JAZ1	UniRef50_A0A2A4JST8	UniRef50_A0A4C1W1M8	UniRef50_A0A4C1YG14	UniRef50_UPI0010FB0B3E	UniRef50_UPI000C13F619	UniRef50_A0A2H1X157	UniRef50_A0A2H1WIJ8	UniRef50_UPI000C1411D4	UniRef50_A0A3Q0JDS8	UniRef50_A0A4C1UK97	UniRef50_A0A4C1ZSN2	UniRef50_A0A2H1W907	UniRef50_A0A4S2KLL8	UniRef50_A0A4C1XE83	UniRef50_UPI000C1423CE	UniRef50_A0A0J7N7M4	UniRef50_A0A2H1VL82	UniRef50_A0A2H1VM96	UniRef50_A0A2H1WHS4	UniRef50_A0A2H1WHJ4	UniRef50_A0A2H1WKJ6	UniRef50_A0A4C1Y0C2	UniRef50_A0A2H1WZA5
OG0000237	UniRef50_A0A2A4K918	UniRef50_A0A0J7K8V7	UniRef50_A0A0N0PA09	UniRef50_A0A4C1SFN5	UniRef50_A0A4C1UKH8	UniRef50_A0A2J7PVE7	UniRef50_A0A2A4K8E7	UniRef50_A0A4C1TJM2	UniRef50_A0A2A4IUM2	UniRef50_A0A0C9RJA4	UniRef50_UPI0008522F33	UniRef50_A0A4C1UMM4	UniRef50_A0A0L7KYU9	UniRef50_A0A4C1T2H7	UniRef50_A0A2J7R4U3	UniRef50_J9LYS0	UniRef50_A0A3S2L1H7	UniRef50_A0A437BF58	UniRef50_A0A212EMV2	UniRef50_A0A212EK66	UniRef50_A0A4C1XPB8	UniRef50_A0A0L7L4Z3	UniRef50_A0A4C1YRW4	UniRef50_A0A4C2ABC3	UniRef50_A0A0L7LDX6	UniRef50_A0A1B6EXG6	UniRef50_UPI0005D08834	UniRef50_A0A4C1SD15	UniRef50_A0A0L7LNI4	UniRef50_A0A2J7R4B1	UniRef50_A0A4C1TL86	UniRef50_A0A1Y1N3Q7	UniRef50_UPI0010FE590E	UniRef50_A0A1B6C2V8	UniRef50_A0A4C1ZNW2	UniRef50_A0A2A4JQG8	UniRef50_A0A2H1X3X8	UniRef50_O96546	UniRef50_A0A0L7LPX9	UniRef50_A0A0L7LLF4	UniRef50_A0A0L7LKS0	UniRef50_A0A0L7L927	UniRef50_A0A0L7L1T0	UniRef50_A0A0L7L549	UniRef50_A0A0L7KV23	UniRef50_A0A0L7KL14	UniRef50_A0A0J7NDW4	UniRef50_A0A4C2ACP7	UniRef50_A0A1B6DFT6
OG0000238	UniRef50_A0A2W1BMB6	UniRef50_UPI0010FD9F55	UniRef50_H9JY09	UniRef50_UPI000E6D7C63	UniRef50_A0A4C1TTB7	UniRef50_A0A3P9HEH6	UniRef50_A0A2H1WZZ7	UniRef50_A0A4C1U407	UniRef50_UPI000B3CBE90	UniRef50_A0A4C2A0R5	UniRef50_UPI0006EAD7E2	UniRef50_UPI000E530E9C	UniRef50_A0A4C1XHV2	UniRef50_A0A4C1UKP2	UniRef50_A0A4C1T9E1	UniRef50_A0A142LSZ6	UniRef50_A0A4C1XLL3	UniRef50_A0A4C1ZKC6	UniRef50_A0A4C1UC34	UniRef50_A0A4C1XI31	UniRef50_A0A4C1WWQ1	UniRef50_C0H6G5	UniRef50_A0A4C1WYV5	UniRef50_A0A4C1Y1Y4	UniRef50_UPI0011218F9D	UniRef50_A0A4C1U5R5	UniRef50_A0A142LSZ7	UniRef50_A0A4C1UY82	UniRef50_A0A4C1W403	UniRef50_A0A2H1W8A5	UniRef50_A0A4C1UPD7	UniRef50_A0A4C1U3J3	UniRef50_A0A3P9HSN6	UniRef50_A0A4C1UFZ2	UniRef50_A0A4C1SR07	UniRef50_A0A4C1SWP4	UniRef50_A0A226EV72	UniRef50_A0A4C1XS20	UniRef50_A0A4C1ZLQ2	UniRef50_A0A4Q3E8D9	UniRef50_A0A4C1UY85	UniRef50_A0A3Q2XUJ7	UniRef50_A0A3B3I814	UniRef50_A0A2H1V4F3	UniRef50_A0A4C1X4T2	UniRef50_A0A4C1Y1C6	UniRef50_A0A4C1UQI3	UniRef50_W4YV23	UniRef50_A0A4C1T4L6
OG0000239	UniRef50_A0A1L8D6D8	UniRef50_A0A1L8D6P9	UniRef50_A0A437BL98	UniRef50_A0A2W1BTY5	UniRef50_A0A0L0BRG2	UniRef50_UPI000B396582	UniRef50_UPI00103CC160	UniRef50_A0A0L7LVB1	UniRef50_A0A4C1UAE3	UniRef50_S4PW51	UniRef50_A0A1E1W1Q2	UniRef50_S4PCB8	UniRef50_A0A0L7LUJ7	UniRef50_A0A0L7KZ81	UniRef50_S4NSM3
OG0000240	UniRef50_A0A2A4IX95	UniRef50_H9IZ21	UniRef50_A0A2W1BTL0	UniRef50_B3XXP6	UniRef50_A0A2A4JIP2	UniRef50_UPI00103F5B11	UniRef50_A0A437AUV8	UniRef50_A0A194Q241	UniRef50_T1HVF2	UniRef50_A0A4C2A670	UniRef50_A0A3S2TS27	UniRef50_A0A437BT87	UniRef50_A0A212F0K7	UniRef50_A0A212FPM3	UniRef50_UPI000CE59CC9	UniRef50_A0A3L8DFC4	UniRef50_A0A482WNY5	UniRef50_A0A2A4IUF7	UniRef50_A0A2A4IWW7	UniRef50_UPI00103C7710	UniRef50_A0A4C1TUB7	UniRef50_A0A4C1UQK7	UniRef50_A0A0L7LVC5	UniRef50_UPI000B8EA2A2	UniRef50_A0A482X0P9	UniRef50_J9JRI9	UniRef50_A0A482WT93	UniRef50_UPI000EF8415E	UniRef50_A0A182F7J9	UniRef50_A0A1B6D2R7	UniRef50_A0A2H1WUU2	UniRef50_A0A2H1WUQ5	UniRef50_A0A310SFP6
OG0000241	UniRef50_UPI0005D07BE6	UniRef50_UPI00067B0AF7	UniRef50_UPI000B36B838	UniRef50_UPI00067C9360	UniRef50_A0A2H1V008	UniRef50_A0A2A4JSB4	UniRef50_A0A0L7LBZ5	UniRef50_A0A3S2N859	UniRef50_A0A0J7KJL2	UniRef50_A0A0C9RFB7	UniRef50_UPI0006EB0B52	UniRef50_UPI000CE598B3	UniRef50_A0A2A4K1K2	UniRef50_UPI000E77CEC7	UniRef50_A0A0L7KYI3	UniRef50_A0A194RD47	UniRef50_A0A2W1BVX0	UniRef50_UPI0001DCCF47	UniRef50_A0A437B706	UniRef50_A0A2W1BLD7	UniRef50_A0A437AYN5	UniRef50_A0A212FAM5	UniRef50_UPI0005D0B569	UniRef50_A0A2W1B712	UniRef50_A0A2W1BJX2	UniRef50_A0A2A4J4H2	UniRef50_A0A2H1W8C5	UniRef50_A0A1E1W6L0	UniRef50_A0A0L7LL01	UniRef50_A0A232EK93	UniRef50_H9JTW1	UniRef50_A0A2H1W6Z8	UniRef50_A0A0C9RKJ3	UniRef50_H9ISE5	UniRef50_A0A0L7KVJ6	UniRef50_A0A0J7KNE4	UniRef50_UPI000B3C1ACB	UniRef50_A0A0L7LV35	UniRef50_A0A0L7LTG2	UniRef50_A0A0L7LSY3	UniRef50_A0A0L7LJE7	UniRef50_A0A0L7LSB9	UniRef50_A0A0L7LPT6	UniRef50_A0A0L7LCI9	UniRef50_A0A0L7LPN5	UniRef50_A0A0L7L9B8	UniRef50_A0A0L7LI73	UniRef50_A0A0L7LFU5	UniRef50_A0A0L7LAH3
OG0000242	UniRef50_A0A2H1VT83	UniRef50_I3QC09	UniRef50_UPI000B928C31	UniRef50_UPI000CE5A1E8	UniRef50_A0A437B6H6	UniRef50_A0A2A4K595	UniRef50_UPI000E77C324	UniRef50_A0A2A4JIJ1	UniRef50_A0A2A4IVE2	UniRef50_A0A0L7L619	UniRef50_A0A0L7KL74	UniRef50_A0A194R1L5	UniRef50_UPI000EF8CE0D	UniRef50_UPI0005D0C1FC	UniRef50_UPI0005D05E2F	UniRef50_UPI0005D0A070
OG0000243	UniRef50_A0A437BSC8	UniRef50_A0A2H1WMS6	UniRef50_A0A212EZB0	UniRef50_UPI000E6D8FE0	UniRef50_UPI00067B4B1D	UniRef50_UPI00067C3F9C	UniRef50_UPI000EF94B1E	UniRef50_UPI000B373466	UniRef50_A0A2W1BXP6	UniRef50_A0A3S2M8G0	UniRef50_UPI000640A614	UniRef50_A0A437AS78	UniRef50_A0A437BSJ8	UniRef50_UPI000E6D899F	UniRef50_A0A3S2TRT0	UniRef50_A0A437BSG0	UniRef50_A0A212FGL6	UniRef50_A0A212F156	UniRef50_A0A2W1BYP8	UniRef50_A0A2W1C1L0	UniRef50_A0A2W1BSG6	UniRef50_A0A2A4K2N1	UniRef50_UPI000E6D8AB9	UniRef50_A0A194RJB3	UniRef50_UPI000CE5B680	UniRef50_A0A2A4K328	UniRef50_A0A2W1BWI1	UniRef50_UPI000C1405AE	UniRef50_UPI000B92D2B1	UniRef50_A0A212FAH2	UniRef50_UPI000EF780CD	UniRef50_A0A0N0PD60	UniRef50_A0A0L7KMR1	UniRef50_A0A0L7KL15	UniRef50_A0A0L7K4J7	UniRef50_A0A194RKH4	UniRef50_A0A194RK49	UniRef50_A0A194RKH8	UniRef50_UPI000EF84217	UniRef50_UPI0005D04580	UniRef50_A0A2W1BYV6	UniRef50_UPI000C1403ED	UniRef50_A0A2H1WUR7	UniRef50_A0A2H1X1X6	UniRef50_A0A2H1VKM3	UniRef50_A0A194PZK2	UniRef50_A0A2H1WSE8	UniRef50_A0A2H1WWF2	UniRef50_A0A2H1WWV4
OG0000244	UniRef50_A0A0L7L0U8	UniRef50_B4KTB9	UniRef50_UPI00103F0405	UniRef50_A0A088ARP1	UniRef50_UPI00067D3042	UniRef50_UPI00067D6329	UniRef50_UPI00067AC41C	UniRef50_UPI00067E4450	UniRef50_UPI000CE5BCF5	UniRef50_UPI000CE58C60	UniRef50_A0A2A4JB28	UniRef50_A0A2H1WUN3	UniRef50_A0A2A4JAL6	UniRef50_A0A2H1W2Y9	UniRef50_A0A2A4J9U5	UniRef50_A0A2R7VSS2	UniRef50_A0A1W0WPF9	UniRef50_A0A0N4UAM6	UniRef50_A0A232F4K0	UniRef50_A0A437ART8	UniRef50_A0A3S2KWU8	UniRef50_A0A3S2LLD0	UniRef50_A0A437BFJ2	UniRef50_A0A3S2PEM2	UniRef50_A0A212F4S5	UniRef50_A0A212F4R5	UniRef50_A0A212FQ32	UniRef50_A0A212FQ57	UniRef50_UPI000B37D788	UniRef50_A0A199W9F2	UniRef50_UPI000E779901	UniRef50_A0A0L7K3N7	UniRef50_A0A444T9R7	UniRef50_A0A194Q0M7	UniRef50_UPI0009753167	UniRef50_UPI000B929EBD	UniRef50_A0A220K8L2	UniRef50_A0A0X3PSP8	UniRef50_A0A0N1PHI7	UniRef50_UPI0005D0CAF2	UniRef50_UPI000EF77557	UniRef50_A0A2H1V777	UniRef50_A0A1B6FI67	UniRef50_A0A2H1X589	UniRef50_A0A2H1X3E9	UniRef50_UPI000C13FB10	UniRef50_UPI000E6E594F	UniRef50_UPI000EF7DAFC	UniRef50_UPI000EF84D5C
OG0000245	UniRef50_UPI000B92AE00	UniRef50_A0A212ESQ5	UniRef50_UPI000B929540	UniRef50_UPI000EF96AD2	UniRef50_A0A194RR50	UniRef50_UPI000E0AE3E4	UniRef50_UPI000E7739A5	UniRef50_A0A3S2LYD4	UniRef50_UPI0006EB03F8	UniRef50_UPI000676487D	UniRef50_A0A212FBK5	UniRef50_A0A212ET38	UniRef50_A0A2A4J3Z1	UniRef50_A0A2H1VSD4	UniRef50_A0A0L7LSI1	UniRef50_X5D4H5	UniRef50_UPI000E77DEF7	UniRef50_A0A194QFW1	UniRef50_A0A194QGA0	UniRef50_UPI0006EB1826	UniRef50_UPI000B926853	UniRef50_UPI00067609DF	UniRef50_A0A194QG95	UniRef50_UPI000675E23D	UniRef50_A0A2H1VRM5
OG0000246	UniRef50_UPI00085244D9	UniRef50_A0A2P8YUA9	UniRef50_A0A0L7KZL6	UniRef50_A0A2H1X3T9	UniRef50_A0A2H1V0B8	UniRef50_A0A4C1TAV8	UniRef50_UPI00100E26CB	UniRef50_A0A4C1VHE6	UniRef50_UPI000E6E1302	UniRef50_A0A4C1WY34	UniRef50_A0A0B7BQI5	UniRef50_A0A4C2A242	UniRef50_A0A4C1UVN8	UniRef50_A0A4C1Y969	UniRef50_A0A087TDI3	UniRef50_UPI00067B8D54	UniRef50_A0A151J6V6	UniRef50_UPI000763641A	UniRef50_A0A151IFY8	UniRef50_UPI00103E52BE	UniRef50_X1WV76	UniRef50_A0A4D9C4U6	UniRef50_UPI000F4FA91B	UniRef50_UPI0010FB9076	UniRef50_UPI000F0106B0	UniRef50_UPI000C7900B8	UniRef50_A0A4C1ZVK1	UniRef50_A0A437ARE6	UniRef50_A0A3S2KX46	UniRef50_A0A437AUI5	UniRef50_A0A3S2P5X9	UniRef50_A0A3S2LR27	UniRef50_A0A3S2LTU0	UniRef50_A0A437B8D5	UniRef50_A0A2S2P6U0	UniRef50_A0A437BMK1	UniRef50_A0A212FA93	UniRef50_A0A212EH90	UniRef50_A0A212FIZ0	UniRef50_A0A212FCH1	UniRef50_A0A212EL13	UniRef50_A0A4C1TNX5	UniRef50_A0A212FBM8	UniRef50_A0A212EHI7	UniRef50_A0A212F6E0	UniRef50_A0A212ERT4	UniRef50_A0A212F384	UniRef50_A0A4C1V759	UniRef50_A0A2A4JN11
OG0000247	UniRef50_UPI000CE591A1	UniRef50_A0A2A4JL63	UniRef50_A0A3S2LN57	UniRef50_A0A2A4JAA5	UniRef50_UPI0006EB16EA	UniRef50_UPI00109B76B0	UniRef50_UPI000C14192E	UniRef50_A0A437AUL5	UniRef50_A0A437AUN8	UniRef50_A0A437AZH6	UniRef50_A0A3S2ND61	UniRef50_A0A437B8C5	UniRef50_A0A3S2TMN1	UniRef50_A0A2W1BC23	UniRef50_A0A2W1B274	UniRef50_A0A2W1BG72	UniRef50_A0A2W1BUA3	UniRef50_UPI00103BEF64	UniRef50_UPI00103F2122	UniRef50_A0A194R1N8	UniRef50_UPI000E776D79	UniRef50_UPI000C1421BA	UniRef50_UPI00103A90C0	UniRef50_UPI000E7751E1	UniRef50_A0A2H1VUG2	UniRef50_UPI000CE5AFC0	UniRef50_UPI000B38CC64	UniRef50_UPI0010FF32D8	UniRef50_UPI0010FCC886	UniRef50_A0A194RQ50	UniRef50_UPI0006EAF97A	UniRef50_A0A2H1VMW0	UniRef50_A0A2H1WXT8	UniRef50_A0A2H1W769	UniRef50_A0A2H1WHZ3	UniRef50_A0A2H1VQZ6	UniRef50_A0A2H1W504	UniRef50_A0A2H1VZF5	UniRef50_A0A2H1WRZ1	UniRef50_A0A2H1WQG8	UniRef50_A0A2H1X2L4	UniRef50_A0A2H1WTY9	UniRef50_A0A2H1VN95	UniRef50_A0A2H1VKP8	UniRef50_A0A2H1W833	UniRef50_UPI00101D08D1	UniRef50_A0A2A4JAU3	UniRef50_A0A0N1PJN9	UniRef50_A0A2H1WUU9
OG0000248	UniRef50_A0A2W1BTS8	UniRef50_A0A2W1BP31	UniRef50_A0A2W1BM69	UniRef50_UPI000EF8A22A	UniRef50_UPI001040271D	UniRef50_A0A212FCH0	UniRef50_A0A194Q2X2	UniRef50_A0A2H1W7A9	UniRef50_A0A194Q2W3	UniRef50_A0A2A4JT28	UniRef50_A0A2A4KAR3	UniRef50_A0A194Q3G8	UniRef50_A0A0L7LNK6	UniRef50_A0A0L7L3Y5	UniRef50_A0A0L7L415	UniRef50_A0A0L7L3Q1	UniRef50_A0A0L7L1E1	UniRef50_A0A0L7KTK2	UniRef50_UPI0005D0B9FC	UniRef50_A0A2H1VA68
OG0000249	UniRef50_Q7KRI2	UniRef50_Q6I6N4	UniRef50_A0A194QZ67	UniRef50_A0A2A4K6G4	UniRef50_UPI000B3D1361	UniRef50_A0A194Q9K0	UniRef50_UPI000EF8A60E	UniRef50_H9JK56	UniRef50_UPI00076FB2B9	UniRef50_UPI000EF791D9	UniRef50_T1GZM1	UniRef50_A0A1E1W977	UniRef50_A0A2W1C0L0	UniRef50_A0A437B2B0	UniRef50_A0A3S2P3E8	UniRef50_A0A212FKL1	UniRef50_A0A212FLU4	UniRef50_A0A4C1V4V6	UniRef50_A0A0L7LRD3	UniRef50_A0A0L7LMS1	UniRef50_H9IST9	UniRef50_B0WST1	UniRef50_UPI000E774A1B	UniRef50_A0A1E1WFV5	UniRef50_UPI0003DF5DCB
OG0000250	UniRef50_A0A0E4B599	UniRef50_UPI00067CA1D7	UniRef50_UPI00067E465E	UniRef50_UPI00067C9786	UniRef50_B1B1Q1	UniRef50_A7E3H6	UniRef50_UPI000CE58DC0	UniRef50_U5NJ80	UniRef50_A0A2A4JBA0	UniRef50_A0A0S1TL15	UniRef50_UPI000EF8511A	UniRef50_A0A075T2Z3	UniRef50_A0A2H1WCF2	UniRef50_H9JCV0	UniRef50_A7E3H9	UniRef50_A7E3H8	UniRef50_A2T872	UniRef50_UPI000CE59DA9	UniRef50_A0A437B9T7	UniRef50_A0A212ERN2	UniRef50_A0A212FKR1	UniRef50_A0A212FC17	UniRef50_A0A212FC19	UniRef50_A0A212FC10	UniRef50_A0A212FC05	UniRef50_A0A212EQ35	UniRef50_A0A2A4J488	UniRef50_A0A2W1BLN7	UniRef50_A0A2W1BH90	UniRef50_A0A1S5XXN3	UniRef50_A0A1S5XXN5	UniRef50_UPI000CE587C2	UniRef50_A0A3G6V712	UniRef50_A0A2A4J2N4	UniRef50_A0A2A4JA14	UniRef50_UPI00101CB865	UniRef50_UPI000E77CCA5	UniRef50_UPI000CE598CF	UniRef50_I3Y3H7	UniRef50_UPI000B9292A8	UniRef50_UPI000B92B864	UniRef50_UPI000B926158	UniRef50_UPI000B925EDA	UniRef50_A0A2L1TG44	UniRef50_UPI000EF75BBF	UniRef50_UPI000EF8543D
OG0000251	UniRef50_UPI000EF828F7	UniRef50_UPI00067B6771	UniRef50_UPI00067DE941	UniRef50_A0A0L7K4L9	UniRef50_H9J3B8	UniRef50_H9J3B6	UniRef50_UPI000CE58978	UniRef50_UPI000CE5974F	UniRef50_A0A2H1VK87	UniRef50_UPI000C1420FE	UniRef50_A0A2A4IXU8	UniRef50_D0VEP8	UniRef50_D0VEQ1	UniRef50_H9J3B9	UniRef50_H9J3B5	UniRef50_A0A3S2TF67	UniRef50_A0A437B343	UniRef50_A0A212EPI7	UniRef50_A0A0K8TA40	UniRef50_A0A4C1TTZ0	UniRef50_UPI000B927CB5	UniRef50_A0A194QCW8	UniRef50_A0A4C1TU15	UniRef50_A0A2A4K443	UniRef50_A0A2A4K4T8	UniRef50_UPI000E77B4C7	UniRef50_A0A0L7KRF3	UniRef50_A0A0L7K3K7	UniRef50_A0A194QYG0	UniRef50_A0A194QCJ5	UniRef50_A0A194QZU4	UniRef50_A0A194QY85	UniRef50_A0A194QCR7	UniRef50_UPI0006EB0FBD	UniRef50_UPI000B928FF6	UniRef50_A0A437B338
OG0000252	UniRef50_A0A0V1LIF3	UniRef50_A0A2W1BKV0	UniRef50_UPI000CE5AB41	UniRef50_A0A3S2TM80	UniRef50_A0A2A4JPD5	UniRef50_A4KWF4	UniRef50_S4NZV3	UniRef50_A0A212F7R1	UniRef50_A0A2H1X227	UniRef50_UPI000C142CCE	UniRef50_UPI000E77B520	UniRef50_UPI000E6D9ADF	UniRef50_A0A3S2LH32	UniRef50_UPI000EF8B15A	UniRef50_UPI000EF83EEC	UniRef50_A0A0L7KTX5	UniRef50_UPI000EF81FDB	UniRef50_S4PEN2	UniRef50_H9ITG9
OG0000253	UniRef50_A0A212F9I6	UniRef50_A0A2W1BR39	UniRef50_UPI00067AE4B4	UniRef50_A0A2W1B5Z2	UniRef50_UPI00067CC13B	UniRef50_UPI00067D7F53	UniRef50_A0A2A4IX84	UniRef50_H9JQT9	UniRef50_A0A3S2KYH1	UniRef50_A0A3S2NUY0	UniRef50_A0A437B402	UniRef50_A0A3S2TIT3	UniRef50_A0A2W1BCW5	UniRef50_A0A2W1BTR8	UniRef50_A0A2A4JZ81	UniRef50_A0A2W1BPA5	UniRef50_A0A2A4JTH4	UniRef50_A0A2A4K7S9	UniRef50_A0A2H1VLE7	UniRef50_F6K6Z0	UniRef50_A0A0L7LIX5	UniRef50_A0A0L7LCK4	UniRef50_A0A4C1U0X1	UniRef50_A0A4C1U1A4	UniRef50_A0A2H1V940	UniRef50_UPI000C141907	UniRef50_UPI000C143D6D	UniRef50_A0A2H1VEM5	UniRef50_A0A2H1VGD1	UniRef50_A0A2H1VK00	UniRef50_A0A2H1VGG1	UniRef50_A0A2H1W3D1	UniRef50_A0A2H1VF97	UniRef50_A0A2H1VER1	UniRef50_A0A1E1WAD7	UniRef50_A0A0K8S4Z5	UniRef50_UPI000EF769CE
OG0000254	UniRef50_UPI000738428D	UniRef50_A0A2H1V6G7	UniRef50_UPI00067C4334	UniRef50_UPI00067D3A41	UniRef50_UPI00067DAC92	UniRef50_UPI00067C3464	UniRef50_UPI00067CA485	UniRef50_UPI00067A89B1	UniRef50_UPI00067B242D	UniRef50_A0A1E1W274	UniRef50_UPI000EF8657A	UniRef50_A0A151I6E0	UniRef50_UPI000B39DC58	UniRef50_A0A2W1BWD2	UniRef50_H9JHV8	UniRef50_UPI000640AF1E	UniRef50_UPI000B3CD4DE	UniRef50_A0A437AT67	UniRef50_A0A437ATD9	UniRef50_A0A3S2N9C1	UniRef50_A0A3S2L1P1	UniRef50_A0A3S2TLE1	UniRef50_A0A3S2LAH2	UniRef50_A0A212EMQ8	UniRef50_A0A212FNF7	UniRef50_A0A212EZ11	UniRef50_A0A2W1BGL3	UniRef50_A0A2W1BFX0	UniRef50_A0A2W1BL63	UniRef50_UPI000C13FB5C	UniRef50_A0A2A4ISZ8	UniRef50_A0A4C1W775	UniRef50_A0A1E1WMN6	UniRef50_UPI001037B797	UniRef50_A0A2A4JBN8	UniRef50_A0A2A4K7W2	UniRef50_UPI000EF7A48D	UniRef50_A0A151IB52	UniRef50_A0A1B6JIS6	UniRef50_A0A0L7LSS5	UniRef50_A0A0L7LNP5	UniRef50_A0A0L7L9Q4	UniRef50_A0A0L7KVU3	UniRef50_UPI0010401177	UniRef50_A0A0L7KT64	UniRef50_UPI000EF84A1C	UniRef50_A0A4C1WG08	UniRef50_UPI000C1429F6	UniRef50_A0A4C1VLB3
OG0000255	UniRef50_A0A194Q7Z5	UniRef50_A0A437AZS1	UniRef50_A0A2W1BY77	UniRef50_A0A2W1BSN3	UniRef50_H9JW68	UniRef50_A0A212F4T5	UniRef50_A0A2W1BXS2	UniRef50_UPI0005D0D475	UniRef50_C1PIJ1	UniRef50_A0A212F6X9	UniRef50_A0A212FI69	UniRef50_A0A194PZB4	UniRef50_A0A0L7LCY4
OG0000256	UniRef50_UPI000678968D	UniRef50_S4P8F1	UniRef50_A0A0N0PA91	UniRef50_A0A437B8S8	UniRef50_UPI00067AACCF	UniRef50_A0A0N1IE79	UniRef50_A0A2A4K3R4	UniRef50_A0A0N1IN16	UniRef50_A0A0L7LEG2	UniRef50_A0A2W1BDE5	UniRef50_A0A2A4JQW7	UniRef50_H9IWX1	UniRef50_H9IWX2	UniRef50_A0A3S2TTK9	UniRef50_A0A212EZ89	UniRef50_A0A212FFT7	UniRef50_A0A2W1B6C1	UniRef50_A0A2W1BN17	UniRef50_A0A2A4JT44	UniRef50_A0A0N1IKZ9	UniRef50_UPI000E6D6842	UniRef50_A0A0N1ICJ3	UniRef50_A0A4C1X1A6	UniRef50_A0A0N1PJA8	UniRef50_A0A0L7L897	UniRef50_A0A0L7L0U3	UniRef50_A0A0N1I6N5	UniRef50_A0A0N0PFK0	UniRef50_A0A1E1W0I9	UniRef50_A0A2H1WKP3	UniRef50_UPI0005D06F34	UniRef50_A0A2H1WIA3	UniRef50_A0A1E1W458	UniRef50_UPI0005D0BD44
OG0000257	UniRef50_UPI000CE5B07E	UniRef50_A0A0N0PEP0	UniRef50_A0A2W1BKD4	UniRef50_UPI00103D9A7F	UniRef50_UPI00067E0FD1	UniRef50_UPI00067D26E1	UniRef50_UPI00067DD52F	UniRef50_UPI00067B0ACC	UniRef50_H9J2V1	UniRef50_A0A2W1BNE0	UniRef50_UPI000B36BCDA	UniRef50_I4DKW0	UniRef50_A0A212FBV4	UniRef50_A0A2A4JG25	UniRef50_A0A2A4JFX9	UniRef50_H9J2S2	UniRef50_H9J2S1	UniRef50_H9J2V2	UniRef50_A0A437ASF8	UniRef50_A0A437BFB8	UniRef50_A0A2W1BD75	UniRef50_A0A2W1BFY6	UniRef50_A0A2W1BHM7	UniRef50_A0A4C1VBI2	UniRef50_A0A4C1VBQ6	UniRef50_UPI0005D092B5	UniRef50_UPI0005D06926	UniRef50_A0A0L7LRY7	UniRef50_A0A0L7L2D9	UniRef50_A0A0L7L269	UniRef50_A0A0L7LD19	UniRef50_UPI000B92DB13	UniRef50_UPI000B928B9B	UniRef50_UPI000C1420CC	UniRef50_A0A2H1VTD8	UniRef50_UPI000C144383	UniRef50_UPI000EF7BAE9
OG0000258	UniRef50_A0A2W1BSB9	UniRef50_H9J3W6	UniRef50_UPI0005D05BDD	UniRef50_A0A2W1BXK5	UniRef50_M1RMH6	UniRef50_A0A0L7L9I4	UniRef50_E5KG15	UniRef50_H9J3W7	UniRef50_A0A0K0XRM7	UniRef50_A0A3S2TIN6	UniRef50_A0A0B4RYE9	UniRef50_A0A212EK06	UniRef50_A0A212EK17	UniRef50_A0A0K8TUM8	UniRef50_UPI0006763EF3	UniRef50_A0A1E1W3S5
OG0000259	UniRef50_UPI0010FDBEE2	UniRef50_UPI00101D2219	UniRef50_UPI00101CC7A5	UniRef50_UPI0010FE9B3D	UniRef50_UPI0010FCE274	UniRef50_Q9XXV9
OG0000260	UniRef50_UPI000CE59600	UniRef50_A0A0N1PEX2	UniRef50_A0A0L7LF84	UniRef50_A0A2W1BNG5	UniRef50_UPI000EF79C73	UniRef50_UPI00067E63E0	UniRef50_UPI000B92A635	UniRef50_UPI000E77B7DE	UniRef50_UPI0006761346	UniRef50_UPI000CE5BF35	UniRef50_UPI000CE57FAC	UniRef50_A0A0N1PI76	UniRef50_A0A2W1BMH1	UniRef50_A0A2W1BIZ0	UniRef50_A0A2A4JZZ4	UniRef50_A0A2H1VYV7	UniRef50_UPI000EF897D7	UniRef50_A0A212FHD3	UniRef50_A0A212EZW1	UniRef50_UPI000E774C81	UniRef50_A0A0L7KVZ2	UniRef50_UPI000B928EA8	UniRef50_UPI000C13F192	UniRef50_A0A2H1V3L1
OG0000261	UniRef50_A0A1E1W1T0	UniRef50_P68203	UniRef50_H2RUL2	UniRef50_D2A1G0	UniRef50_A0A151NSC4	UniRef50_A0A3Q0JF84	UniRef50_UPI00067ABD64	UniRef50_A0A2I3RRW0	UniRef50_P0CG47	UniRef50_UPI000EF8A615	UniRef50_UPI000CE5A04C	UniRef50_Q63429	UniRef50_H9ITG6	UniRef50_A0A212ETG0	UniRef50_A0A437BST8	UniRef50_A0A437BV25	UniRef50_A0A087YFD0	UniRef50_A0A2W1BG87	UniRef50_A0A2K2DTV5	UniRef50_UPI000E779FEB	UniRef50_A0A0N7ZZN5	UniRef50_F7IUE6	UniRef50_F6W348	UniRef50_P0CG77	UniRef50_O64955	UniRef50_A0A0K8R2I3	UniRef50_A0A1E4TDH3	UniRef50_E2LWP9	UniRef50_A0A368GWN1	UniRef50_A0A0L7L234	UniRef50_A0A0L7L2H6	UniRef50_UPI0006EB1121	UniRef50_B4G7F7	UniRef50_A0A194QUQ4	UniRef50_A0A194QWC0	UniRef50_UPI000B92A74A	UniRef50_UPI000676A190	UniRef50_UPI0006760A00	UniRef50_UPI000676A099	UniRef50_A0A194PY99	UniRef50_UPI0005D0E88C	UniRef50_A0A2H1W4P9	UniRef50_A0A084WT89	UniRef50_A0A2K5C7K1
OG0000262	UniRef50_A0A3S2LRM2	UniRef50_UPI00067C7F7B	UniRef50_UPI00067E3E89	UniRef50_UPI00067E469C	UniRef50_D5MTP4	UniRef50_UPI000CE5BED6	UniRef50_UPI000CE5C060	UniRef50_A0A2A4IZ15	UniRef50_UPI000B980492	UniRef50_A0A2A4K3A8	UniRef50_UPI000EF75983	UniRef50_A0A2H1WDF3	UniRef50_UPI00101DC382	UniRef50_A0A4C1Z054	UniRef50_A0A437ASB2	UniRef50_A0A437ATS9	UniRef50_A0A3S2M078	UniRef50_A0A3S2NZB4	UniRef50_A0A3S2M6U7	UniRef50_A0A3S2NRA7	UniRef50_A0A212EM30	UniRef50_A0A212FGZ0	UniRef50_A0A2W1BNH7	UniRef50_A0A2W1BU83	UniRef50_UPI000B366A73	UniRef50_A0A2A4IZY5	UniRef50_A0A2A4J9V4	UniRef50_A0A2A4JNQ5	UniRef50_A0A2A4JPR3	UniRef50_A0A2A4JTJ3	UniRef50_UPI00103A8E80	UniRef50_UPI0005D05F35	UniRef50_A0A2H1WA89	UniRef50_A0A4C1YXV7	UniRef50_A0A2H1V598	UniRef50_A0A2A4JXY4	UniRef50_UPI000766F51C	UniRef50_A0A2H1W7J3	UniRef50_A0A0L7L5B2	UniRef50_A0A0L7KN28	UniRef50_A0A194QAA9	UniRef50_UPI00067D798A	UniRef50_A0A194QMR7	UniRef50_A0A194QAK9	UniRef50_A0A194RP34	UniRef50_A0A4C1XXR8	UniRef50_UPI001037C467	UniRef50_UPI000B3A181D	UniRef50_UPI0005D09851
OG0000263	UniRef50_P40792	UniRef50_P40793	UniRef50_H9IXI3	UniRef50_P63000	UniRef50_C4WXD0	UniRef50_A0A498MVR6	UniRef50_A0A0K0J6Q6	UniRef50_A0A0N0BHM0	UniRef50_A0A3P9D6X5	UniRef50_A0A3B4C5Q2	UniRef50_B4I7A4	UniRef50_C1BFD7	UniRef50_A0A0L7LC35	UniRef50_T1H4M0	UniRef50_A0A0L7KRY3	UniRef50_Q9TU25	UniRef50_B4L7Z9	UniRef50_B0X6H1
OG0000264	UniRef50_UPI0005D068D0	UniRef50_H9IRZ1	UniRef50_H9IRZ2	UniRef50_A0A4C1TU79	UniRef50_A0A4C1TU89	UniRef50_B6DXB0	UniRef50_A0A0N1IA95	UniRef50_H9IRZ3	UniRef50_A0A0N0PFP1	UniRef50_W4XYD4
OG0000265	UniRef50_A0A2A4JAR3	UniRef50_A0A4C1XIY2	UniRef50_A0A4C1Z1N4	UniRef50_UPI000EF89A2D	UniRef50_A0A4C1U7I4	UniRef50_A0A2H1V9L6	UniRef50_A0A4C1XVZ3	UniRef50_A0A2A4K028	UniRef50_UPI00067DAB47	UniRef50_UPI00067CE3A7	UniRef50_UPI000EF80147	UniRef50_UPI00067BFC4F	UniRef50_UPI00067E6444	UniRef50_UPI00067D3B16	UniRef50_UPI0010FB5781	UniRef50_UPI000D0C8C5B	UniRef50_UPI0005EFAFD2	UniRef50_UPI000595C273	UniRef50_A0A4C1Z0E7	UniRef50_UPI0008119B5F	UniRef50_A0A2A4J2P3	UniRef50_A0A4C1UBB6	UniRef50_S4PY25	UniRef50_Q75QC0	UniRef50_UPI0006D5241E	UniRef50_UPI00035084CB	UniRef50_A0A437ASF1	UniRef50_A0A437B511	UniRef50_A0A212F3Q6	UniRef50_A0A212FGX8	UniRef50_A0A4C1YB74	UniRef50_A0A212EKS0	UniRef50_A0A2A4JVC6	UniRef50_A0A4C1YWJ8	UniRef50_A0A4C1UWS7	UniRef50_A0A4C1XYV3	UniRef50_A0A2R7WGP5	UniRef50_UPI000E77F66D	UniRef50_A0A2A4J0M2	UniRef50_A0A2A4JAI6	UniRef50_UPI000A2C0E07	UniRef50_A0A1Y1K4Z8	UniRef50_A0A4C1VV59	UniRef50_A0A0J7KJ61	UniRef50_A0A4C1U178	UniRef50_A0A4C1ZBZ3	UniRef50_UPI000EF794C1	UniRef50_E7C169	UniRef50_UPI000E6D6169
OG0000266	UniRef50_A0A2W1B8Q0	UniRef50_UPI00067C9CAF	UniRef50_A0A2H1VWV0	UniRef50_A0A2W1BUR6	UniRef50_A0A0L7L7B6	UniRef50_A0A2W1BFX3	UniRef50_A0A2A4K1M6	UniRef50_A0A2W1BH40	UniRef50_A0A2H1WRX8	UniRef50_A0A2H1WIY5	UniRef50_UPI00101BA10C	UniRef50_H9JNN4	UniRef50_UPI000B3C4381	UniRef50_H9JNL7	UniRef50_A0A212ER01	UniRef50_A0A2W1BAL1	UniRef50_A0A2W1BEZ6	UniRef50_A0A2W1BI34	UniRef50_A0A2W1BC59	UniRef50_A0A2A4IZC9	UniRef50_A0A2A4K2D3	UniRef50_A0A2A4JY42	UniRef50_UPI000E77EF4E	UniRef50_UPI000E77E627	UniRef50_A0A0L7KU37	UniRef50_A0A0L7LNN0	UniRef50_A0A0L7L4D3	UniRef50_A0A0L7KZI6	UniRef50_A0A0L7KPA1	UniRef50_UPI0006765D2B	UniRef50_UPI000675C8BC	UniRef50_A0A0N1PK47	UniRef50_A0A194QZH1	UniRef50_UPI0006790A9F	UniRef50_A0A194PZ57	UniRef50_A0A0N0PFV2	UniRef50_UPI000B92C540	UniRef50_A0A194PV95	UniRef50_UPI000679D7C1	UniRef50_UPI0005D04D2A	UniRef50_UPI0005D0D56F	UniRef50_UPI0005D0C58F	UniRef50_UPI0005D0699B	UniRef50_UPI000C1401BF	UniRef50_A0A2H1WUP8	UniRef50_UPI000C13F48D	UniRef50_A0A2H1VAJ7	UniRef50_A0A2H1V3I1	UniRef50_A0A2H1W006
OG0000267	UniRef50_UPI000CE5D010	UniRef50_A0A1E1W8T6	UniRef50_UPI00101C58E8	UniRef50_A0A2A4KAI8	UniRef50_H9JRL1	UniRef50_A0A2H1VZP7	UniRef50_UPI000B39A18D	UniRef50_A0A2W1B7F5	UniRef50_A0A2A4K9V9	UniRef50_UPI000E773AF7	UniRef50_A0A3S2LGC0	UniRef50_A0A437B7G8	UniRef50_A0A437B6Y3	UniRef50_A0A212F560	UniRef50_A0A2W1BCA2	UniRef50_A0A2W1B8X0	UniRef50_A0A2W1B0P1	UniRef50_A0A2W1BDP3	UniRef50_A0A0N1PEQ6	UniRef50_A0A4C1UL62	UniRef50_UPI000E776658	UniRef50_A0A0L7LAV9	UniRef50_A0A0L7LFP4	UniRef50_A0A0L7LF88	UniRef50_A0A0L7LFG6	UniRef50_A0A0L7L610	UniRef50_UPI000675DCC7	UniRef50_UPI000EF956F9	UniRef50_S4PJ35	UniRef50_UPI000EF901E7	UniRef50_A0A1E1WGV0	UniRef50_UPI00103F5CC7	UniRef50_A0A0N1IGH6	UniRef50_UPI000DF6A0F3	UniRef50_UPI0005D0E7C8	UniRef50_A0A2H1WMF4	UniRef50_A0A2H1VHD4	UniRef50_A0A2H1WHM5	UniRef50_A0A2H1WG61	UniRef50_A0A1E1WE50	UniRef50_UPI00067B8AE1	UniRef50_UPI000EF96D1E	UniRef50_UPI000EF92196	UniRef50_UPI000EF93BDE
OG0000268	UniRef50_A0A3S2TM19	UniRef50_D6WQT2	UniRef50_Q9VC57	UniRef50_A0A194RI91	UniRef50_H9J236	UniRef50_A0A172QP84	UniRef50_A0A2A4K8V3	UniRef50_A0A2H1WM52	UniRef50_H9J261	UniRef50_A0A437BKU8	UniRef50_A0A437BLB4	UniRef50_A0A158NBV9	UniRef50_A0A2A4IVQ3	UniRef50_A0A194RHK2	UniRef50_A0A194PFQ6	UniRef50_A0A0L7LSC3	UniRef50_A0A0L7LSE9	UniRef50_A0A0L7LS17	UniRef50_A0A0L7LDX1	UniRef50_A0A0L7L663	UniRef50_A0A0L7LCX4	UniRef50_A0A0L7LEX2	UniRef50_A0A0L7LEF6	UniRef50_A0A0L7LEK3	UniRef50_A0A0L7LAL9	UniRef50_A0A0L7L753	UniRef50_A0A0L7KRP2	UniRef50_A0A0N1PI21	UniRef50_UPI000EF954F3	UniRef50_E9J8I9	UniRef50_UPI0006EAE9EE	UniRef50_UPI0006EAE7D3	UniRef50_A0A2H1WPE9	UniRef50_A0A2H1VUQ3
OG0000269	UniRef50_UPI0006EB1141	UniRef50_A0A1W5LAQ4	UniRef50_UPI000E6DA509	UniRef50_UPI00103B7B46	UniRef50_A0A2K8GKM4	UniRef50_UPI00067DF247	UniRef50_UPI000EF8A559	UniRef50_UPI000E6D9B92	UniRef50_A0A2K8GKM2	UniRef50_UPI000B929405	UniRef50_UPI000CE5AA35	UniRef50_A0A4D6Q6M0	UniRef50_A0A4D6Q9C1	UniRef50_S5TNT0	UniRef50_A0A2A4K8R4	UniRef50_B8ZWK5	UniRef50_UPI00034F78C4	UniRef50_UPI00101C7685	UniRef50_A0A194QSP2	UniRef50_UPI000E778A41	UniRef50_A0A0U3BYL7	UniRef50_A0A1V1WC21	UniRef50_A0A437ASV7	UniRef50_A0A168T056	UniRef50_A0A437B9D0	UniRef50_A0A3S2L6V5	UniRef50_C0SQ83	UniRef50_A0A168T084	UniRef50_A0A3S2LHW7	UniRef50_A0A212EMX4	UniRef50_A0A4D6Q616	UniRef50_A0A0M4JHL1	UniRef50_A0A2A4K9G9	UniRef50_A0A1Z2R8N5	UniRef50_A0A2H1X059	UniRef50_A0A0L7L5E1	UniRef50_A0A0L7L5J9	UniRef50_A0A1L2BLF1	UniRef50_A0A0L7KMU8	UniRef50_A0A194QM07	UniRef50_A0A194PIQ7	UniRef50_UPI000B925AA1	UniRef50_G8FZR4	UniRef50_A0A168QJD0
OG0000270	UniRef50_A0A212EWZ6	UniRef50_UPI00103C8E3B	UniRef50_A0A2A4J5X7	UniRef50_UPI000E77C9AE	UniRef50_A0A2A4J636	UniRef50_UPI00067B4145	UniRef50_A0A1Y1KWY5	UniRef50_A0A212F529	UniRef50_UPI000CE5A75B	UniRef50_UPI000C143A2A	UniRef50_A0A2A4IZH6	UniRef50_A0A3S2NDR8	UniRef50_A0A212EI67	UniRef50_A0A212EI63	UniRef50_A0A2W1BPU1	UniRef50_UPI0005D04707	UniRef50_UPI000B92DD22	UniRef50_UPI000C14188F	UniRef50_UPI000EF7677D	UniRef50_H9J519	UniRef50_A0A0L7LCR0	UniRef50_A0A0L7LEJ8	UniRef50_A0A1W7R6N5	UniRef50_A0A2H1VWP5	UniRef50_UPI001038AF40	UniRef50_A0A1E1VYJ3	UniRef50_A0A194R8N5	UniRef50_A0A0N1IEB5	UniRef50_A0A0N1PKJ7	UniRef50_UPI0005D09183	UniRef50_UPI0006EB02F2	UniRef50_A0A212EIH0	UniRef50_UPI000EF85BE5	UniRef50_A0A2H1W2B9	UniRef50_A0A2H1VIM4	UniRef50_A0A2H1WA85	UniRef50_A0A2H1V7N3	UniRef50_A0A2H1V7R6	UniRef50_A0A2H1W2R6	UniRef50_UPI000EF7624D
OG0000271	UniRef50_A0A088AS19	UniRef50_A0A2H1V7Y7	UniRef50_Q9VH97	UniRef50_H9J2F3	UniRef50_A0A212ET29	UniRef50_UPI000E77D346	UniRef50_A0A482WFR9	UniRef50_A0A194PQA3	UniRef50_A0A2A4JRE0	UniRef50_A0A182T3K7	UniRef50_A0A0L7L4E1	UniRef50_A0A2Z5U8A6	UniRef50_UPI000B365561	UniRef50_A0A310SAR6	UniRef50_A0A194PUV8	UniRef50_UPI000E6D6B0B	UniRef50_A0A2W1BN65	UniRef50_A0A1E1WJY1	UniRef50_A0A482W1Z8	UniRef50_A0A0K8ULD1	UniRef50_A0A0L7LM17	UniRef50_A0A0L7LLT6	UniRef50_A0A0L7LB78	UniRef50_A0A0L7LBH3	UniRef50_A0A0L7KU59	UniRef50_UPI000E6E45E4	UniRef50_A0A2H1V700	UniRef50_A0A2H1VXE1	UniRef50_A0A3B4UPD3
OG0000272	UniRef50_E2B637	UniRef50_H9JWS4	UniRef50_A0A2H1VKD1	UniRef50_A0A212FE30	UniRef50_A0A2W1BTX1	UniRef50_A0A2W1BR43	UniRef50_A0A0L7LL39	UniRef50_A0A437AR75	UniRef50_A0A212ER50	UniRef50_UPI0006766E3B	UniRef50_A0A4C1WGH5	UniRef50_A0A0L7LUL0	UniRef50_A0A0L7LUF8	UniRef50_A0A0L7L7N9	UniRef50_A0A194R3S7	UniRef50_UPI0005D0904E	UniRef50_A0A2H1WCW1
OG0000273	UniRef50_A0A194QRY3	UniRef50_A0A0L7L277	UniRef50_UPI00067C839F	UniRef50_A0A0L7KQV5	UniRef50_A0A2W1BHX8	UniRef50_H9JXK1	UniRef50_A0A212F2S9	UniRef50_UPI000CE5A891	UniRef50_UPI000CE5903F	UniRef50_UPI000B92A09A	UniRef50_A0A2A4J9X8	UniRef50_H9JSY5	UniRef50_H9JSY6	UniRef50_H9JYF5	UniRef50_A0A212FGM8	UniRef50_A0A194Q1X8	UniRef50_UPI0010387738	UniRef50_A0A2A4IZQ1	UniRef50_A0A1D2MVW5	UniRef50_A0A151IJ47	UniRef50_UPI00103894C2	UniRef50_UPI000B92565A	UniRef50_UPI000B9284F9	UniRef50_UPI0005D04671
OG0000274	UniRef50_UPI0005D0CEDB	UniRef50_UPI000E77C1C6	UniRef50_A0A212FD67	UniRef50_A0A212FD86	UniRef50_H9JH13	UniRef50_H9JH12	UniRef50_H9JY46	UniRef50_UPI000CE5D0A7	UniRef50_S4Q037	UniRef50_A0A2H1VLA6	UniRef50_A0A2W1BMS0	UniRef50_A0A3S2LNQ6	UniRef50_UPI0005D09113	UniRef50_A0A2W1BMR5	UniRef50_UPI000E776A39	UniRef50_UPI000CE5C89B	UniRef50_D9HQ93	UniRef50_A0A1E1W4D1	UniRef50_A0A0L7L6D4	UniRef50_A0A0L7L5R2	UniRef50_A0A0L7L626	UniRef50_I4DKI1	UniRef50_A0A194QIR8	UniRef50_A0A194Q025	UniRef50_A0A194PZ81	UniRef50_A0A0N0PD26	UniRef50_UPI000679ABA9	UniRef50_A0A4C1VNG4
OG0000275	UniRef50_A0A1Y1K5T5	UniRef50_UPI000E6D6457	UniRef50_N6U597	UniRef50_UPI00067AC2F1	UniRef50_A0A034VXW9	UniRef50_UPI00067D46AA	UniRef50_C0H6Z1	UniRef50_A0A3B0JDZ2	UniRef50_UPI000CE59CA1	UniRef50_D7F164	UniRef50_UPI000EF7E3F1	UniRef50_Q8SZP2	UniRef50_A0A3S2NB52	UniRef50_A0A212ETF7	UniRef50_A0A212EGM7	UniRef50_A0A0M5J4H1	UniRef50_A0A2H1WC53	UniRef50_A0A2A4IV51	UniRef50_UPI000E779B29	UniRef50_A0A194PFA9	UniRef50_A0A0L7LRF1	UniRef50_A0A0L7KX75	UniRef50_A0A194PS29	UniRef50_A0A194Q1V9	UniRef50_UPI000B927841	UniRef50_UPI000EF8C600	UniRef50_UPI000EF82372
OG0000276	UniRef50_A0A437BIC1	UniRef50_A0A0L7KL04	UniRef50_A0A2W1BX27	UniRef50_A0A3S2P4U3	UniRef50_A0A2H1VBS8	UniRef50_A0A212EIS7	UniRef50_A0A2W1BYS8	UniRef50_A0A194PHV2	UniRef50_A0A3S2KWI7	UniRef50_A0A2A4JBL0	UniRef50_A0A0N1IFB6	UniRef50_UPI001039B4F2	UniRef50_UPI0005D08839	UniRef50_A0A2W1BYW0	UniRef50_A0A0L7KRK6	UniRef50_A0A0L7KN71	UniRef50_A0A0L7K239	UniRef50_A0A2H1VMG8	UniRef50_UPI0005D0C759	UniRef50_UPI0005D08F1D	UniRef50_H9JC22
OG0000277	UniRef50_H9JAA2	UniRef50_A0A2W1BNH1	UniRef50_UPI00103F1871	UniRef50_A0A212EXR1	UniRef50_A0A2H1V2H5	UniRef50_A0A4C1WML6	UniRef50_A0A2H1V8D5	UniRef50_A0A437BIB1	UniRef50_A0A4C1VVE3	UniRef50_UPI000EF919B0	UniRef50_A0A212EXQ2	UniRef50_UPI000E6D9927	UniRef50_A0A0L7KWL4	UniRef50_A0A0L7KX54	UniRef50_UPI001038F2DD	UniRef50_A0A212EXQ4	UniRef50_A0A2A4ITZ1	UniRef50_A0A437BIJ8	UniRef50_A0A2H1VBD0	UniRef50_UPI0006409F84	UniRef50_A0A194Q7R3	UniRef50_A0A3S2M3M7	UniRef50_A0A437BIA7	UniRef50_A0A3S2PFU0	UniRef50_A0A212EXT9	UniRef50_A0A2W1BMB4	UniRef50_A0A194Q363	UniRef50_A0A212EXS3	UniRef50_UPI000C1417C5	UniRef50_UPI000B92C82E	UniRef50_UPI000CE59558	UniRef50_A0A2H1V436	UniRef50_A0A0L7LG90	UniRef50_A0A0L7LGB2	UniRef50_A0A0L7LGU5	UniRef50_A0A0L7L497	UniRef50_A0A0L7L4V1	UniRef50_A0A0L7KUH4	UniRef50_A0A0L7KU18	UniRef50_A0A0L7KR02	UniRef50_A0A0L7K361	UniRef50_A0A194Q280	UniRef50_A0A0N1PFZ2	UniRef50_UPI00103C4770	UniRef50_A0A2H1V2I2	UniRef50_A0A0N0PC79	UniRef50_A0A0N1IH21	UniRef50_A0A4C1WMR3	UniRef50_H9JAA1
OG0000278	UniRef50_A0A2W1BFP1	UniRef50_UPI00101BC7DF	UniRef50_UPI000CE5D05C	UniRef50_UPI000E6D7352	UniRef50_A0A2A4J705	UniRef50_H9JXJ4	UniRef50_A0A437ASX4	UniRef50_A0A3S2NAI3	UniRef50_A0A437B7F0	UniRef50_A0A0L7L9Z1	UniRef50_H9JXJ5	UniRef50_UPI0006764EEE	UniRef50_A0A2H1VDD3	UniRef50_A0A2H1W9U8	UniRef50_A0A4C1Z5I9	UniRef50_A0A0L7L543	UniRef50_A0A0L7L4N1	UniRef50_A0A0L7LCG4	UniRef50_A0A0N1I810	UniRef50_UPI000F66DC26	UniRef50_A0A2H1WA83
OG0000279	UniRef50_UPI000B92BE5E	UniRef50_UPI000E77E83C	UniRef50_UPI00067D2BC1	UniRef50_UPI00101BBB4C	UniRef50_A0A2H1WBT0	UniRef50_UPI000EF8353D	UniRef50_UPI000CE590F3	UniRef50_UPI000CE5C9A4	UniRef50_A0A437ASS9	UniRef50_A0A3S2NQA2	UniRef50_A0A3S2LP28	UniRef50_A0A3S2L8K2	UniRef50_A0A437AUB4	UniRef50_A0A3S2TCA8	UniRef50_A0A437AUU9	UniRef50_A0A212FIF8	UniRef50_A0A2W1BDR4	UniRef50_A0A2W1BTC0	UniRef50_A0A2A4IYN6	UniRef50_T1IRJ2	UniRef50_A0A0L7KM40	UniRef50_A0A0N1IGE4	UniRef50_UPI000679060C	UniRef50_UPI000679AD7E	UniRef50_A0A0N0PCN6	UniRef50_UPI000EF94AA7	UniRef50_A0A0N1PGB4	UniRef50_A0A0N1IPI0	UniRef50_A0A0N1IHN5	UniRef50_UPI000B92B5E9	UniRef50_UPI000B92DB99	UniRef50_UPI000B928AFB	UniRef50_UPI0005D0C865	UniRef50_UPI0005D0DE06	UniRef50_A0A2H1WTW0	UniRef50_A0A2H1WU55	UniRef50_A0A2H1WEY5	UniRef50_UPI000B3D1693	UniRef50_A0A2A4JDU2	UniRef50_A0A0L7LG57	UniRef50_UPI0005D078DB	UniRef50_A0A194QBQ7	UniRef50_UPI00101D1BD5	UniRef50_A0A4C1VEL0	UniRef50_UPI000C1405D3
OG0000280	UniRef50_A0A2W1BNX6	UniRef50_UPI000CE5BFE7	UniRef50_A0A1E1WIZ0	UniRef50_UPI000C205E27	UniRef50_A0A1Y1JUB3	UniRef50_UPI000EF82F82	UniRef50_UPI000EF84C22	UniRef50_A0A139W8U5	UniRef50_A0A0L7L4D4	UniRef50_UPI00103F4E4E	UniRef50_A0A0L7LBI8	UniRef50_UPI000C13FBC2	UniRef50_A0A3S2NAQ4	UniRef50_A0A437B0T9	UniRef50_A0A3S2LD43	UniRef50_A0A437B3Z9	UniRef50_A0A3S2M7B4	UniRef50_A0A2W1BKL5	UniRef50_A0A2A4IUL4	UniRef50_A0A0L7KW86	UniRef50_A0A0L7LID8	UniRef50_UPI0005D049D1	UniRef50_A0A437AS52	UniRef50_A0A1E1W6L9	UniRef50_A0A0L7KW42	UniRef50_V5GJ76	UniRef50_A0A0L7LJ15	UniRef50_A0A0L7LCJ2	UniRef50_A0A0L7LB92	UniRef50_A0A0L7L6N2	UniRef50_A0A0L7KXQ4	UniRef50_A0A0L7KVB2	UniRef50_A0A0L7KQ38	UniRef50_A0A0L7K2L4	UniRef50_A0A0L7K3L1	UniRef50_A0A0L7K310	UniRef50_A0A0L7K324	UniRef50_UPI00103B6389
OG0000281	UniRef50_A0A212F556	UniRef50_H9J9Z9	UniRef50_A0A0N0PBS0	UniRef50_UPI00067B0504	UniRef50_H9JAG8	UniRef50_A0A194QSA2	UniRef50_UPI000E6DA078	UniRef50_F4WS76	UniRef50_A0A2H1X3I0	UniRef50_A0A4C1TT30	UniRef50_UPI000EF7B58B	UniRef50_A0A2W1BKH4	UniRef50_A0A0N1IDQ8	UniRef50_A0A194Q258	UniRef50_A0A194RTI6	UniRef50_A0A437B0N9	UniRef50_A0A3S2P038	UniRef50_A0A212EL10	UniRef50_A0A2A4J1C5	UniRef50_A0A2Z5U7I7	UniRef50_A0A2H1W9R0	UniRef50_A0A2H1W2S3	UniRef50_A0A1E1WGM6
OG0000282	UniRef50_P27716	UniRef50_A0A0L7KXT9	UniRef50_A0A194PK59	UniRef50_A0A2H1WI34	UniRef50_H9JC80	UniRef50_A0A224XFL2	UniRef50_A0A2H1W7P5	UniRef50_A0A2H1WT59	UniRef50_A0A4C1TT87	UniRef50_A0A0L7LN77	UniRef50_A0A0L7L8P8	UniRef50_A0A0L7L5K2	UniRef50_A0A0L7KRD2	UniRef50_A0A194PQX0	UniRef50_A0A1B0AP66
OG0000283	UniRef50_A0A4C1XCD0	UniRef50_A0A481XSE5	UniRef50_A0A3S2NCQ4	UniRef50_A0A194RJG2	UniRef50_A0A0L7KS10	UniRef50_A0A0L7LDR4	UniRef50_H9JBZ0	UniRef50_A0A154P1L1	UniRef50_A0A1E1WKY9	UniRef50_A0A0L7LLP7	UniRef50_A0A1E1WNA3
OG0000284	UniRef50_A0A212FC69	UniRef50_UPI000B92B846	UniRef50_A0A0N1IBR9	UniRef50_UPI000EF96485	UniRef50_UPI00067BFD83	UniRef50_UPI00067CF89B	UniRef50_P31420	UniRef50_H9JDD0	UniRef50_S4PC69	UniRef50_UPI000B3AE02B	UniRef50_A0A2A4K6L9	UniRef50_UPI000EF78370	UniRef50_H9JHT4	UniRef50_H9JF82	UniRef50_A0A1E1WDT9	UniRef50_A0A212EMS2	UniRef50_A0A3S2KYT5	UniRef50_A0A212EGN2	UniRef50_A0A212F198	UniRef50_UPI000CE5AE1E	UniRef50_A0A0L7LCK9	UniRef50_A0A0L7L3P1	UniRef50_UPI0006EB04DB	UniRef50_A0A194Q763	UniRef50_I4DL32	UniRef50_A0A194R7A2	UniRef50_A0A0N1PJI9	UniRef50_A0A194RS91	UniRef50_UPI0005D0481E	UniRef50_UPI0005D07582	UniRef50_UPI0005D04CB2	UniRef50_UPI000C13FF68	UniRef50_A0A0L7L3N6
OG0000285	UniRef50_P25160	UniRef50_A0A2J7PLH3	UniRef50_Q6DFR9	UniRef50_A0A2P2HYT8	UniRef50_A0A158N9T0	UniRef50_A0A158NVW7	UniRef50_P61209	UniRef50_A0A2C9F363	UniRef50_A0A1S4ENW2	UniRef50_E0VXZ3	UniRef50_E9HDF7	UniRef50_A0A1D6G9N5	UniRef50_A0A0L7K2V5	UniRef50_A0A1B0GL93	UniRef50_G1NLU5	UniRef50_A0A3B4U402	UniRef50_A0A194Q6Q0	UniRef50_P51643	UniRef50_A0A151WX57
OG0000286	UniRef50_UPI000CE5C09E	UniRef50_UPI0006767A03	UniRef50_UPI000EF8C34F	UniRef50_Q5MPB9	UniRef50_UPI000CE5B9FA	UniRef50_UPI000CE58D66	UniRef50_UPI000CE57F2A	UniRef50_UPI000CE59729	UniRef50_UPI000CE5BD9D	UniRef50_UPI000CE592B6	UniRef50_UPI000CE57E2D	UniRef50_UPI000CE58C36	UniRef50_UPI000CE5CEA5	UniRef50_A0A212FN87	UniRef50_H9JW25	UniRef50_A0A194QET1	UniRef50_UPI000EF946BE	UniRef50_UPI000E7749A5	UniRef50_A0A212ETY9	UniRef50_A0A212ETW8	UniRef50_UPI000E777027	UniRef50_UPI000E77862B	UniRef50_UPI000E778C09	UniRef50_UPI000E778890	UniRef50_A0A0L7LPU5	UniRef50_I4DNL3
OG0000287	UniRef50_P01507	UniRef50_P01510	UniRef50_UPI00067C1674	UniRef50_A0A2H1WDC1	UniRef50_Q2WGL2	UniRef50_A0A0N0PAL1	UniRef50_P04142	UniRef50_Q86MA0	UniRef50_D9HQ39	UniRef50_A6BMG0
OG0000288	UniRef50_A0A212ETB9	UniRef50_M9PI37	UniRef50_Q25479	UniRef50_A0A194PUS3	UniRef50_A0A194RA22	UniRef50_A0A194Q257	UniRef50_A0A2H1VIN2	UniRef50_UPI000EF7B285	UniRef50_A0A3S2PFI7	UniRef50_A0A4C1T2J2	UniRef50_H9IW42	UniRef50_A0A437BHR9	UniRef50_A0A158NVA6	UniRef50_A0A0N1IQP6	UniRef50_A0A1B0FRC7	UniRef50_A0A0L7LRY4	UniRef50_A0A0L7LR76	UniRef50_A0A0N1I762	UniRef50_A0A2H1WRN4	UniRef50_A0A2H1VHM3	UniRef50_A0A2H1WMF1	UniRef50_A0A2H1WH06
OG0000289	UniRef50_A0A3S2TM96	UniRef50_S4P5I6	UniRef50_A0A437BP42	UniRef50_UPI00067DD04F	UniRef50_UPI00067DB9BC	UniRef50_UPI00103C3BF5	UniRef50_A5LI38	UniRef50_S4P9J3	UniRef50_UPI000CE5CCFA	UniRef50_UPI000CE5C302	UniRef50_UPI000B380078	UniRef50_A0A2W1BTM8	UniRef50_H9J7C5	UniRef50_A5LI39	UniRef50_UPI000E778734	UniRef50_A0A212EJE0	UniRef50_A0A3S2LPI4	UniRef50_A0A3S2NIU6	UniRef50_A0A212EHH7	UniRef50_A0A212FIA1	UniRef50_A0A2W1BQB1	UniRef50_A0A2A4J6E6	UniRef50_A0A2A4IWI7	UniRef50_A0A0L7LEI3	UniRef50_A0A0L7KXM0	UniRef50_A0A194Q0N2	UniRef50_A0A194Q6P4	UniRef50_A0A194PWK0	UniRef50_A0A194RH22	UniRef50_UPI000B925C4E	UniRef50_UPI0006768F1A	UniRef50_UPI000B92B0D7	UniRef50_UPI000B92DC9B	UniRef50_UPI0005D05914	UniRef50_UPI0005D0E7F7	UniRef50_A0A2H1VCK1	UniRef50_UPI000EF80C23	UniRef50_UPI000EF8451F
OG0000290	UniRef50_A0A2A4J9N1	UniRef50_UPI000EF8564F	UniRef50_UPI00067BBC7C	UniRef50_UPI00034FA67E	UniRef50_UPI000CE59D6E	UniRef50_UPI000EF91390	UniRef50_UPI000C1433B4	UniRef50_A0A2A4JNL8	UniRef50_A0A212EZE7	UniRef50_A0A0L7L9U3	UniRef50_A0A3S2NZV3	UniRef50_A0A437BNX8	UniRef50_UPI000E7737FA	UniRef50_A0A0L7K1M5	UniRef50_A0A194QBF3	UniRef50_UPI000B9284C9	UniRef50_UPI000B92A02F	UniRef50_A0A194Q5D6	UniRef50_UPI000B928E33	UniRef50_UPI000B92CD14	UniRef50_UPI0005D05FD7	UniRef50_A0A2H1VLY6	UniRef50_A0A2H1WM17	UniRef50_A0A2H1W3D6	UniRef50_UPI000C141B35	UniRef50_UPI000EF7F37A
OG0000291	UniRef50_A0A2A4K9T4	UniRef50_UPI000640B0B1	UniRef50_UPI00067C4481	UniRef50_UPI00103B3653	UniRef50_H9J8Q6	UniRef50_UPI00101C2675	UniRef50_A0A2A4JGG4	UniRef50_UPI000CE5CD8C	UniRef50_A0A212EK14	UniRef50_A0A2A4KA62	UniRef50_A0A2A4JG78	UniRef50_UPI000C140ECD	UniRef50_H9J8N7	UniRef50_UPI000E77B994	UniRef50_A0A212EHW9	UniRef50_A0A212EHU3	UniRef50_A0A437AR83	UniRef50_A0A437BGS7	UniRef50_UPI00103D49D3	UniRef50_A0A437BXZ9	UniRef50_UPI000B3A142F	UniRef50_UPI000E7793D8	UniRef50_S4PLX9	UniRef50_UPI000CE57D86	UniRef50_S4NVA1	UniRef50_UPI000EF78C35	UniRef50_A0A0L7LJP7	UniRef50_A0A0L7KZT0	UniRef50_UPI000676B069	UniRef50_UPI00067B6112	UniRef50_UPI000B92AA69	UniRef50_UPI0005D0B2F3	UniRef50_UPI000C141017	UniRef50_A0A2H1VZ89	UniRef50_A0A2H1WEX0	UniRef50_A0A2H1V4C9	UniRef50_UPI000EF8BC53
OG0000292	UniRef50_A0A1Y1KU95	UniRef50_A0A437ASZ4	UniRef50_A0A437BDV3	UniRef50_A0A437ARY3	UniRef50_A0A2A4JUC7	UniRef50_A0A437AR44	UniRef50_A0A437AR12	UniRef50_A0A437AQU9	UniRef50_A0A437ARA7	UniRef50_A0A437AQY8	UniRef50_A0A437ASM4	UniRef50_A0A3S2TB96	UniRef50_A0A3S2LQ41	UniRef50_A0A3S2N9I4	UniRef50_A0A3S2LR03	UniRef50_A0A3S2LUA0	UniRef50_A0A437B6A0	UniRef50_A0A3S2NF19	UniRef50_A0A437BAQ6	UniRef50_A0A3S2L852	UniRef50_A0A3S2PFD8	UniRef50_A0A3S2P871	UniRef50_A0A3S2LJC3	UniRef50_A0A3S2MB32	UniRef50_A0A2A4IUF4	UniRef50_A0A2A4JJZ8	UniRef50_A0A2A4JJP3	UniRef50_UPI000E77F430	UniRef50_UPI00034FEA68	UniRef50_J9LQM3	UniRef50_UPI00103942D7	UniRef50_A0A0L7LCS7	UniRef50_A0A1Y1NM36	UniRef50_X1X5Z2	UniRef50_A0A2S2NGU1	UniRef50_UPI000B92804F	UniRef50_A0A2A4IT23	UniRef50_UPI0005D0C4D3	UniRef50_UPI000E77955A	UniRef50_X1X489	UniRef50_A0A2H1VLX6	UniRef50_A0A2H1WR26	UniRef50_A0A2H1WM89	UniRef50_A0A2H1VKR5	UniRef50_A0A2H1VMD8	UniRef50_A0A1Y1K320	UniRef50_A0A2S2QYJ1	UniRef50_A0A1E1WG17	UniRef50_UPI000DF680D2
OG0000293	UniRef50_A0A0N1IA58	UniRef50_A0A437BHM8	UniRef50_H9JF80	UniRef50_UPI000675C1F9	UniRef50_UPI00067C5DD1	UniRef50_UPI00067DAD2D	UniRef50_UPI00067BF117	UniRef50_A0A194Q753	UniRef50_UPI000675DBB6	UniRef50_A0A2H1VIL3	UniRef50_A0A2A4K8N2	UniRef50_A0A2W1BM30	UniRef50_UPI000B3C4236	UniRef50_A0A4C1SH88	UniRef50_UPI000EF8653C	UniRef50_A0A212EMV1	UniRef50_A0A2W1BU20	UniRef50_A0A212ENN0	UniRef50_A0A2W1BR59	UniRef50_UPI000B36AFA3	UniRef50_UPI000EF82CAB	UniRef50_A0A2A4K9R1	UniRef50_A0A0L7LA27	UniRef50_A0A0L7L6G8	UniRef50_A0A194Q763	UniRef50_A0A0N1IEY9	UniRef50_A0A0N1PI84	UniRef50_UPI0006793FFF	UniRef50_UPI0005D0938A	UniRef50_UPI0005D0C15E	UniRef50_A0A2H1VJP6	UniRef50_A0A2H1VJH0	UniRef50_A0A2H1WB71	UniRef50_A0A2H1VSZ8	UniRef50_UPI000C13F7F2
OG0000294	UniRef50_A0A4C1TVF3	UniRef50_UPI00067BECBE	UniRef50_UPI00067CECED	UniRef50_UPI00067DA392	UniRef50_A0A2H1WJ22	UniRef50_UPI000CE58947	UniRef50_UPI000C14137E	UniRef50_UPI000E6D7238	UniRef50_A0A0L7KQW1	UniRef50_A0A0L7L3U1	UniRef50_UPI000CE5C9FC	UniRef50_A0A2H1WIX5	UniRef50_UPI000CE5A272	UniRef50_A0A2A4JJJ7	UniRef50_A0A2H1WPQ5	UniRef50_A0A0L7KYQ7	UniRef50_UPI000CE5A60B	UniRef50_UPI000CE59158	UniRef50_A0A2W1BF94	UniRef50_UPI00034F69D0	UniRef50_UPI0010FEE942	UniRef50_UPI00101CC58F	UniRef50_A0A437BKC1	UniRef50_A0A2W1B6L4	UniRef50_A0A4C1VTG5	UniRef50_A0A437AS97	UniRef50_A0A2A4J820	UniRef50_A0A2A4J897	UniRef50_A0A2A4JJP2	UniRef50_A0A2A4JJK0	UniRef50_A0A0L7LR09	UniRef50_A0A0L7L3C6	UniRef50_A0A0L7L888	UniRef50_A0A0L7L4L2	UniRef50_A0A0L7KRN5	UniRef50_A0A0L7KRF8	UniRef50_A0A194PP23	UniRef50_A0A2H1VF45
OG0000295	UniRef50_UPI0006788E6D	UniRef50_S4P0U8	UniRef50_A5A7A4	UniRef50_A5A7A6	UniRef50_A5A7A5	UniRef50_H9IXE4	UniRef50_A0A212EVK2	UniRef50_A0A2A4IUH1	UniRef50_A0A2H1VJC4	UniRef50_UPI000B37CF04	UniRef50_A0A2A4JFI5	UniRef50_A0A2A4JF30	UniRef50_A0A437BDA9	UniRef50_UPI000B392BD8	UniRef50_A0A2A4JGC1	UniRef50_A0A0L7KIS0	UniRef50_A0A0L7L5Y7	UniRef50_A0A0L7K4G9	UniRef50_A0A0L7L5U7	UniRef50_A0A0L7L6A6	UniRef50_UPI00067CA136	UniRef50_UPI000B92C6B7	UniRef50_A0A4C1XPS1	UniRef50_UPI000C143532	UniRef50_A0A2H1WST5	UniRef50_A0A2H1W4W3	UniRef50_UPI000EF8367A	UniRef50_UPI000EF7F02D
OG0000296	UniRef50_UPI00067C43FC	UniRef50_UPI00067C3DA2	UniRef50_A0A3T0CIY1	UniRef50_UPI00067C8B3D	UniRef50_UPI00067E3F76	UniRef50_A0A345BF04	UniRef50_UPI00067BC383	UniRef50_A0A3S2LR30	UniRef50_UPI000CE5BF44	UniRef50_UPI000CE58F68	UniRef50_A0A1Y9TJK6	UniRef50_A0A286RQC0	UniRef50_A0A286RQB7	UniRef50_UPI00101D2B4D	UniRef50_A0A194RP41	UniRef50_UPI0006769443	UniRef50_A0A3S2TQ28	UniRef50_A0A437BNR9	UniRef50_A0A437BNQ6	UniRef50_A0A437BNQ8	UniRef50_A0A212FL11	UniRef50_A0A2K8GKX7	UniRef50_A0A212ER19	UniRef50_A0A2A4JH29	UniRef50_A0A286RQB9	UniRef50_A0A2H1VYU4	UniRef50_UPI000E779105	UniRef50_A0A0F7QIF7	UniRef50_UPI000CE58340	UniRef50_UPI000E7758E2	UniRef50_UPI000E77A4D1	UniRef50_A0A0L7L6Z6	UniRef50_A0A0L7KV14	UniRef50_UPI000678DDB1	UniRef50_A0A194RIY6	UniRef50_UPI000EF8651C	UniRef50_UPI000B92D6CE	UniRef50_UPI0005D083AD	UniRef50_A0A2H1VVG9	UniRef50_UPI000C143FA1	UniRef50_A0A2H1VYV4	UniRef50_A0A2H1V8T2
OG0000297	UniRef50_UPI00067C4A5E	UniRef50_UPI00067CC549	UniRef50_H9JIP2	UniRef50_A0A0L7LNK2	UniRef50_A0A2A4K1F1	UniRef50_A0A2H1V3S2	UniRef50_A0A2A4JDG0	UniRef50_A0A0N1IPP3	UniRef50_A0A437BSA8	UniRef50_A0A3S2LB02	UniRef50_A0A2A4JDX0	UniRef50_A0A2W1BTI3	UniRef50_UPI000B37BA53	UniRef50_UPI000B394EDC	UniRef50_A0A2A4JDU6	UniRef50_A0A2A4JD29	UniRef50_UPI000B36A87A	UniRef50_UPI000B369CC0	UniRef50_UPI000EF7F5E8	UniRef50_A0A0L7LP64	UniRef50_A0A0L7LNR9	UniRef50_UPI0006EAD4F9	UniRef50_A0A0N1PHM5	UniRef50_UPI000678CD66	UniRef50_UPI000675D54A	UniRef50_UPI0005D08C2A	UniRef50_UPI000C140EE0	UniRef50_A0A2H1WAI4	UniRef50_A0A2H1X0L3	UniRef50_UPI000EF8340E
OG0000298	UniRef50_A0A212F4C1	UniRef50_I4DIS3	UniRef50_H9JPV0	UniRef50_A0A194QP48	UniRef50_UPI00067DDBB4	UniRef50_A0A2W1BVJ0	UniRef50_H9JPK2	UniRef50_A0A2H1VBB7	UniRef50_UPI000CE5838D	UniRef50_UPI000CE5AB41	UniRef50_D2SNU4	UniRef50_H9JPX0	UniRef50_A0A3S2NLV1	UniRef50_A0A2A4JK18	UniRef50_A0A1E1WDA9	UniRef50_UPI000EF80CD7	UniRef50_A0A0L7L2J4	UniRef50_A0A0L7KR50	UniRef50_A0A2H1VZM8	UniRef50_UPI000679B508	UniRef50_UPI0005D061AB	UniRef50_UPI0005D06CEE	UniRef50_UPI0005D0A7AC	UniRef50_A0A2H1V400	UniRef50_UPI000EF773C4
OG0000299	UniRef50_Q0KKW8	UniRef50_UPI000B92CF29	UniRef50_A0A2H1VT82	UniRef50_A0A194QLC9	UniRef50_A0A2H1VDE2	UniRef50_A0A194PEA1	UniRef50_UPI000E6D601C	UniRef50_A0A194QKT8	UniRef50_A0A2A4JYM9	UniRef50_A0A2H1VT67	UniRef50_A0A2A4K0C8	UniRef50_UPI000EF96898	UniRef50_A0A437BX88	UniRef50_A0A2D1ATW2	UniRef50_A0A2A4JZ93	UniRef50_A0A4C1UF33	UniRef50_A0A0L7LF02	UniRef50_A0A194QHR4	UniRef50_A0A194PE23	UniRef50_A0A2H1VTC8	UniRef50_UPI000C14416F	UniRef50_UPI000C142B04
OG0000300	UniRef50_A0A2H1VNW2	UniRef50_UPI000CE58A5F	UniRef50_A0A194QFH8	UniRef50_UPI000EF7B139	UniRef50_O76537	UniRef50_A0A0U5B496	UniRef50_Q9BLL1	UniRef50_A0A2A4J0F1	UniRef50_A0A2A4J3K3	UniRef50_A0A2A4K5F0	UniRef50_UPI000B926293	UniRef50_A0A0L7L8W0	UniRef50_Q8ITT1	UniRef50_E7DN56	UniRef50_A0A194PTP8	UniRef50_UPI000B92ADED	UniRef50_A0JCK5	UniRef50_A0A2H1WXB1
OG0000301	UniRef50_A0A0L7LGP4	UniRef50_C0H6G5	UniRef50_UPI000676172F	UniRef50_G8FVQ4	UniRef50_UPI000E6D9C44	UniRef50_C0H6G7	UniRef50_UPI000CE5B174	UniRef50_UPI000C13F278	UniRef50_A0A2H1V300	UniRef50_A0A4U7BHR6	UniRef50_UPI00101C1652	UniRef50_A0A3S2NDH4	UniRef50_A0A4C1V923	UniRef50_UPI000EF81C01	UniRef50_A0A2H1V1N0	UniRef50_A0A194RHA6	UniRef50_A0A194PVL8	UniRef50_A0A194PVT5
OG0000302	UniRef50_UPI0006794001	UniRef50_UPI00067668A8	UniRef50_UPI000679BE2F	UniRef50_A0A0N1INL2	UniRef50_A0A437B0B5	UniRef50_A0A3S2LNQ5	UniRef50_UPI00067D7593	UniRef50_A0A2A4K8P8	UniRef50_A0A2H1X380	UniRef50_A0A4C1VXG0	UniRef50_A0A2H1VG50	UniRef50_UPI0006409B2F	UniRef50_H9IV49	UniRef50_H9JUB6	UniRef50_H9JUB7	UniRef50_A0A437ARV3	UniRef50_A0A3S2NLJ3	UniRef50_A0A437BUD8	UniRef50_A0A212FNA8	UniRef50_A0A212F293	UniRef50_A0A212F248	UniRef50_A0A212F254	UniRef50_A0A212EPK9	UniRef50_A0A2A4K975	UniRef50_A0A2H1VST3	UniRef50_UPI000EF864DA	UniRef50_UPI000E77B391	UniRef50_A0A0L7LFU3	UniRef50_A0A0L7KWG0	UniRef50_A0A0L7KPS5	UniRef50_A0A0N1IF15	UniRef50_UPI000B92661C	UniRef50_UPI000B926D14	UniRef50_UPI0005D0710C	UniRef50_A0A4C1W0T6
OG0000303	UniRef50_A0A2A4JMQ7	UniRef50_A0A194Q2E7	UniRef50_UPI00067E11E4	UniRef50_A0A2W1BZI9	UniRef50_A0A2H1VLD7	UniRef50_UPI000B37B9D5	UniRef50_UPI000B926686	UniRef50_A0A212FI93	UniRef50_A0A2H1V6C3	UniRef50_UPI000EF9020A	UniRef50_A0A3S2NMD7	UniRef50_A0A3S2L2N9	UniRef50_A0A212EXZ0	UniRef50_A0A2W1BWW5	UniRef50_UPI000B39E642	UniRef50_UPI0005D078F6	UniRef50_A0A2A4JTL8	UniRef50_UPI0006EADD8C	UniRef50_A0A0L7LCJ5	UniRef50_A0A0L7LBQ3	UniRef50_UPI000B92A06A	UniRef50_A0A4C1U602	UniRef50_A0A0N0PFH8	UniRef50_UPI0005D0A3D5	UniRef50_A0A2H1VEB4
OG0000304	UniRef50_A0A182R254	UniRef50_A0A194RL15	UniRef50_UPI000E6D880B	UniRef50_A0A2A4JJQ6	UniRef50_A0A0L7LS06	UniRef50_H9J2L2	UniRef50_Q5TQN9	UniRef50_A0A1B6K4M4	UniRef50_A0A0L7LKE7	UniRef50_A0A194RL20	UniRef50_A0A0L7LHJ0	UniRef50_A0A2H1WEV8	UniRef50_UPI000EAB3A70	UniRef50_UPI0005D09202	UniRef50_A0A2H1WCH6	UniRef50_A0A2H1X099	UniRef50_A0A2W1C150
OG0000305	UniRef50_A0A194QHF6	UniRef50_UPI000E776DEE	UniRef50_Q14UC7	UniRef50_A0A212F508	UniRef50_UPI000E774E06	UniRef50_A0A212FKG4	UniRef50_UPI000B393587	UniRef50_A0A2H1X2X3	UniRef50_A0A2A4ITP2	UniRef50_UPI000B3D1C66	UniRef50_A0A3S2N9U4	UniRef50_A0A212EZW9	UniRef50_A0A212EN57	UniRef50_A0A2W1B4T4	UniRef50_A0A4V3SCT2	UniRef50_A0A2A4IXA1	UniRef50_A0A2A4JIH7	UniRef50_A0A0N0PBD6	UniRef50_UPI000B92D7B4	UniRef50_UPI000678C343	UniRef50_UPI0005D04F60	UniRef50_UPI0005D060EE	UniRef50_UPI0005D099E9
OG0000306	UniRef50_A0A2A4JMF5	UniRef50_A0A4C1WX13	UniRef50_A0A194QS80	UniRef50_A0A0S0AE03	UniRef50_A0A4C1WV02	UniRef50_UPI000CE5CD68	UniRef50_A0A2H1X180	UniRef50_H9JCH2	UniRef50_A0A212FK46	UniRef50_A0A212FPS7	UniRef50_A0A3S2LN92	UniRef50_A0A437AS15	UniRef50_A0A437BUS5	UniRef50_A0A212EZU1	UniRef50_A0A0L7LQ85	UniRef50_A0A0L7LQY9	UniRef50_A0A0L7L539	UniRef50_A0A0L7K4T0
OG0000307	UniRef50_H9J2R8	UniRef50_A0A194PJH0	UniRef50_UPI000615274E	UniRef50_UPI00067C102C	UniRef50_A0A2H1VKW9	UniRef50_UPI0010F6319E	UniRef50_A0A212FBJ2	UniRef50_A0A2W1BQM8	UniRef50_E9IP20	UniRef50_A0A444TGA4	UniRef50_A0A3S2PKG7	UniRef50_UPI000625C008	UniRef50_A0A0L7LF74	UniRef50_A0A0L7LFY7	UniRef50_A0A0L7KVD0	UniRef50_A0A0L7KU41	UniRef50_A0A0L7K601	UniRef50_UPI0006EB038A	UniRef50_A0A0N1IBN2	UniRef50_H9JUQ3	UniRef50_A0A2H1WDY1	UniRef50_UPI000C143066
OG0000308	UniRef50_A0A437BLZ0	UniRef50_UPI00067AC52A	UniRef50_C0H6R7	UniRef50_C0H6R9	UniRef50_UPI000CE599A6	UniRef50_A0A2H1WHI9	UniRef50_UPI000B36B3EA	UniRef50_A0A437B4Y0	UniRef50_A0A212F3M1	UniRef50_A0A212EX99	UniRef50_UPI000EF764B7	UniRef50_UPI00103FFED7	UniRef50_A0A194RKK4	UniRef50_B2DBI2
OG0000309	UniRef50_UPI000CE5C7FD	UniRef50_A0A212EH35	UniRef50_A0A437BR84	UniRef50_UPI000EF94B84	UniRef50_UPI00067D4B2E	UniRef50_UPI00067C19E9	UniRef50_A0A2H1WTZ6	UniRef50_H9JVZ7	UniRef50_UPI000EF82940	UniRef50_A0A2A4K4I8	UniRef50_H9JVZ8	UniRef50_H9JSS6	UniRef50_UPI00103D6B08	UniRef50_A0A437B164	UniRef50_A0A212EWR7	UniRef50_A0A194RHT1	UniRef50_A0A194PJ10	UniRef50_UPI000E778F11	UniRef50_A0A0L7L0Z4	UniRef50_A0A0N1I6I7	UniRef50_A0A194PCQ2	UniRef50_A0A194RI60	UniRef50_UPI0005D0D994	UniRef50_UPI0005D04797	UniRef50_UPI0005D09D0F	UniRef50_UPI0005D0CBA3
OG0000310	UniRef50_A0A3S2LUW0	UniRef50_A0A2P6K170	UniRef50_UPI00067B9050
OG0000311	UniRef50_A0A4C1V348	UniRef50_A0A212FFC0	UniRef50_UPI00067BEB92	UniRef50_P01513	UniRef50_P01512	UniRef50_UPI000CE588E3	UniRef50_A0A2H1X0N7	UniRef50_Q26431	UniRef50_A0A0N1IEV1	UniRef50_S4PNB3	UniRef50_A0A437AQX1	UniRef50_A0A437B4Y4	UniRef50_A0A3S2L755	UniRef50_A0A3S2NQ50	UniRef50_A0A2W1BU65	UniRef50_UPI000B929BAB	UniRef50_A0A0L7LN68	UniRef50_D8L126
OG0000312	UniRef50_H9JDL0	UniRef50_A0A194PRD7	UniRef50_A0A212F5E7	UniRef50_UPI00067BEBA5	UniRef50_UPI00101CEC5A	UniRef50_H9JDL2	UniRef50_UPI000EF81146	UniRef50_UPI000CE58DC9	UniRef50_UPI00103A1035	UniRef50_A0A2A4JF25	UniRef50_UPI000C144456	UniRef50_A0A437AS64	UniRef50_A0A3S2TK98	UniRef50_A0A3S2M0S6	UniRef50_A0A3S2LK61	UniRef50_A0A2W1B4C9	UniRef50_A0A2W1BNU9	UniRef50_H9JDL3	UniRef50_A0A2A4IYK6	UniRef50_A0A2A4IX66	UniRef50_A0A0L7L6J2	UniRef50_A0A194RAP3	UniRef50_A0A222AJ87	UniRef50_UPI000E6D9BC7	UniRef50_A0A0L7LE31	UniRef50_A0A0L7LE14	UniRef50_A0A0L7KVN5	UniRef50_A0A194PQS5	UniRef50_UPI000C143A00	UniRef50_A0A0N1PHS9	UniRef50_A0A4C1YMN5	UniRef50_A0A2H1VEG7	UniRef50_UPI0006768691	UniRef50_UPI0005D06E65	UniRef50_UPI0005D0CC89	UniRef50_A0A2H1VAE0	UniRef50_UPI000C140DED	UniRef50_UPI000C14443E	UniRef50_A0A194PEF2
OG0000313	UniRef50_A0A212EST1	UniRef50_A0A2W1BWT4	UniRef50_A0A2W1BVP2	UniRef50_A0A2H1WV49	UniRef50_A0A212ESX7	UniRef50_A0A0L7LMB1	UniRef50_A0A2A4JKS4	UniRef50_A0A212EST3	UniRef50_A0A194PZD3	UniRef50_A0A194Q061	UniRef50_A0A194PPS3	UniRef50_A0A139WGT3	UniRef50_H9J0Y5
OG0000314	UniRef50_L5KVR4	UniRef50_Q05825	UniRef50_Q24751	UniRef50_A0A3Q0J398	UniRef50_H0ZZA0	UniRef50_A0A183H8Z4	UniRef50_A0A0B7N7L4	UniRef50_Q07233	UniRef50_A0A212EJR8	UniRef50_A0A3M0IU37	UniRef50_A0A444U1K2	UniRef50_A0A444CXE1	UniRef50_A0A2G3C6B1	UniRef50_A0A182MS88	UniRef50_H9H062	UniRef50_A0A3B3HBN8	UniRef50_A0A3P6UZE2	UniRef50_O44096
OG0000315	UniRef50_O61996	UniRef50_A0A194QFP8	UniRef50_A0A3S2P3H9	UniRef50_A0A195B286	UniRef50_Q95U88	UniRef50_Q2I0J5	UniRef50_X5D044	UniRef50_A0A4C1VPL0	UniRef50_UPI00101B81F6	UniRef50_A0A3S2T9X4	UniRef50_A0A194REA6	UniRef50_A0A2P8XK97	UniRef50_UPI000EF932DA	UniRef50_A0A0L7LME0	UniRef50_Q4R1I6	UniRef50_UPI000EF7B253	UniRef50_A0A194QXR6	UniRef50_A0A194R9F3	UniRef50_A0A194R9T0	UniRef50_A0A0N1PI24	UniRef50_A0A0N1IEA9	UniRef50_UPI0006EB09D9	UniRef50_A0A182JTU9	UniRef50_UPI0006EAF60C
OG0000316	UniRef50_A0A4C1VX62	UniRef50_A0A2A4JQX1	UniRef50_UPI000E6DA308	UniRef50_UPI000E6D8724	UniRef50_A0A0L7L133	UniRef50_UPI000B380F2C	UniRef50_A0A2W1B9V7	UniRef50_A0A2W1BFW4	UniRef50_A0A194RQJ5	UniRef50_A0A2A4IW42	UniRef50_A0A194RQT1	UniRef50_A0A2A4JVQ7	UniRef50_UPI000EF8675F	UniRef50_A0A194RU64	UniRef50_A0A1A9UPJ9	UniRef50_A0A0L7KYL9	UniRef50_A0A0L7KQ80	UniRef50_A0A0L7KK63	UniRef50_A0A4C2AFY2	UniRef50_A0A1J1IM55	UniRef50_UPI0005D08FA7	UniRef50_UPI0005D08F4C	UniRef50_A0A2H1WGD9	UniRef50_A0A2H1WML9
OG0000317	UniRef50_UPI000E7741F8	UniRef50_UPI000C143111	UniRef50_A0A4C1XL47	UniRef50_A0A067RIJ6	UniRef50_UPI00067BD9C4	UniRef50_UPI00067B87AD	UniRef50_UPI00067DE568	UniRef50_UPI00067A8010	UniRef50_UPI0006409E08	UniRef50_A0A0L7KVZ3	UniRef50_A0A437BHK1	UniRef50_A0A2H1WL81	UniRef50_UPI000CE586E1	UniRef50_UPI000CE59972	UniRef50_UPI000640A3EB	UniRef50_UPI00034F8C81	UniRef50_UPI0003501E1D	UniRef50_H9JCX2	UniRef50_A0A194QAK6	UniRef50_A0A212FLA3	UniRef50_A0A212FLA0	UniRef50_A0A212FFC2	UniRef50_A0A2W1BFN5	UniRef50_A0A2A4JNV3	UniRef50_A0A2A4J4R7	UniRef50_UPI000B3A43FC	UniRef50_UPI000E77F4DE	UniRef50_A0A194PYZ3	UniRef50_A0A2A4JT13	UniRef50_UPI000E779FDD	UniRef50_UPI000A17973B	UniRef50_A0A0L7LQU3	UniRef50_A0A194PNI1	UniRef50_A0A0L7LMG2	UniRef50_UPI000EF87C46	UniRef50_A0A0L7L4D2	UniRef50_A0A0L7KJP2	UniRef50_A0A194R4X1	UniRef50_UPI000640A681	UniRef50_UPI000B92A6F5	UniRef50_A0A482X2I2	UniRef50_UPI0005D0708F	UniRef50_UPI0005D09CD2	UniRef50_UPI0005D09828	UniRef50_UPI0005D0AA3D	UniRef50_A0A2H1W1L5	UniRef50_UPI000B384DCE	UniRef50_UPI000EF8102C	UniRef50_UPI000EF7D280
OG0000318	UniRef50_A0A2W1BL75	UniRef50_A0A2A4JQH9	UniRef50_A0A3S2TP26	UniRef50_UPI00067DED6A	UniRef50_UPI00067B15F6	UniRef50_A0A2H1WGF4	UniRef50_UPI000C141756	UniRef50_UPI000CE597D1	UniRef50_UPI000CE5C0F1	UniRef50_UPI000CE58D09	UniRef50_UPI000CE59490	UniRef50_A0A212EJV9	UniRef50_UPI00101D777B	UniRef50_H9IX69	UniRef50_A0A2H1VWA6	UniRef50_A0A437AU98	UniRef50_A0A437BLR1	UniRef50_A0A212ELG3	UniRef50_UPI000E779CB4	UniRef50_UPI000E6D90BA	UniRef50_S4P6B5	UniRef50_A0A0L7LLK7	UniRef50_A0A0L7LL75	UniRef50_A0A0L7LLI4	UniRef50_UPI000676472E	UniRef50_A0A194RIS0	UniRef50_A0A194QVM1	UniRef50_A0A194RIG7	UniRef50_UPI000B926AB1	UniRef50_UPI000B927728	UniRef50_UPI0005D0821C	UniRef50_UPI0005D09213	UniRef50_A0A2H1W6D5	UniRef50_UPI000EF8B62A	UniRef50_UPI000EF89678	UniRef50_UPI000EF76DA0
OG0000319	UniRef50_UPI000C1418CE	UniRef50_UPI000CE5BA50	UniRef50_D5LB38	UniRef50_UPI000678BF20	UniRef50_S4NVE8	UniRef50_UPI000E33DB9B	UniRef50_A0A2H1V1U0	UniRef50_A0A194RRJ3	UniRef50_A0A3S2LRB9	UniRef50_S4NFP7	UniRef50_UPI000CE59F0B	UniRef50_A0A437BHL5	UniRef50_UPI000B8FB710	UniRef50_A0A3S2M300	UniRef50_A0A2W1BSK1	UniRef50_A0A2W1BIM8	UniRef50_A0A2W1BKE5	UniRef50_A0A2W1BSS7	UniRef50_A0A2A4K2N6	UniRef50_UPI000CE58A8C	UniRef50_A0A0N0PC06	UniRef50_A0A194RGR5	UniRef50_A0A0N0PFP4
OG0000320	UniRef50_A0A194R0C6	UniRef50_H9JTZ4	UniRef50_A0A212FMP4	UniRef50_A0A212FMN5	UniRef50_UPI000CE5A586	UniRef50_H9J7Q3	UniRef50_A0A2H1W5U5	UniRef50_A0A2H1VEA7	UniRef50_H9JTZ6	UniRef50_A0A0L7LG80	UniRef50_A0A437BIT8	UniRef50_UPI000E77D3EA	UniRef50_A0A0L7LTW1	UniRef50_I4DN78
OG0000321	UniRef50_A0A2W1BU37	UniRef50_A0A2H1WR82	UniRef50_UPI000E77BCDD	UniRef50_UPI000C1437E2	UniRef50_UPI00103A26FE	UniRef50_UPI000B929BF2	UniRef50_A0A2W1BNS0	UniRef50_A0A2H1VRD8	UniRef50_H9JA12	UniRef50_A0A3S2NKY9	UniRef50_A0A3S2P053	UniRef50_A0A212F659	UniRef50_H9JAI1	UniRef50_A0A2H1VSH7	UniRef50_A0A2A4J8M1	UniRef50_A0A2H1WR84	UniRef50_A0A0L7LCS4	UniRef50_A0A0L7LC99	UniRef50_H9JAH9
OG0000322	UniRef50_UPI00067B5602	UniRef50_UPI00067ADC7D	UniRef50_UPI00067A9403	UniRef50_UPI00067AFE71	UniRef50_A0A1Y1JXB2	UniRef50_UPI000C207E2B	UniRef50_A0A2H1WY43	UniRef50_A0A2H1V3I1	UniRef50_A0A0L7K2A4	UniRef50_A0A0L7K8J9	UniRef50_H9JAA0	UniRef50_UPI000B97D202	UniRef50_H9JJ11	UniRef50_H9JU07	UniRef50_H9JXT7	UniRef50_A0A437ARB8	UniRef50_A0A437ATN5	UniRef50_A0A3S2L554	UniRef50_A0A3S2NGP7	UniRef50_A0A3S2NI54	UniRef50_A0A3S2NKW0	UniRef50_UPI000C1444F2	UniRef50_UPI00103E119C	UniRef50_A0A4C1WQ26	UniRef50_J9M4D1	UniRef50_UPI000C1FEE21	UniRef50_A0A4C1U6S9	UniRef50_UPI001037A646	UniRef50_UPI000C143634	UniRef50_A0A1B6LD74	UniRef50_UPI000C1406F7	UniRef50_UPI000C1419F6	UniRef50_A0A4C1SIP0	UniRef50_UPI00103DA819	UniRef50_UPI00103BD0C7	UniRef50_A0A0L7L4B7	UniRef50_A0A0L7L3X6	UniRef50_UPI000C13FEF9	UniRef50_A0A1S4EH29	UniRef50_UPI000E33FF8C	UniRef50_A0A0N0PCP7	UniRef50_UPI000C1FFF18	UniRef50_A0A0J7KF01	UniRef50_A0A2H1VGL2	UniRef50_UPI0006150FD5	UniRef50_A0A2H1WB96	UniRef50_A0A2H1V177	UniRef50_A0A4S2KIH4
OG0000323	UniRef50_A0A4C1UYF7	UniRef50_H9JK49	UniRef50_A0A0B4KH34	UniRef50_P22464	UniRef50_A0A2A4JGH1	UniRef50_A0A0N0PAK4	UniRef50_A0A0L7R3I5	UniRef50_A0A437ASL8	UniRef50_A0A3S2TTH6	UniRef50_A0A212F9G2	UniRef50_A0A0L7L8M0	UniRef50_A0A0L7L6L2	UniRef50_A0A0L7KNJ7	UniRef50_A0A0L7KP26	UniRef50_UPI0010F72D7D	UniRef50_A0A0N1IKY4
[truncated: 21,286 more rows]
[truncated: 529 more columns]
